# Supplementary material for: Fate of the H-NS–Repressed bgl Operon in Evolution of Escherichia coli
Source: PLoS Genet. 2009 Mar 6;5(3):e1000405. doi: 10.1371/journal.pgen.1000405 (PMC2646131; doi:10.1371/journal.pgen.1000405)
Supplement: Dataset S1 — Sequences used for phylogenetic analyses. (0.11 MB ZIP) [file pgen.1000405.s010.zip]

Archive with 14 entries (14 files):
- MLST-loci.meg
- bgl-operon.fas
- bgl-operon.meg
- bgl-yieI.fas
- bgl-yieI.meg
- Enterobacteriaceae-16sRNAs.fas
- Enterobacteriaceae-16sRNAs.meg
- MLST-loci.fas
- BglG-v1.meg
- BglB-V1.fas
- BglB-V1.meg
- BglF-V1.fas
- BglG-V1.fas
- BglF-V1.meg
