# Supplementary material for: Fate of the H-NS–Repressed bgl Operon in Evolution of Escherichia coli
Source: PLoS Genet. 2009 Mar 6;5(3):e1000405. doi: 10.1371/journal.pgen.1000405 (PMC2646131; doi:10.1371/journal.pgen.1000405)
Supplement: Dataset S1 — Sequences used for phylogenetic analyses. (0.11 MB ZIP) [file pgen.1000405.s010.zip › bgl-operon.fas]

>101-1
ATGTCTGTTTCACGTCGGGTAATACATCACGGACTTTATTTTGCGGTTTTAGGACCGTTAATTGGTGTTCTGTTTCTTGTCCTCTACATATTCTTCGCAAAAGAACCGCTGGTTCTTTTGGTAATAATACAGGTACTTCCATTGTTTCTCTTATTGTCGATTACTATGGGAGCTATTCCTGCATTGTTAACCGGCGTGATGGTCGCCTGTCTGCCGGAAAAGATCGGGTCACAGAAAAATTATCGTTGTCTGGCTGGTGGCATAGGTGGCGTCGTTATCACCGAGATCTATTGTGCAGTTATTGTACATATTAAGGGCATGGCTTCCTCGGAGTTGTTTGAAAACATTCTTTCTGGTGACAGTCTCGTTGTCCGCATCATTCCTGCATTGCTGGCAGGTGTGGTGATGAGCAGAATCATTACCCGTCTGCCCGGATTGGATATTTCATGTCCTGAAACAGACTCTTTAAGTTAAGCGGGATACTTTATCTTTGGGCTACTCAAAAGCAGACAGGATGTTACTATGACTCAAAATATCAGGCCGTTACCCCAATTCAAATATCATCCCAAGCCACTGGAAACAGGCGCATTTGAACAGGATAAAACCGTAGAGTGCGATTGCTGTGAACAACAGACGTCAGTTTATTACTCGGGTCCCTTTTATTGCGTTGATGAAGTTGAACATCTCTGTCCGTGGTGTATTGCGGACGGTTCTGCTGCTGAAAAGTTTGCAGGTAGTTTTCAGGATGATGCCAGCATAGAAGGTGTTGAATTTGAGTATGATGAAGAGGACGAATTTGCCGGTATTAAGAACACATATCCTGATGAAATGCTGAAAGAGTTGGTTGAACGCACGCCAGGTTATCATGGATGGCAACAGGAATTCTGGCTTGCGCATTGTGGCGATTTCTGTGCTTTTATCGGCTATGTGGGCTGGAATGATATAAAAGATCGCCTCGATGAATTTGCCAACCTTGAAGAAGATTGTGAGAATTTCGGTATTAGAAATTCTGATCTAGCTAAATGCCTGCAAAAGGGTGGTGATTGTCAGGGTTATCTCTTCCGCTGTCTCCACTGCGGCAAGCTGAGACTGTGGGGTGATTTTTCGTAGTTATTTAAATAATG-AGAACAGGCCGGA-GCGTAATTCATACATCCGGCCTTATTTCTTCAGCT-TAACCGAGCGCTAATTCTGCGGCAGCGGCTTTATCAGCGATTACCATCAGCGAAGGATGCAGCTGCAACACGGAAGCTGGAACATCTTCGGTAACCGGACCTTGCAGAACATTTTTCAGTGCCTGCGCTTTACCTGCGCCACTGACAATTATCAGCAAGTTTTTCGCCGCCATGATGCTTTTCGGCCCCATCGTCACGTAGCTGTCAGGCACTAACGAAAAGTCGCCGCCCAACTCACCATGCGCCACAATATCAACCATCTCTCCCTGGATCGGGAACTCCACGGTTTGCTCATGGAAATGGGTCGTATTCGGCAAATTGCCACAAAAATGACCATCTGCACCTAATCCCAGCACCACCAAATCCAGGCCGCCTTCACGCGCCAGTTTCTGATCATGCTCGCGGTAGTTATCAATAGTGAGCTTCTGGATATTCTCTTCTTTGATCCCCGCAGGGGTGAAAAACAGATTACGCAGATTGGTAATCGTTACACCTTCTCCCTCTTTGCCGCGAAAGGGAATTTCATCGAAATTATAGAAATAGCAGTTATCGTACCAGGGCTTACCTTTAACCAGGGTGGTGAGGTATTCATACATGCCTTTGGGCGTGCTACCGGCGGTAATTGCCAGGTTAACACGACGCGTCTTCGACATATAACCAAGCAGATGGTGTGCCGCGACACGGCTCATTTCCTGGTAATCTTCGGTAATGATTAATTTCATCTTAGTGCCTTATTTTATTTAAATAATTTCTGTACGAAGGCTGCATAGGCAGGCCGCCAGACATCCATTTCATGGTTCAGGCCGGGATATTCCTGGTAATCAAACTTAATTTTTTTCTGCTCAAGCTCAGTTTTCAGCCCGGCGATATCCTTGCCGGTTACGACATCTTTATCACCAACGACCACAGTAAAATTACGTAGTTGCTGGTTAATAGCTGCCGGATCGTTCAGCCGGGCCGCGACACCTTCATCCGGTACGGTTGTCGTGGTAACACCACTGAATGTGGCCAGCCAGCCAAAGCTTTCCAGATGATTCATTCCCGATACCAGCGCCTGATACCCACCTTGTGAAAGCCCTGCCAGTGCGCGACCATCGGCATCTTTACGGACGTTAAAACGCTTGCTAATCAGCGGGATAATATCGTTCATCAGTTCGCGATCTGCCGCTTTAGCATTCAGCGGATAAAAGACTTTACGTCTTTCCTGAGGCACGAAATCTTCGGGAATAATGCCCTTCGCATCGGTTTCGGTATCTGGGATCACCACCAGCATCGGTTTAATTTTCCCTTCAGCCAGCAGGTTATCCATGATTTGCGGGATACGCCCCTGATCGATAGCGGAACGTCCGGTATCACCAAAACCGTGATAGAAATAGAGCACTGGCAAAGGCTCGCCCATGCCGGTGTATCCTGGCGGGGTCCAGACATACATCTGACGTTCAAATTGCAATGCGTTGGAGTGGTAAGTTATGGCGATCAAATCACCATGCGCAACAGAACGCGTATCCAGATAACTGCCTGGCACCAGAATCATACTGGAGTTAACCTGGCGCTGAGGCTTAGTCATTGCGGTGCCTGTATCAATGCTGCGTACACCATCAACATTGAAAAAATACTCGTACAGGTTGCCTTTCAGGATAGGTGTGCGCCACGACCAGACTCCTGCTTCGTCTTTGGTCATCGGGTGAATATTGTCCGGAACCGGAACACCCACCACTACAGAGACATTTTTTGCCCCAGGGGCAAAGTAGCGAAAGGTCACGCTGTTATCGGCATTGACCTGAGTCACATACTGTTTCACCGGGATAGTGGGTGCCGGGCTGGCTGGCATATCCGCTGCTATGGCCCACTGAGCAGAAATACCGCTGGCAATAGCCAGCGTTAAAGCAGCAATTTTTATATTCATCGTAATATTCCTTTCATTAAGTTCCATTACCACCAGATTTCAGCCTGGGCACCGACAGCAAACTGGTCGTCTTTATTGTCTTCGAAGGTGAAGCCATCCAGTTCGTTTTCCAGGGCTTTGATATACGTGGCGTAGAAACGAATTTCCGGACGCGAGGTCAACATACTGGTATTGACTTTAAAGGTATGGAAGAGCGTGGTTTTATAACCAGACTCATTAAATTTATTACTATTCGCATCTTTGTTTTGCTGGGTGAAATAGCCCAGTTCAACACCTGTCTGGTTATATTGGTCCCAAATATAGGCCGGGCGAACAACCGCACGAATAGATTCGAAATCAGAGTGTGCGCCTGTTTCGTAGCTATAAATATCGTTACCGAAGGAGTAAACAATCGCGTTAGCCACAATAAAATGATCGCCGATATAGGCTTCGCCCTGCGAGGTCAGACGAACTGCTGTTCCGCCGGTGTGATCACCATAATAACGACCATTAAAGGTGGTAAATGGACTTGCGCCAGCATAACGGCCAAAGTTACTGGCGATAGAGTTATTCGCAACCAGGAAGGAGAATTCGTTGAAGCCACCTTTATCAAATTTCTGCGTTAAAGATGTGCCGAACATCCAGGTATCTTTCCAGTCATAATACCCGTTATTATCCTGATTATCTTTTTCCGATGCGCTTTCGTTTGCCGTGACATAACGACCACTCACCATTAAGGTCGCTTTATCCCATAACGGGATATCTTTATAGCGTAAATCAATAGTATTGGTATTAATCTGCTGTTTGTTTTGCAGGCTGCGATCGTAATCATCGACATCTTCGCGAACCAGCGCGATATCAATTTTACCCGGACCGACTTTCCAGTTTTCCAGACCTACACCCGCTGCGGCATCAGTACGCTGCGTTTTCCAGTCCAGCATCTGGATTTCAATTTTCGGCGCACCGTGTTTACCCACCCAGAAATCAGCCTCTGGCGCAAAGGGCAGGAAACCTTTGGTGGTAACGTACATATCGGAGAACTGCATAAAGTTCTCGCCACCGGCGTTATCGCCAAACCAGCCGGTTGAGTACTGCTGACCAACGTTACCATCCATCATCACAACGGCATCAACCCGTTTGCCGTTTTCGTTGTAGACACGTTGTTTTAACTGCAAATCAAACCAGCCGGAGTATTCGTTACCAAAGCGGCCCAGAGAACCAATCGCCCATGATTTAGGTGAACCATGAGAGGCGGTCCCCCAACCAGAACGGTAATAGCCGTTGTAACTAAAGCCAATTTCATCTTTCACAAACTTACTGAAATCTTTCAGAGTCATGGAAGAATAAATCGAGCCTGTCTCACTGGCATTTTTCTCTTCATTTTTGACCAGTACAGCATCAGGTTTTGCGGCACTACTGGTCGGGAACGGATTGGCGGCATACCCTTGATCATTCGTACTTACGCTACGATTCACCGTCGCTGGCGTATATTTTTTCTTCTCTTCATCTTTATACTTTTTGAGTTCGCTTTGCGTTTCTCTTAACGCTTTTTCTAATAACTCAAGGCGTTGTTCCACCGTTAATGATTCAGCCAATGATTGTGCAGAAAAGGCTAACGGTGCCATTAATAAGATGGCAGAGGTAATAAGATTTCGTCTAAACATAATATCCCTTTATGGTGCAAAGAAAGAATTAACGTATCGCATCCAGACTGTTCTGAATGCGACGATAATTAAGGTGCTTTATTGGTTATTTTTTT-AATGACAGCCCCCGCGTTTTGATCACTTCTGCATACCATCCGAAGCTTTTCTTACGCGTTCTTGTGAGGCTTCCTTCGCCATTATCATCACGATCCACATAAATAAAGCCGTAGCGCTTAGACATTTGTGAATGAGATGCACTGACTAAATCAATTGGCCCCCAACTGGTGTACCCCATAATATCCACACCATCGGCAATCGCTTCATTTACCTGTACCAGGTGATCGTTTAAATAGGCAATTCGATAATCGTCCTGTATCGAACCATCCGCTTCAACGCTGTCTTTTGCGCCTAATCCGTTCTCGACAATAAATAACGGTTTTTGATAACGATCCCAAAGCGTATTTAACAGAACCCGTAATCCAACCGGATCAATTTGCCACCCCCACTCTGAACTTTTCAGATGCGGATTGGGGATCATATTCAGTATGTTGCCCTGCGCATTTTTATTAATGCTTTCGTCGTGGGAAACACAACCAGTCATGTAATAACTAAAAGAGATGAAATCTACAGTATGTTTTAAATCTTCTGCGTCACTTTCAGTCATCTCAATGGTGATATTGTGGTCGCGGAAGAAACGCTGCATATAGCCGGGATACTGGCCACGCGCCTGAACATCACCAAAGAACATCCAGCGCCGGTTCTCTTCCATGGCCTGCAACATATCCTGTGGCTGGCAGGTGAGGGGGTAAACCAGCCCACCGAGAAGCATATTGCCGATTTTCGCTTCGGGGATCAGGCTATGACAGGCTTTAACTGCCCGCGCACTGGCAACCAGTTGATGATGGATCGCCTGATAAACTTCCGCCTCGCCACTCTCTTCTGCCAGCCCCACGCCCGTGAATGGCGCGTGTAACGACATATTGATTTCATTAAACGTCAGCCATAACGCTACTTTATGTTGGTAGCGGGTAAAGACCGTGCGGGCGTAATGCTCGAAGTGATCGATGACCGCCCGATTAGCCCAACCGCCGTAGTTTTTCACCAGCCCATATGGCATTTCGTAATGGGATAACGTTACCAGCGGCTTGATCCCCGCCTGCGCCATTTCATCAAACAGCCGATCGTAAAACGCTAACCCCGCTTCATTCGGTTCGGCTTCGTCGCCCCGAGGGAAAATTCGCGCCCAGGCAATGGAAATACGCAGACAGGTGAAGCCCATCTCGGCAAATAACGCGATATCTTCCGGGTAACGGTGATAAAAATCGATGGCGACATCTTTGATATTCTCTTTCCCCAGGATGCGCGGTTCCATTTTTCCCATAACGCCATGAGGCTGTAAATCTGAGGTCGTAATCCCTTTGCCATCTTCCAGCCAGGCACCTTCCACCTGATTGGCAGCTGTTGCGCCACCCCAAAGAAATGTTTCTGGAAATGCTTTCATAATTAACTCCTTTTATCGTTAGCGAATGATGGATAACAGCGGTTCACCTGCGCTTATCTGCGCCGTGCCGTGGGGTAATACGTCTGTAAAATCATCGCTATTACTGATTAATACCGGCGTCGTCACATCAAATCCGGCCTCGCGAATAGCAGGGATATCAAAAGAAATCAGCCGATCGCCTGTATTGACCTTGTCACCCACGTTGACGTGAGCGGAAAAGAATTTGCCGTCCAGTTTTACGGTGTCGATACCGACATGAATCAGGATCTCCACACCATCATCTGACTCAATGCCAATGGCGTGTAATGTGGCGAACAACGAAGCAATTCGACCCGCAACCGGAGAACGCACTTCACCAACCGAGGGCAGAATGGCGATACCTTTACCCAACAGGCCACTGGCAAACGTGGTATCAGCGACGTGAATGAGCGGCACAATCTCTCCCGTCATCGGTGAACAGATACCGCCCTGCTCAGGTGGTGTAATAACCTCTGGTGTTTTCTCTTGCGGGGCACCCTGCGCTGGCTGACGTTTAGCGGTGATGAAATGAAGCATCACCGTACCGACAAATGCGCAACCGATGGCAATGACACCGCCAATAACGCTGGCCCAGACGGTGAAATCAATCCCCGTTGACGGGATGGTCTGCATGAAGGTGAAAATACTCGGCAAACCAAAGGAGTAAACTTTTGTTTGCGCGTAGCCAATGATGGTGGCCCCCAAAGCCCCACTGATACAGGCGATAACAAAGGGGTACTTACGCGGCAGGTTGACGCCATATACCGCTGGTTCGGTGATACCAAACAGGCCCGTCAACGCCGCCGATCCGGCTACCACTTTTTTCTGCGCATCGCGTTCGCAGAGGAAGACGCCGAGCGCCGCCCCGACCTGCGCCATAATGGCGGGCATTAACAGCGGGATCATGGTGTCGTAGCCCAGCACGGTGAAGTTATTGATACACAGCGGCACCAGGCCCCAGTGCAGTCCGAACATGACGAAGATTTGCCAGAAGCCGCCCATTACCGCGCCCGCAAATGCAGGAACCGCCTGATAAAGCCAGAGATAACCGGCGGCAATCATTTCGCTTATCCAGGTTGATAGCGGCCCCACCAACAGAAAGGTGACGGGTGTGATAACCATCAGACATAGCAATGGTGTGAAGAAATTTTTGATTGCCGACGGTAACCACGCATTAAGTCGGCGTTCCAGAATGCTGCACAACCAGGCAGAAAAAATAATGGGAATAACCGATGACGAGTAATTCAACAATGTGACCGGAATACCCAGGAAATCCAGCCCCAGCGCATCCGCTTTTTGCCCGTTCTCGAAAGCAGTCAGAATTAATGGATGCACTAACGCTCCACCAATCACCATGGCAGTAAATGGATTACCGCCGAAGCGTTTCCCCGCGGTGTATCCCAGGATTATCGGGAAGAACCAAAACAAGGCATCACTGGCGCTGAATAAAATTAAATAAGTACCACTTTGTTCGGTCGTCCACTGAAAAGTGAGCGCCAGAGCCAGCATACCTTTCAGGATCCCGGTTGCCGCCATCAGACCGATCAGAGGCGTAAAAATACCTGAAATAACATAAACAAAGCGGTTTAGCAGATTACCTTTCTCATCATTTTCCGGTGCCTGTTGCGCTTTTTCGCCAAGGCCTGCCACGCTGTTAACCGCCAGGAAGACATCGGCCACATGGTTACCTATGACCACCTGAAACTGACCACCGCTTTCCACCACCATAATAATACCGGGGGTCTTTTTCAGTACCTCAGCTTGCGCTTTGCTTTCATCCTTTAACTTAAAACGTAATCGCGTTGCGCAATGCATCAGACTCACAATGTTATCTGCGCCCCCGACTCCTGCGACTATTTTTCTGGCTAACTCCGTCATAACTTGCCCTCTACCGCTTTGCGGCAAAACTCCAAAAAAAAACCTGAAAAAA-CGGCCTGACGTGAATCAAGCAATTTTTTTCAGGTTTTGCCCGCTTAGTGCGGTAACAATCCTTTACTCAGTAATAATATTTCAGTGTTCTTTGCGCACGCGCTCTATATTTATGGCTAAAAACATAATCTCTGCGGGTGAAATTTTACGTTGATACTGCAAACCAATAAAAATGGCGATCCGTTCCGCACATTGCCATGCTTGCGGGTAATTTTGTTTTACTGCTTGTTGTAATGATTCATCACTATCGTTAATTGAAGCATGTTCAAGAATACGCCATGATAAAAACTTCAGATGCGTAACCAGTCGCTGATAACTCAAGCTTTCTTCCTGGTAATTAAGGCTGAACTGAAATTTTATTAATTGCAGCATTTCGCGCATTAATTGCGTGACACCTGCAACATCCTCCATATTCCCGCTCATTTGGGCACTGACCAGATGCATGGCAATAAAGCCCACTTCATCTTTCGGTAACTGCACGCCCAACCGTTTATCAATAATGGCTAACGCTTCTTCCCCTAGCTGGAACTCTTTCGGGTAAAGCCGCTGGATGTCCCACAGCAGCGGGTTAGGCAGCAATACGTTTTGCTGAAAGCGTTTAATCGCAAACTGGCAATGGTCAGTTAGCGAGATATAAATACTGTCCTGCAACTTTCCCAGGCGCTCCTGCGCTAAAGAGATAATACGATCACAGGTTGCCATCACCTCAAGAGGAATATGACTTAAGAGTTCGCTTAATCGCCCGTTCAGTTCATGACTGCTCAAGGCATACTCTTTTTCTATTCCACTTGAATTAATTCTTTCGCCAGGGCGTTTTTGAAAGCCAATTCCGCGCCCCATGACGACTTTTTCCCGCTGTTGATCATCAATAACCACCACAACATTATTGTTGAGAATTTTGGTGATTTGCATGTTCATAGCAAGGACCTTTTTTATAAACAAAAAAACCCGACTTCACCAGTATTCTCTGGTTATGTCAGGTTTTGCCTGCGAATGCAGTAACAATCCAGTCATTTATTAATGGTTTTTATAACGAACATCCAGGTTCGGAAATTAATTTAATTGCGTGCAGAGAAAATAGCAATGCGCTATTGATAAAAATATGACCATGCTCGCAGTTATTAACTTTGTGTAATTTTAGGAATTTATAAAGTTATATATAACAAATCCCAATAATTAAGTTATTGGGATTTGTCTGGTGAA
>MG1655
ATGTCTGTTTCACGTCGGGTAATACATCACGGACTTTATTTTGCAGTTTTAGGACCGTTAATTGGTGTTCTGTTTCTTGTCCTCTACATATTCTTCGCAAAAGAACCGCTGGTTCTTTGGGTGATAATACA------TCCAATTTTTCTCTTATTGTCGATAACTACGGGAGCTATTCCTGCGTTGTTAACCGGTGTAATGGTTGCCTGTCTGCCGGAAAAGATCGGGTCACAGAAACGTTATCGTTGTCTGGCTGGTGGCATAGGTGGCGTCGTTATCACCGAGATCTATTGTGCAGTTATTGTACATATTAAGGGCATGGCTTCCTCGGAGTTGTTTGAAAACATTCTTTCTGGTGACAGTCTCGTTGTCCGCATCATTCCTGCATTGCTGGCAGGTGTGGTGATGAGCAGAATCATTACCCGTCTACCCGGATTGGATATTTCATGTCCTGAAACAGACTCTTTAAGTTAAGCGGGATACTTTATCTTTGGGCTACTCAAAAGCAGACAGGATGTTTCTATGACTCAAAATATCAGGCCGTTACCCCAATTCAAATATCATCCCAAGCCACTGGAAACAGGCGCATTTGAACAGGATAAAACCGTAGAGTGCGATTGCTGTGAACAACAGACGTCAGTTTATTACTCGGGTCCCTTTTATTGCGTTGATGAAGTTGAACATCTCTGTCCGTGGTGTATTGCGGACGGTTCTGCTGCTGAAAAGTTTGCAGGTAGTTTTCAGGATGATGCCAGCATAGAAGGTGTTGAATTTGAGTATGATGAAGAGGACGAATTTGCCGGTATTAAGAACACATATCCTGATGAAATGCTGAAAGAGTTGGTTGAACGCACGCCAGGTTATCATGGATGGCAGCAGGAATTCTGGCTCGCGCATTGTGGCGATTTCTGTGTTTTTATCGGCTATGTGGGCTGGAATGATATAAAAGATCGCCTCGATGAATTTGCCAACCTTGAAGAAGATTGTGAGAATTTCGGTATTAGAAATTCTGATCTAGCTAAATGCCTGCAAAAGGGTGGTCATTGTCAGGGTTATCTCTTCCGCTGTCTCCACTGCGGCAAGCTGAGACTGTGGGGTGATTTTTCGTAGTTATTTAAATAATG-AGAACAGGCCGGA-GCGTAATTCACACATCCGGCCTTATTTCTTAAGCT-TAACCGAGTGCTAATTCTGCGGCA-CGGCTTTATCAGCGATTACCATCAGCGAAGGATGCAGCTGCAACACGGAAGCTGGAACATCTTCGGTAACCGGACCTTGCAGAACATTTTTCAGTGCCTGCGCTTTACCCGCGCCGCTGACAATTATCAGCAAGTTTTTCGCCGCCATGATGCTTTTCGGCCCCATCGTCACGTAGCTGTCAGGCACTAACGAAAAGTCGCCGCCCAACTCGCCATGCGCCACAATATCAACCATCTCTCCCTGGATCGGGAACTCCACGGTTTGCTCATGGAAATGGGTCGTATTCGGCAAATTGCCACAAAAATGACCATCTGCACCTAATCCCAGCACCACCAAATCCAGTCCGCCTTCACGCGCCAGTTTCTGATCATGCTCGCGGTAGTTATCAATAGTGAGCTTCTGGATATTCTCTTCTTTGATCCCCGCAGGGGTGAAAAACAGATTACGCAGATTGGTAATCGTTACGCCTTCTCCCTCTTTGCCGCGAAATGGAATTTCATCAAAATTATAGAAATAGCAGTTATCGTACCAGGGCTTACCTTTAACCAGGGTGGTGAGGTATTCATACATGCCTTTGGGCGTGCTACCGGCGGTAATTGCCAGGTTAACACGACGCGTCTTCGACATATAACCAAGCAGATGGTGTGCCGCGACACGGCTCATTTCCTGGTAATCTTCGGTAATGATTAATTTCATCTTAATGCCTTATTTTATTTAAATAATTTCTGTACAAAGGCTGCATAGGCTGGTCGCCAGACATCCATTTCATGGTTCAGACCCGGATATTCCTGGTAATCAAAGTTAATTTTTTTCTGCTCAAGCTCAGTTTTCAGCCCGGCGATATCCTTGCCGGTTACGACATCTTTATCCCCCACAACCACAGTAAAATTACGTAGTTGCTGGTTGATAGCTGCCGGATCGTTCAGTCGGGCCGCGACACCTTCATCCGGTACGGTTGTCGTGGTAACACCACTGAATGTGGCCAGCCAGCCAAAGCTTTCCAGATGATTCATTCCGGAAACCAGCGCCTGGTACCCGCCTTGTGAAAGCCCTGCCAGCGCGCGGCCATCGGCATCTTTACGGACATTAAAACGCTTGCTAATCAGCGGGATAATATCGTTCATCAGTTCGCGATCTGCCGCTTTAGCATTCAGCGGATAAAAGACTTTACGTCTTTCCTGAGGCACGAAATCTTCGGGAATAATGCCCTTCGCATCGGTTTCTGTATCCGGGATCACCACCAGCATCGGTTTAATTTTCCCTTCAGCAAGCAGGTTATCCATGATTTGCGGGATACGCCCCTGATCGATAGCGGAACGTCCGGTATCACCAAAGCCGTGATAGAAATAGAGCACTGGCAAAGGCTCGCCCATGCCGGTGTATCCTGGCGGGGTCCAGACATACATCTGACGTTCAGATTGCAATGCGTTGGAGTGGTAAGTTATGGCGATCAAATCACCATGCGCAACAGAACGCGTATCCAGATAACTGCCTGGCACCAGAATCATACTGGAGTTAACCTGGCGCTGAGGATTAGTCATTGCGGTGCCTGTATCAATGCTGCGTACACCATCAACATTGAAAAAATACTCGTACAGGTTGCCTTTCAGGATAGGTGTGCGCCACGACCAGACTCCTGCTTCGTCTTTGGTCATCGGGTGAATATTGTCCGGAACCGGAACACCCACCACTACAGAGACATTTTTTGCCCCAGGGGCAAAGTAGCGAAAGGTCACGCTGTTATCGGCATTGACCTGAGTCACATACTGTTTCACCGGGATAGTGGGTGCCGGGCTGGCTGGCATATCCGCTGCTATGGCCCACTGAGCAGAAATACCGCTGGCAATAGCCAGCGTTAAAGCAGCAATTTTTATATTCATCGTAATATTCCTTTCATTAAGTTCCATTACCACCAGATTTCAGCCTGGGCACCGACAGCAAACTGGTCGTCTTTATTGTCTTCAAAGGTGAAGCCATCCAGTTCGTTTTCCAGGGCTTTGATATACGTGGCGTAGAAACGAATTTCCGGACGCGAGGTCAACATACTGGTATTGACTTTAAAGGTATGGAAGAGCGTGGTTTTATAACCAGACTCATTAAATTTATTACTATTCGCATCTTTGTTTTGCTGGGTGAAATAGCCCAGTTCAACACCTGTCTGGTTATATTGGTCCCAAATATAGGCCGGGCGAACAACCGCACGAATAGATTCGAAATCAGAGTGGGCGCCTGTTTCGTAGCTATATATATCGTTACCGAAGGAGTAAACAATCGCGTTAGCTACAATGAAATGATCGCCAATATAGGCTTCGCCCTGCGAAGTCAGACGTACCGCTGTTCCGCCGGTGTGATCACCATAATAACGACCATTAAAGGTGGTAAATGGACTTGCGCCAGCATAACGGCCAAAGTTACTGGCGATAGAGTTATTCGCGACCAGGAAGGAGAATTCGTTGAAGCCACCTTTATCAAATTTCTGCGTTAAAGATGTGCCAAACATCCAGGTATCTTTCCAGTCATAATACCCGTTATTATCCTGATTATCTTTTTCCGATGCGCTTTCGTTTGCCGTGACATAACGACCACTTACCATTAAGGTGGCTTTATCCCATAACGGGATATCTTTATAGCGTAAATCAATGGTATTGGTATTAATCTGCTGTTTGTTTTGCAGGCTGCGATCGTAATCATCGACATCTTCGCGAACCAGCGCGATATCAATTTTACCCGGACCGACTTTCCAGTTTTCCAGACCTACACCCGCTGCGGCATCAGTACGCTGCGTTTTCCAGTCAAGCATCTGGATTTCAATTTTCGGCGCACCGTGTTTACCCACCCAGAAATCAGCCTCTGGCGCAAAGGGCAGGAAACCTTTGGTGGTAACGTACATATCGGAGAACTGCATATAGTTCTCGCCACCGGCGTTATCGCCAAACCAGCCGGTAGAGTACTGCTGACCAACGTTACCATCCATCATCACAACGGCATCAACCCGTTTGCCGTTTTCGTTGTAGACACGTTGTTTTAACTGCAAATCAAACCAGCCGGAGTATTCGTTACCAAAGCGGCCCAGAGAACCAATCGCCCATGATTTAGGTGAACCATGAGAGGCGGTCCCCCAACCAGAACGGTAATAGCCGTTGTAACTAAAGCCAATTTCATCTTTCACAAATTTACTGAAATCTTTCAGAGTCATGGAAGAATAAATCGAGCCTGTCTCACTGGCATTTTTCTCTTCATTTTTGACCAGTACAGCATCAGGTTTTGCGGCACTACTGGTCGGGAACGGATTGGCGGCATACCCTTGATCATTCGTACTTACGCTACGATTCACCGTCGCTGGCGTATACTTTTTCTTCTCTTCATCTTTATACTTTTTGAGTTCGCTTTGCGTTTCTCTTAACGCCTTTTCTAATAACTCAAGGCGTTGTTCCACCGTTAATGATTCAGCCAATGATTGTGCAGAAAAGGCTAACGGTGCCATTAATAAGATGGCAGAGGTAATAAGATTTCGTCTAAACATAATATCCCTTTATGGTGCAAAGAAAGAATTAACGCATCGCATCCAGACTGTTCTGAATGCGACGATAATTAAGGTGCTTTAATGGTTATTTTTTTTAATGACAGCCCCCGCGTCTTGATCACCTCTGCATACCATCCGAAGCTTTTCTTGCGTGTTCTTGTGAGGCTTCCTTCGCCATTATCATCACGATCCACATAAATAAAGCCGTAGCGCTTAGACATTTGTGAATGAGATGCACTGACTAAATCAATTGGCCCCCAACTGGTGTACCCCATAATATCCACACCATCGGCAATCGCTTCATTTACCTGTACCAGGTGATCGTTTAAATAGGCAATTCGATAATCGTCCTGTATCGAACCATCCGCTTCAACGCTGTCTTTTGCGCCTAATCCGTTCTCGACAATAAATAACGGTTTTTGATAACGATCCCAAAGCGTATTTAACAGAACCCGTAATCCAACCGGATCAATTTGCCACCCCCACTCTGAACTTTTCAGATGCGGATTGGGGATCATATTCAGTATGTTGCCCTGCGCATTTTTATTAATGCTTTCGTCGTGGGAAACACAACCAGTCATGTAATAACTAAAAGAGATGAAATCGACGGTATGTTTTAAATCTTCTGCGTCACTTTCAGTCATCTCAATGGTGATATTGTGGTCGCGGAAGAAACGCTGCATATAGCCGGGATACTGGCCACGCGCCTGAACATCACCAAAGAACATCCAGCGCCGGTTCTCTTCCATGGCCTGCAACATATCCTGTGGCTGGCAGGTGAGGGGGTAAACCAGCCCACCGAGAAGCATATTGCCGATTTTCGCTTCGGGGAGCAGGCTATGACAGGCTTTAACTGCCCGCGCACTGGCAACCAGTTGATGGTGGATAGCCTGATAAACTTCCGCCTCGCCACTCTCTTCTGCCAGCCCCACGCCCGTGAATGGCGCGTGTAACGACATGTTGATTTCATTAAACGTCAGCCATAACGCCACTTTATGTTGGTAGCGAGTAAAGACCGTGCGGGCGTAATGCTCGAAGTGATCGATGACCGCTCGATTAGCCCAACCGCCGTAGTTTTTCACCAGCCCATATGGCATTTCGTAATGGGATAACGTTACCAGCGGCTTGATCCCCGCCTGCGCCATTTCATCAAACAGCCGATCGTAAAACGCTAACCCCGCTTCATTCGGTTCGACTTCGTCGCCCTGAGGGAAAATTCGCGCCCAGGCAATGGAAATACGCAGACAGGTGAAGCCCATCTCGGCAAATAACGCGATATCTTCCGGGTAACGGTGATAAAAATCGATGGCGACATCTTTGATATTCTCTTTCCCCAGGATGCGCGGTTCCATTTTTCCCATTACGCCATGAGGCTGTAAATCTGAGGTCGAGATCCCTTTGCCATCTTCCTGCCAGGCACCTTCCACCTGATTGGCAGCTGTTGCGCCACCCCAAAGAAATGTTTCTGGAAATGCTTTCATAATTAACTCCTTTTATCGTTAGCGAATGATGGATAACAGCGGTTCACCTGCGCTTATCTGCGCCGTGCCGTGGGGTAATACGTCCGTAAAATCATCGCTATTACTGATTAATACCGGCGTCGTCAGATCAAATCCGGCCTCGCGAATAGCAGGGATATCAAAAGAAATCAGCCGATCGCCTGTATTGACCTTGTCACCCACGTTGACGTGAGCGGAAAAGAATTTGCCGTCCAGTTTTACGGTGTCGATACCGACATGAATCAGGATCTCCACACCATCATCTGACTCAATGCCAATGGCGTGTAATGTGGCGAACAACGAAGCAATTCGACCCGCAACCGGAGAACGCACTTCACCAACCGAGGGCAGAATGGCAATACCTTTACCCAACAGGCCACTGGCAAACGTGGTATCAGCGACGTGAATGAGCGGCACAATCTCTCCCGTCATCGGTGAACAGATACCGCCCTGCTCAGGTGGTGTAATAACCTCTGGTGTTTTCTCTTGCGGGGCACCCTGCGCTGGCTGACGTTTAGCGGTGATGAAATGAAGCATCACCGTACCGACAAATGCGCAACCGATGGCAATGACACCGCCAATAACGCTGGCCCAGACGGTGAAATCAATTCCCGTTGACGGGATGGTTTGCATGAAGGTGAAAATACTTGGCAAACCAAAGGAGTAGACTTTCGTTTGCGCGTAGCCAATAATGGTGGCCCCCAAAGCCCCACTGATACAGGCGATAACAAAGGGGTACTTACGCGGCAGGTTGACGCCATATACCGCTGGTTCGGTGATACCAAACAGACTCGTCAACGCCGCTGATCCCGCCACCACTTTTTTCTGCGCATCGCGTTCGCAGAGGAAGACGCCGAGCGCCGCCCCGACCTGCGCCATAATGGCGGGCATTAACAGCGGGATCATGGTGTCGTAGCCCAGCACGGTGAAGTTATTGATACACAGCGGCACCAGGCCCCAGTGCAGTCCGAACATGACGAAGATTTGCCAGAAGCCGCCCATTACCGCGCCCGCAAATGCAGGAACCGCCTGATAAAGCCAGAGATAACCGGCGGCAATCAGTTCGCTTATCCAGGTTGATAGCGGCCCCACCAGCAGAAAGGTGACGGGTGTGATAACCATCAGACATAGCAATGGTGTGAAGAAATTTTTGATTGCCGACGGTAACCACGCATTAAGTCGGCGTTCCAGAATGCTGCACAACCAGGCAGAAAAAATAATGGGAATAACCGATGACGAGTAATTCAACAATGTGACCGGAATACCCAGGAAATCCAGCCCCAGCGCATCCGCTTTTTGCCCGTTCTCGAAAGCAGTCAGAATTAATGGATGCACTAACGCTCCACCAATCACCATGGCAGTAAATGGATTACCGCCGAAGCGTTTCCCCGCGGTGTATCCCAGGATTATCGGGAAGAACCAAAACAAGGCATCACTGGCGCTGAATAAAATTAAATAAGTACCACTTTGTTCGGTCGTCCACTGAAAAGTGAGCGCCAGAGCCAGCATACCTTTCAAGATCCCGGTTGCCGCCATCAAACCGATCAGAGGCGTAAAAATACCTGAAATAACATAAACAAAGCGGTTTAGCAGATTACCTTTATCATCATTTTCCGGTGCCTGTTGCGCTTTTTCGTCAAGGCCTGCCACACTGTTAACCGCCAGGAAGACATCGGCCACATGGTTACCTATGACCACCTGAAACTGGCCACCGCTTTCCACCACCATAATAATACCGGGGGTCTTTTTCAGTACCTCTGCTTGCGCTTTGCTTTCATCCTTTAATTTAAAACGTAATCGCGTTGCGCAATGCATCAGACTCACAATGTTATCTGCGCCCCCGACTCCTGCGACTATTTTTCTGGCTAACTCCGTCATAACTTGCCCTCTACCGCTTTGCGGCAAAACTCCAAAAAAAAACCTGAAAAAAACGGCCTGACGTGAATCAAGCAATTTTTTTCAGGTTTTGCCCGCTTAGTGCGGTAACAATCCTTTACTCAGTAATAATATTTCAGTGTTCTTTGCGCACGCGCTCTATATTTATGGCTAAAAACATAATCTCTGCGGGTGAAATTTTACGTTGATACTGCAAACCAATAAAAATGGCGATCCGTTCCGCACATTGCCATGCTTGCGGGTAATTTTGTTTTACTGCTTGTTGTAATGATTCATCACTATCGTTAATTGAAGCATGTTCAAGAATACGCCAGGATAAAAACTTCAGATGTGTAACCAGTCGCTGATAACTCAAGCTTTCTTCCTGGTAATTAAGGCTGAACTGAAATTTTATTAATTGCAGCATTTCGCGCATTAACTGCGTGACACCTGCAACATCCTCCATATTTCCGCTCATTTGGGCACTGACCAGATGCATGGCAATAAAGCCCACTTCATCTTTCGGTAACTGCACGCCCAACCGTTTATCAATAATGGTTAACGCTTCTTCCCCTAGCTGGAACTCTTTCGGGTAAAGCCGCTGGATATCCCACAGCAACGGGTTGGGCAGCAACACGTTTTGCTGAAAGCGTTTAATCGCAAACTGGCAATGGTCAGTTAGCGAGATATAAATACTGTCCTGTAATTTTCCCAAGCGCTCCTGCGCTAAAGAGATAATACGATCACAGGTTGCCATCACCTCAAGAGGAATATGACTTAAGAGTTCGCTTAATCGCCCGTTCAGTTCATGACTGCTCAAGGCATACTCTTTTTCTATTCCACTTGAGTTAATTCTTTCGCCAGCGCGTTTTTGAAAGCCAATTCCGCGCCCCATGACGACTTTTTCCCGCTGTTGATCATCAATAACCACCACAACATTATTGTTGAGAATTTTGGTGATTTGCATGTTCATAGCAAGGACCTTTTTTATAAACAAAAAAACCCGACTTCACCAGTATTCTCTGGTTATGTCAGGTTTTGCCTGCGAATGCAGTAACAATCCAGTCATTTATTAATGGTTTTTATAACGAACATCCAGGTTCGGAAATTAATTTAATTGCGTGCAGAGAAAATAGCAATGCGCTATTGATAAAAATATGACCATGCTCGCAGTTATTAACTTTGTGTAATTTTAGGAATTTATAAAGTTATATATAACAAATCCCAATAATTAAGTTATTGGGATTTGTCTGGTGAA
>W3110
atgtctgtttcacgtcgggtaatacatcacggactttattttgcagttttaggaccgttaattggtgttctgtttcttgtcctctacatattcttcgcaaaagaaccgctggttctttgggtgataataca------tccaatttttctcttattgtcgataactacgggagctattcctgcgttgttaaccggtgtaatggttgcctgtctgccggaaaagatcgggtcacagaaacgttatcgttgtctggctggtggcataggtggcgtcgttatcaccgagatctattgtgcagttattgtacatattaagggcatggcttcctcggagttgtttgaaaacattctttctggtgacagtctcgttgtccgcatcattcctgcattgctggcaggtgtggtgatgagcagaatcattacccgtctacccggattggatatttcatgtcctgaaacagactctttaagttaagcgggatactttatctttgggctactcaaaagcagacaggatgtttctatgactcaaaatatcaggccgttaccccaattcaaatatcatcccaagccactggaaacaggcgcatttgaacaggataaaaccgtagagtgcgattgctgtgaacaacagacgtcagtttattactcgggtcccttttattgcgttgatgaagttgaacatctctgtccgtggtgtattgcggacggttctgctgctgaaaagtttgcaggtagttttcaggatgatgccagcatagaaggtgttgaatttgagtatgatgaagaggacgaatttgccggtattaagaacacatatcctgatgaaatgctgaaagagttggttgaacgcacgccaggttatcatggatggcagcaggaattctggctcgcgcattgtggcgatttctgtgtttttatcggctatgtgggctggaatgatataaaagatcgcctcgatgaatttgccaaccttgaagaagattgtgagaatttcggtattagaaattctgatctagctaaatgcctgcaaaagggtggtcattgtcagggttatctcttccgctgtctccactgcggcaagctgagactgtggggtgatttttcgtagttatttaaataatg-AGAACAGGCCGGA-GCGTAATTCACACATCCGGCCTTATTTCTTAAGCT-TAACCGAGTGCTAATTCTGCGGCAGCGGCTTTATCAGCGATTACCATCAGCGAAGGATGCAGCTGCAACACGGAAGCTGGAACATCTTCGGTAACCGGACCTTGCAGAACATTTTTCAGTGCCTGCGCTTTACCCGCGCCGCTGACAATTATCAGCAAGTTTTTCGCCGCCATGATGCTTTTCGGCCCCATCGTCACGTAGCTGTCAGGCACTAACGAAAAGTCGCCGCCCAACTCGCCATGCGCCACAATATCAACCATCTCTCCCTGGATCGGGAACTCCACGGTTTGCTCATGGAAATGGGTCGTATTCGGCAAATTGCCACAAAAATGACCATCTGCACCTAATCCCAGCACCACCAAATCCAGTCCGCCTTCACGCGCCAGTTTCTGATCATGCTCGCGGTAGTTATCAATAGTGAGCTTCTGGATATTCTCTTCTTTGATCCCCGCAGGGGTGAAAAACAGATTACGCAGATTGGTAATCGTTACGCCTTCTCCCTCTTTGCCGCGAAATGGAATTTCATCAAAATTATAGAAATAGCAGTTATCGTACCAGGGCTTACCTTTAACCAGGGTGGTGAGGTATTCATACATGCCTTTGGGCGTGCTACCGGCGGTAATTGCCAGGTTAACACGACGCGTCTTCGACATATAACCAAGCAGATGGTGTGCCGCGACACGGCTCATTTCCTGGTAATCTTCGGTAATGATTAATTTCATCTTAATGCCTTATTTTATTTAAATAATTTCTGTACAAAGGCTGCATAGGCTGGTCGCCAGACATCCATTTCATGGTTCAGACCCGGATATTCCTGGTAATCAAAGTTAATTTTTTTCTGCTCAAGCTCAGTTTTCAGCCCGGCGATATCCTTGCCGGTTACGACATCTTTATCCCCCACAACCACAGTAAAATTACGTAGTTGCTGGTTGATAGCTGCCGGATCGTTCAGTCGGGCCGCGACACCTTCATCCGGTACGGTTGTCGTGGTAACACCACTGAATGTGGCCAGCCAGCCAAAGCTTTCCAGATGATTCATTCCGGAAACCAGCGCCTGGTACCCGCCTTGTGAAAGCCCTGCCAGCGCGCGGCCATCGGCATCTTTACGGACATTAAAACGCTTGCTAATCAGCGGGATAATATCGTTCATCAGTTCGCGATCTGCCGCTTTAGCATTCAGCGGATAAAAGACTTTACGTCTTTCCTGAGGCACGAAATCTTCGGGAATAATGCCCTTCGCATCGGTTTCTGTATCCGGGATCACCACCAGCATCGGTTTAATTTTCCCTTCAGCAAGCAGGTTATCCATGATTTGCGGGATACGCCCCTGATCGATAGCGGAACGTCCGGTATCACCAAAGCCGTGATAGAAATAGAGCACTGGCAAAGGCTCGCCCATGCCGGTGTATCCTGGCGGGGTCCAGACATACATCTGACGTTCAGATTGCAATGCGTTGGAGTGGTAAGTTATGGCGATCAAATCACCATGCGCAACAGAACGCGTATCCAGATAACTGCCTGGCACCAGAATCATACTGGAGTTAACCTGGCGCTGAGGATTAGTCATTGCGGTGCCTGTATCAATGCTGCGTACACCATCAACATTGAAAAAATACTCGTACAGGTTGCCTTTCAGGATAGGTGTGCGCCACGACCAGACTCCTGCTTCGTCTTTGGTCATCGGGTGAATATTGTCCGGAACCGGAACACCCACCACTACAGAGACATTTTTTGCCCCAGGGGCAAAGTAGCGAAAGGTCACGCTGTTATCGGCATTGACCTGAGTCACATACTGTTTCACCGGGATAGTGGGTGCCGGGCTGGCTGGCATATCCGCTGCTATGGCCCACTGAGCAGAAATACCGCTGGCAATAGCCAGCGTTAAAGCAGCAATTTTTATATTCATCGTAATATTCCTTTCATTAAGTTCCATTACCACCAGATTTCAGCCTGGGCACCGACAGCAAACTGGTCGTCTTTATTGTCTTCAAAGGTGAAGCCATCCAGTTCGTTTTCCAGGGCTTTGATATACGTGGCGTAGAAACGAATTTCCGGACGCGAGGTCAACATACTGGTATTGACTTTAAAGGTATGGAAGAGCGTGGTTTTATAACCAGACTCATTAAATTTATTACTATTCGCATCTTTGTTTTGCTGGGTGAAATAGCCCAGTTCAACACCTGTCTGGTTATATTGGTCCCAAATATAGGCCGGGCGAACAACCGCACGAATAGATTCGAAATCAGAGTGGGCGCCTGTTTCGTAGCTATATATATCGTTACCGAAGGAGTAAACAATCGCGTTAGCTACAATGAAATGATCGCCAATATAGGCTTCGCCCTGCGAAGTCAGACGTACCGCTGTTCCGCCGGTGTGATCACCATAATAACGACCATTAAAGGTGGTAAATGGACTTGCGCCAGCATAACGGCCAAAGTTACTGGCGATAGAGTTATTCGCGACCAGGAAGGAGAATTCGTTGAAGCCACCTTTATCAAATTTCTGCGTTAAAGATGTGCCAAACATCCAGGTATCTTTCCAGTCATAATACCCGTTATTATCCTGATTATCTTTTTCCGATGCGCTTTCGTTTGCCGTGACATAACGACCACTTACCATTAAGGTGGCTTTATCCCATAACGGGATATCTTTATAGCGTAAATCAATGGTATTGGTATTAATCTGCTGTTTGTTTTGCAGGCTGCGATCGTAATCATCGACATCTTCGCGAACCAGCGCGATATCAATTTTACCCGGACCGACTTTCCAGTTTTCCAGACCTACACCCGCTGCGGCATCAGTACGCTGCGTTTTCCAGTCAAGCATCTGGATTTCAATTTTCGGCGCACCGTGTTTACCCACCCAGAAATCAGCCTCTGGCGCAAAGGGCAGGAAACCTTTGGTGGTAACGTACATATCGGAGAACTGCATATAGTTCTCGCCACCGGCGTTATCGCCAAACCAGCCGGTAGAGTACTGCTGACCAACGTTACCATCCATCATCACAACGGCATCAACCCGTTTGCCGTTTTCGTTGTAGACACGTTGTTTTAACTGCAAATCAAACCAGCCGGAGTATTCGTTACCAAAGCGGCCCAGAGAACCAATCGCCCATGATTTAGGTGAACCATGAGAGGCGGTCCCCCAACCAGAACGGTAATAGCCGTTGTAACTAAAGCCAATTTCATCTTTCACAAATTTACTGAAATCTTTCAGAGTCATGGAAGAATAAATCGAGCCTGTCTCACTGGCATTTTTCTCTTCATTTTTGACCAGTACAGCATCAGGTTTTGCGGCACTACTGGTCGGGAACGGATTGGCGGCATACCCTTGATCATTCGTACTTACGCTACGATTCACCGTCGCTGGCGTATACTTTTTCTTCTCTTCATCTTTATACTTTTTGAGTTCGCTTTGCGTTTCTCTTAACGCCTTTTCTAATAACTCAAGGCGTTGTTCCACCGTTAATGATTCAGCCAATGATTGTGCAGAAAAGGCTAACGGTGCCATTAATAAGATGGCAGAGGTAATAAGATTTCGTCTAAACATAATATCCCTTTATGGTGCAAAGAAAGAATTAACGCATCGCATCCAGACTGTTCTGAATGCGACGATAATTAAGGTGCTTTAATGGTTATTTTTTTTAATGACAGCCCCCGCGTCTTGATCACCTCTGCATACCATCCGAAGCTTTTCTTGCGTGTTCTTGTGAGGCTTCCTTCGCCATTATCATCACGATCCACATAAATAAAGCCGTAGCGCTTAGACATTTGTGAATGAGATGCACTGACTAAATCAATTGGCCCCCAACTGGTGTACCCCATAATATCCACACCATCGGCAATCGCTTCATTTACCTGTACCAGGTGATCGTTTAAATAGGCAATTCGATAATCGTCCTGTATCGAACCATCCGCTTCAACGCTGTCTTTTGCGCCTAATCCGTTCTCGACAATAAATAACGGTTTTTGATAACGATCCCAAAGCGTATTTAACAGAACCCGTAATCCAACCGGATCAATTTGCCACCCCCACTCTGAACTTTTCAGATGCGGATTGGGGATCATATTCAGTATGTTGCCCTGCGCATTTTTATTAATGCTTTCGTCGTGGGAAACACAACCAGTCATGTAATAACTAAAAGAGATGAAATCGACGGTATGTTTTAAATCTTCTGCGTCACTTTCAGTCATCTCAATGGTGATATTGTGGTCGCGGAAGAAACGCTGCATATAGCCGGGATACTGGCCACGCGCCTGAACATCACCAAAGAACATCCAGCGCCGGTTCTCTTCCATGGCCTGCAACATATCCTGTGGCTGGCAGGTGAGGGGGTAAACCAGCCCACCGAGAAGCATATTGCCGATTTTCGCTTCGGGGAGCAGGCTATGACAGGCTTTAACTGCCCGCGCACTGGCAACCAGTTGATGGTGGATAGCCTGATAAACTTCCGCCTCGCCACTCTCTTCTGCCAGCCCCACGCCCGTGAATGGCGCGTGTAACGACATGTTGATTTCATTAAACGTCAGCCATAACGCCACTTTATGTTGGTAGCGAGTAAAGACCGTGCGGGCGTAATGCTCGAAGTGATCGATGACCGCTCGATTAGCCCAACCGCCGTAGTTTTTCACCAGCCCATATGGCATTTCGTAATGGGATAACGTTACCAGCGGCTTGATCCCCGCCTGCGCCATTTCATCAAACAGCCGATCGTAAAACGCTAACCCCGCTTCATTCGGTTCGACTTCGTCGCCCTGAGGGAAAATTCGCGCCCAGGCAATGGAAATACGCAGACAGGTGAAGCCCATCTCGGCAAATAACGCGATATCTTCCGGGTAACGGTGATAAAAATCGATGGCGACATCTTTGATATTCTCTTTCCCCAGGATGCGCGGTTCCATTTTTCCCATTACGCCATGAGGCTGTAAATCTGAGGTCGAGATCCCTTTGCCATCTTCCTGCCAGGCACCTTCCACCTGATTGGCAGCTGTTGCGCCACCCCAAAGAAATGTTTCTGGAAATGCTTTCATAATTAACTCCTTTTATCGTTAGCGAATGATGGATAACAGCGGTTCACCTGCGCTTATCTGCGCCGTGCCGTGGGGTAATACGTCCGTAAAATCATCGCTATTACTGATTAATACCGGCGTCGTCAGATCAAATCCGGCCTCGCGAATAGCAGGGATATCAAAAGAAATCAGCCGATCGCCTGTATTGACCTTGTCACCCACGTTGACGTGAGCGGAAAAGAATTTGCCGTCCAGTTTTACGGTGTCGATACCGACATGAATCAGGATCTCCACACCATCATCTGACTCAATGCCAATGGCGTGTAATGTGGCGAACAACGAAGCAATTCGACCCGCAACCGGAGAACGCACTTCACCAACCGAGGGCAGAATGGCAATACCTTTACCCAACAGGCCACTGGCAAACGTGGTATCAGCGACGTGAATGAGCGGCACAATCTCTCCCGTCATCGGTGAACAGATACCGCCCTGCTCAGGTGGTGTAATAACCTCTGGTGTTTTCTCTTGCGGGGCACCCTGCGCTGGCTGACGTTTAGCGGTGATGAAATGAAGCATCACCGTACCGACAAATGCGCAACCGATGGCAATGACACCGCCAATAACGCTGGCCCAGACGGTGAAATCAATTCCCGTTGACGGGATGGTTTGCATGAAGGTGAAAATACTTGGCAAACCAAAGGAGTAGACTTTCGTTTGCGCGTAGCCAATAATGGTGGCCCCCAAAGCCCCACTGATACAGGCGATAACAAAGGGGTACTTACGCGGCAGGTTGACGCCATATACCGCTGGTTCGGTGATACCAAACAGACTCGTCAACGCCGCTGATCCCGCCACCACTTTTTTCTGCGCATCGCGTTCGCAGAGGAAGACGCCGAGCGCCGCCCCGACCTGCGCCATAATGGCGGGCATTAACAGCGGGATCATGGTGTCGTAGCCCAGCACGGTGAAGTTATTGATACACAGCGGCACCAGGCCCCAGTGCAGTCCGAACATGACGAAGATTTGCCAGAAGCCGCCCATTACCGCGCCCGCAAATGCAGGAACCGCCTGATAAAGCCAGAGATAACCGGCGGCAATCAGTTCGCTTATCCAGGTTGATAGCGGCCCCACCAGCAGAAAGGTGACGGGTGTGATAACCATCAGACATAGCAATGGTGTGAAGAAATTTTTGATTGCCGACGGTAACCACGCATTAAGTCGGCGTTCCAGAATGCTGCACAACCAGGCAGAAAAAATAATGGGAATAACCGATGACGAGTAATTCAACAATGTGACCGGAATACCCAGGAAATCCAGCCCCAGCGCATCCGCTTTTTGCCCGTTCTCGAAAGCAGTCAGAATTAATGGATGCACTAACGCTCCACCAATCACCATGGCAGTAAATGGATTACCGCCGAAGCGTTTCCCCGCGGTGTATCCCAGGATTATCGGGAAGAACCAAAACAAGGCATCACTGGCGCTGAATAAAATTAAATAAGTACCACTTTGTTCGGTCGTCCACTGAAAAGTGAGCGCCAGAGCCAGCATACCTTTCAAGATCCCGGTTGCCGCCATCAAACCGATCAGAGGCGTAAAAATACCTGAAATAACATAAACAAAGCGGTTTAGCAGATTACCTTTATCATCATTTTCCGGTGCCTGTTGCGCTTTTTCGTCAAGGCCTGCCACACTGTTAACCGCCAGGAAGACATCGGCCACATGGTTACCTATGACCACCTGAAACTGGCCACCGCTTTCCACCACCATAATAATACCGGGGGTCTTTTTCAGTACCTCTGCTTGCGCTTTGCTTTCATCCTTTAATTTAAAACGTAATCGCGTTGCGCAATGCATCAGACTCACAATGTTATCTGCGCCCCCGACTCCTGCGACTATTTTTCTGGCTAACTCCGTCATAACTTGCCCTCTACCGCTTTGCGGCAAAACTCCAAAAAAAAACCTGAAAAAAACGGCCTGACGTGAATCAAGCAATTTTTTTCAGGTTTTGCCCGCTTAGTGCGGTAACAATCCTTTACTCAGTAATAATATTTCAGTGTTCTTTGCGCACGCGCTCTATATTTATGGCTAAAAACATAATCTCTGCGGGTGAAATTTTACGTTGATACTGCAAACCAATAAAAATGGCGATCCGTTCCGCACATTGCCATGCTTGCGGGTAATTTTGTTTTACTGCTTGTTGTAATGATTCATCACTATCGTTAATTGAAGCATGTTCAAGAATACGCCAGGATAAAAACTTCAGATGTGTAACCAGTCGCTGATAACTCAAGCTTTCTTCCTGGTAATTAAGGCTGAACTGAAATTTTATTAATTGCAGCATTTCGCGCATTAACTGCGTGACACCTGCAACATCCTCCATATTTCCGCTCATTTGGGCACTGACCAGATGCATGGCAATAAAGCCCACTTCATCTTTCGGTAACTGCACGCCCAACCGTTTATCAATAATGGTTAACGCTTCTTCCCCTAGCTGGAACTCTTTCGGGTAAAGCCGCTGGATATCCCACAGCAACGGGTTGGGCAGCAACACGTTTTGCTGAAAGCGTTTAATCGCAAACTGGCAATGGTCAGTTAGCGAGATATAAATACTGTCCTGTAATTTTCCCAAGCGCTCCTGCGCTAAAGAGATAATACGATCACAGGTTGCCATCACCTCAAGAGGAATATGACTTAAGAGTTCGCTTAATCGCCCGTTCAGTTCATGACTGCTCAAGGCATACTCTTTTTCTATTCCACTTGAGTTAATTCTTTCGCCAGCGCGTTTTTGAAAGCCAATTCCGCGCCCCATGACGACTTTTTCCCGCTGTTGATCATCAATAACCACCACAACATTATTGTTGAGAATTTTGGTGATTTGCATGTTCATAGCAAGGACCTTTTTTATAAACAAAAAAACCCGACTTCACCAGTATTCTCTGGTTATGTCAGGTTTTGCCTGCGAATGCAGTAACAATCCAGTCATTTATTAATGGTTTTTATAACGAACATCCAGGTTCGGAAATTAATTTAATTGCGTGCAGAGAAAATAGCAATGCGCTATTGATAAAAATATGACCATGCTCGCAGTTATTAACTTTGTGTAATTTTAGGAATTTATAAAGTTATATATAACAAATCCCAATAATTAAGTTATTGGGATTTGTCTGGTGAA
>53638
ATGTCTGTTTCACGTCGGGTAATACATCACGGACTTTATTTTGCGGTTTTAGGACCGTTAATTGGTGTTCTGTTTCTTGTCCTCTACATATTCTTCGCAAAAGAACCGCTGGTTCTTTTGGTAATAATACAGGTACTTCCATTGTTTCTCTTATTGTCGATTACTACGGGAGCTATTCCTGCATTGTTAACCGGCGTGATGGTCGCCTGTCTGCCGGAAAAGATCGGGTCACAGAAAAATTATCGTTGTCTGGCTGGTGGCATAGGTGGCGTCGTTATCACCGAGATCTATTGTGCAGTTATTGTACATATTAAGGGCATGGCTTCCTCGGAGTTGTTTGAAAACATTCTTTCTGGTGACAGTCTCGTTGTCCGCATCATTCCTGCATTGCTGGCAGGTGTGGTGATGAGCAGAATCATTACCCGTCTGCCCGGATTGGATATTTCATGTCCTGAAACAGACTCTTTAAGTTAAGCGGGATACTTTATCTTTGGGCTACTCAAAAGCAGACAGGATGTTACTATGACTCAAAATATCAGGCCGTTACCCCAATTCAAATATCATCCCAAGCCACTGGAAACAGGCGCATTTGAACAGGATAAAACCGTAGAGTGCGATTGCTGTGAACAACAGACGTCAGTTTATTACTCGGGTCCCTTTTATTGCGTTGATGAAGTTGAACATCTCTGTCCGTGGTGTATTGCGGACGGTTCTGCTGCTGAAAAGTTTGCAGGTAGTTTTCAGGATGATGCCAGCATAGAAGGTGTTGAATTTGAGTATGATGAAGAGGACGAATTTGCCGGTATTAAGAACACATATCCTGATGAAATGCTGAAAGAGTTGGTTGAACGCACGCCAGGTTATCATGGATGGCAACAGGAATTCTGGCTTGCGCATTGTGGCGATTTCTGTGCTTTTATCGGCTATGTGGGCTGGAATGATATAAAAGATCGCCTCGATGAATTTGCCAACCTTGAAGAAGATTGTGAGAATTTCGGTATTAGAAATTCTGATCTAGCTAAATGCCTGCAAAAGGGTGGTGATTGTCAGGGTTATCTCTTCCGCTGTCTCCACTGCGGCAAGCTGAGACTGTGGGGTGATTTTTCGTAGTTATTTAAATAATG-AGAACAGGCCGGA-GCGTAATTCATACATCCGGCCTTATTTCTTCAGCT-TAACCGAGCGCTAATTCTGCGGCAGCGGCTTTATCAGCGATTACCATCAGCGAAGGATGCAGCTGCAACACGGAAGCTGGAACATCTTCGGTAACCGGACCTTGCAGAACATTTTTCAGTGCCTGCGCTTTACCTGCGCCACTGACAATTATCAGCAAGTTTTTCGCCGCCATGATGCTTTTCGGCCCCATCGTCACGTAGCTGTCAGGCACTAACGAAAAGTCGCCGCCCAACTCACCATGCGCCACAATATCAACCATCTCTCCCTGGATCGGGAACTCCACGGTTTGCTCATGGAAATGGGTCGTATTCGGCAAATTGCCACAAAAATGACCATCTGCACCTAATCCCAGCACCACCAAATCCAGGCCGCCTTCACGCGCCAGTTTCTGATCATGCTCGCGGTAGTTATCAATAGTGAGCTTCTGGATATTCTCTTCTTTGATCCCCGCAGGGGTGAAAAACAGATTACGCAGATTGGTAATCGTTACACCTTCTCCCTCTTTGCCGCGAAAGGGAATTTCATCGAAATTATAGAAATAGCAGTTATCGTACCAGGGCTTACCTTTAACCAGGGTGGTGAGGTATTCATACATGCCTTTGGGCGTGCTACCGGCGGTAATTGCCAGGTTAACACGACGCGTCTTCGACATATAACCAAGCAGATGGTGTGCCGCGACACGGCTCATTTCCTGGTAATCTTCGGTAATGATTAATTTCATCTTAGTGCCTTATTTTATTTAAATAATTTCTGTACGAAGGCTGCATAGGCAGGCCGCCAGACATCCATTTCATGGTTCAGGCCGGGATATTCCTGGTAATCAAACTTAATTTTTTTCTGCTCAAGCTCAGTTTTCAGCCCGGCGATATCCTTGCCGGTTACGACATCTTTATCACCAACGACCACAGTAAAATTACGTAGTTGCTGGTTAATAGCTGCCGGATCGTTCAGCCGGGCCGCGACACCTTCATCCGGTACGGTTGTCGTGGTAACACCACTGAATGTGGCCAGCCAGCCAAAGCTTTCCAGATGATTCATTCCCGATACCAGCGCCTGATACCCACCTTGTGAAAGCCCTGCCAGTGCGCGACCATCGGCATCTTTACGGACGTTAAAACGCTTGCTAATCAGCGGGATAATATCGTTCATCAGTTCGCGATCTGCCGCTTTAGCATTCAGCGGATAAAAGACTTTACGTCTTTCCTGAGGCACGAAATCTTCGGGAATAATGCCCTTCGCATCGGTTTCGGTATCTGGGATCACCACCAGCATCGGTTTAATTTTCCCTTCAGCCAGCAGGTTATCCATGATTTGCGGGATACGCCCCTGATCGATAGCGGAACGTCCAGTATCACCAAAGCCGTGATAGAAATAGAGCACTGGCAAAGGCTCGCCCATGCCGGTGTATCCTGGCGGGGTCCAGACATACATCTGACGTTCAGATTGCAATGCGTTGGAGTGGTAAGTTATGGCGATCAAATCACCATGCGCAACAGAACGCGTATCCAGATAACTGCCTGGCACCAGAATCATACTGGAGTTAACCTGGCGCTGAGGCTTAGTCATTGCGGTGCCAGTATCAATGCTGCGTACACCATCAACATTGAAAAAATATTCGTACAGATTGCCTTTCAGGACAGGTGTGCGCCACGACCAGACTCCCGCTTCGTCTTTGGTCATCGGGTGAATATTGTCCGGAACCGGAACACCCACCACTACGGAGACGTTTTTTGCCCCAGGGGCAAAGTAGCGAAAGGTCACGCTGTTATCGGCATTGACCTGAGTCACATACTGTTTAACCGGAATAGTGGGTGCCGGGCTGGCTGGCATATCCGCTGCTATGGCCCACTGAGCAGAAATACCGCTGGCAATAGCCAGCGTTAAAGCAGCAATTTTTATATTCATCGTAATATTCCTTTCATTAAGTTCCATTACCACCAGATTTCAGCCTGGGCACCGACAGCAAACTGGTCGTCTTTATTGTCTTCAAAGGTGAAGCCATCCAGTTCGTTTTCCAGGGCTTTGATATACGTGGCGTAGAAACGAATTTCCGGACGCGAGGTCAACATACTGGTATTGACTTTAAAGGTATGGAAGAGCGTGGTTTTATAACCAGACTCATTAAATTTATTACTATTCGCATCTTTGTTTTGCTGGGTGAAATAGCCCAGTTCAACACCTGTCTGGTTATATTGGTCCCAAATATAGGCCGGGCGAACAACCGCACGAATAGATTCGAAATCAGAGTGGGCGCCTGTTTCGTAGCTATATATATCGTTACCGAAGGAGTAAACAATCGCGTTAGCTACAATGAAATGATCGCCAATATAGGCTTCGCCCTGCGAAGTCAGACGTACCGCTGTTCCGCCGGTGTGATCACCATAATAACGACCATTAAAGGTGGTAAATGGACTTGCGCCAGCATAACGGCCAAAGTTACTGGCGATAGAATTATTCGCGACCAGGAAGGAGAATTCGTTGAAGCCACCTTTATCAAATTTCTGCGTTAAAGATGTGCCAAACATCCAGGTATCTTTCCAGTCATAATACCCGTTATTATCCTGATTATCTTTTTCCGATGCGCTTTCGTTTGCCGTGACATAACGACCACTCACCATTAAGGTCGCTTTATCCCATAACGGGATATCTTTATAGCGTAAATCAATAGTATTGGTATTAATCTGCTGTTTGTTTTGCAGGCTGCGATCGTAATCATCGACATCTTCGCGAACCAGCGCGATATCAATTTTACCCGGACCGACTTTCCAGTTTTCCAGACCTACACCCGCTGCGGCATCAGTACGCTGCGTTTTCCAGTCAAGCATCTGGATTTCAATTTTCGGCGCACCGTGTTTACCCACCCAGAAATCAGCCTCTGGCGCAAAGGGCAGGAAACCTTTGGTGGTAACGTACATATCGGAGAACTGCATATAGTTCTCGCCACCGGCGTTATCGCCAAACCAGCCGGTAGAGTACTGCTGACCAACGTTACCATCCATCATCACAACGGCATCAACCCGTTTGCCGTTTTCGTTGTAGACACGTTGTTTTAACTGCAAATCAAACCAGCCGGAGTATTCGTTACCAAAGCGGCCCAGAGAACCAATCGCCCATGATTTAGGTGAACCATGAGAGGCGGTCCCCCAACCAGAACGGTAATAGCCGTTGTAACTAAAGCCAATTTCATCTTTCACAAATTTACTGAAATCTTTCAGAGTCATGGAAGAATAAATCGAGCCTGTCTCACTGGCATTTTTCTCTTCATTTTTGACCAGTACAGCATCAGGTTTTGCGGCACTACTGGTCGGGAACGGATTGGCGGCATACCCTTGATCATTCGTACTTACGCTACGATTCACCGTCGCTGGCGTATACTTTTTCTTCTCTTCATCTTTATACTTTTTGAGTTCGCTTTGCGTTTCTCTTAACGCCTTTTCTAATAACTCAAGGCGTTGTTCCACCGTTAATGATTCAGCCAATGATTGTGCAGAAAAGGCTAACGGTGCCATTAATAAGATGGCAGAGGTAATAAGATTTCGTCTAAACATAATATCCCTTTATGGTGCAAAGAAAGAATTAACGCATCGCATCCAGACTGTTCTGAATGCGACGATAATTAAGGTGCTTTAATGGTTATTTTTTTTAATGACAGCCCCCGCGTCTTGATCACCTCTGCATACCATCCGAAGCTTTTCTTGCGTGTTCTTGTGAGGCTTCCTTCGCCATTATCATCACGATCCACATAAATAAAGCCGTAGCGCTTAGACATTTGTGAATGAGATGCACTGACTAAATCAATTGGCCCCCAACTGGTGTACCCCATAATATCCACACCATCGGCAATCGCTTCATTTACCTGTACCAGGTGATCGTTTAAATAGGCAATTCGATAATCGTCCTGTATCGAACCATCCACTTCAACGCTGTCTTTTGCGCCTAATCCGTTCTCGACAATAAATAACGGTTTTTGATAACGATCCCAAAGCGTATTTAACAGAACCCGTAATCCAACCGGATCAATTTGCCACCCCCACTCTGAACTTTTCAGATGCGGATTGGGGATCATATTCAGTATGTTGCCCTGCGCATTTTTATTAATGCTTTCGTCGTGGGAAACACAACCAGTCATGTAATAACTAAAAGAGATGAAATCGACGGTATGTTTTAAATCTTCTGCGTCACTTTCAGTCATCTCAATGGTGATATTGTGGTCGCGGAAGAAACGCTGCATATAGCCGGGATACTGGCCACGCGCCTGAACATCACCAAAGAACATCCAGCGCCGGTTCTCTTCCATGGCCTGCAACATATCCTGTGGCTGGCAGGTGAGGGGGTAAACCAGCCCACCGAGAAGCATATTGCCGATTTTCGCTTCGGGGAGCAGGCTATGACAGGCTTTAACTGCCCGCGCACTGGCAACCAGTTGATGGTGGATAGCCTGATAAACTTCCGCCTCGCCACTCTCTTCTGCCAGCCCCACGCCCGTGAATGGCGCGTGTAACGACATATTGATTTCATTAAACGTCAGCCATAACGCTACTTTATGTTGGTAGCGGGTAAAGACCGTGCGGGCGTAATGCTCGAAGTGATCGATGACCGCCCGATTAGCCCAACCGCCGTAGTTTTTCACCAGCCCATATGGCATTTCGTAATGGGATAACGTTACCAGCGGCTTGATCCCCGCCTGCGCCATTTCATCAAACAGCCGATCGTAAAACGCTAACCCCGCTTCATTCGGTTCGGCTTCGTCGCCCTGAGGGAAAATTCGCGCCCAGGCAATGGAAATACGCAGACAGGTGAAGCCCATCTCGGCAAATAACGCGATATCTTCCGGGTAACGGTGATAAAAATCGATGGCGACATCTTTGATATTCTCTTTCCCCAGGATGCGCGGTTCCATTTTTCCCATAACGCCATGAGGCTGTAAATCTGAGGTCGTAATCCCTTTGCCATCTTCCAGCCAGGCACCTTCCACCTGATTGGCAGCTGTTGCGCCACCCCAAAGAAATGTTTCTGGAAATGCTTTCATAATTAACTCCTTTTATCGTTAGCGAATGATGGATAACAGCGGTTCACCTGCGCTTATCTGCGCCGTGCCGTGGGGTAATACGTCTGTAAAATCATCGCTATTACTGATTAATACCGGCGTCGTCACATCAAATCCGGCCTCGCGAATAGCAGGGATATCAAAAGAAATCAGCCGATCGCCTGTATTGACCTTGTCACCCACGTTGACGTGAGCGGAAAAGAATTTGCCGTCCAGTTTTACGGTGTCGATACCGACATGAATCAGGATCTCCACACCATCATCTGACTCAATGCCAATGGCGTGTAATGTGGCGAACAACGAAGCAATTCGACCCGCAACCGGAGAACGCACTTCACCAACCGAGGGCAGAATGGCGATACCTTTACCCAACAGGCCACTGGCAAACGTGGTATCAGCGACGTGAATGAGCGGCACAATCTCTCCCGTCATCGGTGAACAGATACCGCCCTGCTCAGGTGGTGTAATAACCTCTGGTGTTTTCTCTTGCGGGGCACCCTGCGCTGGCTGACGTTTAGCGGTGATGAAATGAAGCATCACCGTACCGACAAATGCGCAACCGATGGCAATGACACCGCCAATAACGCTGGCCCAGACGGTGAAATCAATCCCCGTTGACGGGATGGTCTGCATGAAGGTGAAAATACTCGGCAAACCAAAGGAGTAAACTTTTGTTTGCGCGTAGCCAATGATGGTGGCCCCCAAAGCCCCACTGATACAGGCGATAACAAAGGGGTACTTACGCGGCAGGTTGACGCCATATACCGCTGGTTCGGTGATACCAAACAGGCCCGTCAACGCCGCCGATCCGGCTACCACTTTTTTCTGCGCATCGCGTTCGCAGAGGAAGACGCCGAGCGCCGCCCCGACCTGCGCCATAATGGCGGGCATTAACAGCGGGATCATGGTGTCGTAGCCCAGCACGGTGAAGTTATTGATACACAGCGGCACCAGGCCCCAGTGCAGTCCGAACATGACGAAGATTTGCCAGAAGCCGCCCATTACCGCGCCCGCAAATGCAGGAACCGCCTGATAAAGCCAGAGATAACCGGCGGCAATCATTTCGCTTATCCAGGTTGATAGCGGCCCCACCAACAGAAAGGTGACGGGTGTGATAACCATCAGACATAGCAATGGTGTGAAGAAATTTTTGATTGCCGACGGTAACCACGCATTAAGTCGGCGTTCCAGAATGCTGCACAACCAGGCAGAAAAAATAATGGGAATAACCGATGACGAGTAATTCAACAATGTGACCGGAATACCCAGGAAATCCAGCCCCAGCGCATCCGCTTTTTGCCCGTTCTCGAAAGCAGTCAGAATTAATGGATGCACTAACGCTCCACCAATCACCATGGCAGTAAATGGATTACCGCCGAAGCGTTTCCCCGCGGTGTATCCCAGGATTATCGGGAAGAACCAAAACAAGGCATCACTGGCGCTGAATAAAATTAAATAAGTACCACTTTGTTCGGTCGTCCACTGAAAAGTGAGCGCCAGAGCCAGCATACCTTTCAGGATCCCGGTTGCCGCCATCAGACCGATCAGAGGCGTAAAAATACCTGAAATAACATAAACAAAGCGGTTTAGCAGATTACCTTTCTCATCATTTTCCGGTGCCTGTTGCGCTTTTTCGCCAAGGCCTGCCACGCTGTTAACCGCCAGGAAGACATCGGCCACATGGTTACCTATGACCACCTGAAACTGACCACCGCTTTCCACCACCATAATAATACCGGGGGTCTTTTTCAGTACCTCAGCTTGCGCTTTGCTTTCATCCTTTAACTTAAAACGTAATCGCGTTGCGCAATGCATCAGACTCACAATGTTATCTGCGCCCCCGACTCCTGCGACTATTTTTCTGGCTAACTCCGTCATAACTTGCCCTCTACCGCTTTGCGGCAAAACTCCAAAAAAAAACCTGAAAAAA-CGGCCTGACGTGAATCAAGCAATTTTTTTCAGGTTTTGCCCGCTTAGTGCGGTAACAATCCTTTACTCAGTAATAATATTTCAGTGTTCTTTGCGCACGCGCTCTATATTTATGGCTAAAAACATAATCTCTGCGGGTGAAATTTTACGTTGATACTGCAAACCAATAAAAATGGCGATCCGTTCCGCACATTGCCATGCTTGCGGGTAATTTTGTTTTACTGCTTGTTGTAATGATTCATCACTATCGTTAATTGAAGCATGTTCAAGAATACGCCAGGATAAAAACTTCAGATGTGTAACCAGTCGCTGATAACTCAAGCTTTCTTCCTGGTAATTAAGGCTGAACTGAAATTTTATTAATTGCAGCATTTCGCGCATTAACTGCGTGACACCTGCAACATCCTCCATATTTCCGCTCATTTGGGCACTGACCAGATGCATGGCAATAAAGCCCACTTCATCTTTCGGTAACTGCACGCCCAACCGTTTATCAATAATGGTTAACGCTTCTTCCCCTAGCTGGAACTCTTTCGGGTAAAGCCGCTGGATATCCCACAGCAACGGGTTGGGCAGCAACACGTTTTGCTGAAAGCGTTTAATCGCAAACTGGCAATGGTCAGTTAGCGAGATATAAATACTGTCCTGTAATTTTCCCAAGCGCTCCTGCGCTAAAGAGATAATACGATCACAGGTTGCCATCACCTCAAGAGGAATATGACTTAAGAGTTCGCTTAATCGCCCGTTCAGTTCATGACTGCTCAAGGCATACTCTTTTTCTATTCCACTTGAGTTAATTCTTTCGCCAGCGCGTTTTTGAAAGCCAATTCCGCGCCCCATGACGACTTTTTCCCGCTGTTGATCATCAATAACCACCACAACATTATTGTTGAGAATTTTGGTGATTTGCATGTTCATAGCAAGGACCTTTTTTATAAACAAAAAAACCCGACTTCACCAGTATTCTCTGGTTATGTCAGATTTTGCCTGCGAATGCAGTAACAATCCAGTCATTTATTAATGGTTTTTATAACGAACATCCAGGTTCGGAAATTAATTTAATTGCGTGCAGAGAAAATAGCAATGCGCTATTGATAAAAATATGACCATGCTCGCAGTTATTAACTTTGTGTAATTTTAGGAATTTATAAAGTTATATATAACAAATCCCAATAATTAAGTTATTGGGATTTGTCTGGTGAA
>B171
ATGTCTGTTTCACGTCGGGTAATACATCACGGACTTTATTTTGCGGTTTTAGGACCGTTAATTGGTGTTCTGTTTCTTGTCCTCTACATATTCTTCGCAAAAGAACCGCTGGTTCTTTTGCGAAGAATACAGGTACTTCCATTGTTTCTCTTATTGTCGATTACTACGGGAGTTATTCCTGCATTGTTAACCGGCGTGATGGTCGCCTGTCTGCCGGAAAAGATCGGGTCACAGAAAAATTATCGTTGTCTGGCTGGTGGCATAGGTGGCGTCGTTATCACCGAGATCTATTGTGCAGTTATTGTACATATTAAGGGCATGGCTTCCTCGGAGTTGTTTGAAAACATTCTTTCTGGTGACAGTCTCGTTGTCCGCATCATTCCTGCATTGCTGGCAGGTGTGGTGATGAGCAGAATCATTACCCGTCTGCCCGGATTGGATATTTCATGTCCTGAAACAGACTCTTTAAGTTAAGCGGGATACTTTATCTTTGGGCTACTCAAAAGCAGACAGGATGTTACTATGACTCAAAATATCAGGCCGTTACCCCAATTCAAATATCATCCCAAGCCACTGGAAACAGGCGCATTTGAACAGGATAAAACCGTAGAGTGCGATTGCTGTGAACAACAGACGTCAGTTTATTACTCGGGTCCCTTTTATTGCGTTGATGAAGTTGAACATCTCTGTCCGTGGTGTATTGCGGACGGTTCTGCTGCTGAAAAGTTTGCAGGTAGTTTTCAGGATGATGCCAGCATAGAAGGTGTTGAATTTGAGTATGATGAAGAGGACGAATTTGCCGGTATTAAGAACACATATCCTGATGAAATGCTGAAAGAGTTGGTTGAACGCACGCCAGGTTATCATGGATGGCAACAGGAATTCTGGCTTGCGCATTGTGGCGATTTCTGTGCTTTTATCGGCTATGTGGGCTGGAATGATATAAAAGATCGCCTCGATGAATTTGCCAACCTTGAAGAAGATTGTGAGAATTTCGGTATTAGAAATTCTGATCTAGCTAAATGCCTGCAAAAGGGTGGTGATTGTCAGGGTTATCTCTTCCGCTGTCTCCACTGCGGCAAGCTGAGACTGTGGGGTGATTTTTCGTAGTTATTTAAATAATG-AGAACAGGCCGGA-GCGTAATTCATACATCCGGCCTTATTTCTTCAGCT-TAACCGAGCGCTAATTCTGCGGCAGCGGCTTTATCAGCGATTACCATCAGCGAAGGATGCAGCTGCAACACGGAAGCTGGAACATCTTCGGTAACCGGACCTTGCAGAACATTTTTCAGTGCCTGCGCTTTACCTGCGCCACTGACAATTATCAGCAAGTTTTTCGCCGCCATGATGCTTTTCGGCCCCATCGTCACGTAGCTGTCAGGCACTAACGAAAAGTCGCCGCCCAACTCACCATGCGCCACAATATCAACCATCTCTCCCTGGATCGGGAACTCCACGGTTTGCTCATGGAAATGGGTCGTATTCGGCAAATTGCCACAAAAATGACCATCTGCACCTAATCCCAGCACCACCAAATCCAGGCCGCCTTCACGCGCCAGTTTCTGATCATGCTCGCGGTAGTTATCAATAGTGAGCTTCTGGATATTCTCTTCTTTGATCCCCGCAGGGGTGAAAAACAGATTACGCAGATTGGTAATCGTTACACCTTCTCCCTCTTTGCCGCGAAAGGGAATTTCATCGAAATTATAGAAATAGCAGTTATCGTACCAGGGCTTACCTTTAACCAGGGTGGTGAGGTATTCATACATGCCTTTGGGCGTGCTACCGGCGGTAATTGCCAGGTTAACACGACGCGTCTTCGACATATAACCAAGCAGATGGTGTGCCGCGACACGGCTCATTTCCTGGTAATCTTCGGTAATGATTAATTTCATCTTAGTGCCTTATTTTATTTAAATAATTTCTGTACGAAGGCTGCATAGGCAGGCCGCCAGACATCCATTTCATGGTTCAGGCCGGGATATTCCTGGTAATCAAACTTAATTTTTTTCTGCTCAAGCTCAGTTTTCAGCCCGGCGATATCCTTGCCGGTTACGACATCTTTATCACCAACGACCACAGTAAAATTACGTAGTTGCTGGTTAATAGCTGCCGGATCGTTCAGCCGGGCCGCGACACCTTCATCCGGTACGGTTGTCGTGGTAACACCACTGAATGTGGCCAGCCAGCCAAAGCTTTCCAGATGATTCATTCCCGATACCAGCGCCTGATACCCACCTTGTGAAAGCCCTGCCAGTGCGCGACCATCGGCATCTTTACTGACGTTAAAACGCTTGCTAATCAGCGGGATAATATCGTTCATCAGTTCGCGATCTGCCGCTTTAGCATTCAGCGGATAAAAGACTTTACGTCTTTCCTGAGGCACGAAATCTTCGGGAATAATGCCCTTCGCATCGGTTTCGGTATCCGGGATCACCACCAGCATCGGTTTAATTTTCCCTTCAGCCAGCAGGTTATCCATGATTTGCGGGATACGCCCCTGATCGATAGCGGAACGTCCGGTATCACCAAAACCGTGATAGAAATAGAGCACTGGCAAAGGCTCGCCCATGCCGGTGTATCCTGGCGGGGTCCAGACATACATCTGACGTTCAGATTGCAATGCGTTGGAGTGGTAAGTTATGGCGATCAAATCACCATGCGCAACAGAACGCGTATCCAGATAACTGCCTGGCACCAGAATCATACTGGAGTTAACCTGGCGCTGAGGCTTAGTCATTGCGGTGCCTGTATCAATGCTGCGTACACCATCAACATTGAAAAAATACTCGTACAGGTTGCCTTTCAGGATAGGTGTGCGCCACGACCAGACTCCTGCTTCGTCTTTGGTCATCGGGTGAATATTGTCCAGAACCGGAACACCCACCACTACAGAGACATTTTTTGCCCCAGGGGCAAAGTAGCGAAAGGTCACGCTGTTATCGGCATTGACCTGAGTCACATACTGTTTCACCGGGATAGTGGGTGCCGGGCTGGCTGGCATATCCGCTGCTATGGCCCACTGAGCAGAAATACCGCTGGCAATAGCCAGCGTTAAAGCAGCAATTTTTATATTCATCGTAATATTCCTTTCATTAAGTTCCATTACCACCAGATTTCAGCCTGGGCACCGACAGCAAACTGGTCGTCTTTATTGTCTTCGAAGGTGAAGCCATCCAGTTCGTTTTCCAGGGCTTTGATATACGTGGCGTAGAAACGAATTTCCGGACGCGAGGTCAACATACTGGTATTGACTTTAAAGGTATGGAAGAGCGTGGTTTTATAACCAGACTCATTAAATTTATTACTATTCGCATCTTTGTTTTGCTGGGTGAAATAGCCCAGTTCAACACCTGTCTGGTTATATTGGTCCCAAATATAGGCCGGGCGAACAACCGCACGAATAGATTCGAAATCAGAGTGTGCGCCTGTTTCGTAGCTATAAATATCGTTACCGAAGGAGTAAACAATCGCGTTAGCCACAATGAAATGATCGCCGATATAGGCTTCGCCCTGTGAAGTCAGACGAACTGCTGTTCCGCCGGTGTGATCACCATAATAACGACCATTAAAGGTGGTAAATGGACTTGCGCCAGCATAACGGCCAAAGTTACTGGCGATAGAGTTATTCGCAACCAGGAAGGAGAATTCGTTGAAGCCACCTTTATCAAATTTCTGCGTTAAAGATGTGCCAAACATCCAGGTATCTTTCCAGTCATAATAGCCGTTATTATCCTGATTATCTTTTTCCGATGCGCTTTCGTTTGCCGTGACATAACGACCACTCACCATTAAGGTCGCTTTATCCCATAACGGGATATCTTTATAGCGTAAATCAATAGCATTGGTATTAATCTGCTGTTTGTTTTGCAGGCTGCGATCGTAATCATCGACATCTTCGCGAACCAGCGCGATATCAATTTTACCCGGACCGACTTTCCAGTTTTCCAGACCTACACCCGCTGCGGCATCAGTACGCTGCGTTTTCCAGTCAAGCATCTGGATTTCAATTTTCGGCGCACCGTGTTTACCCACCCAGAAATCAGCCTCTGGCGCAAAGGGCAGGAAACCTTTGGTGGTAACGTACATATCGGAGAACTGCATAAAGTTCTCGCCACCGGCGTTATCGCCAAACCAGCCGGTAGAGTACTGCTGACCAACGTTACCATCCATCATCACAACGGCATCAACCCGTTTGCCGTTTTCGTTGTAGACACGTTGTTTTAACTGCAAATCAAACCAGCCGGAGTATTCGTTACCAAAGCGGCCCAGAGAACCAATCGCCCATGATTTAGGTGAACCATGAGAGGCGGTCCCCCAACCAGAACGGTAATAGCCGTTGTAACTAAAGCCAATTTCATCTTTCACAAACTTACTGAAATCTTTCAGAGTCATGGAAGAATAAATCGAGCCTGTCTCACTGGCATTTTTCTCTTCATTTTTGACCAGTACAGCATCAGGTTTTGCGGCACTACTGGTCGGGAACGGATTGGCGGCATACCCTTGATCATTCGTACTTACGCTACGATTCACCGTCGCTGGCGTATATTTTTTCTTCTCTTCATCTTTATACTTTTTGAGTTCGCTTTGCGTTTCTCTTAACGCTTTTTCTAATAACTCAAGGCGATGTTCCACCGTTAATGATTCAGCCAATGATTGTGCAGAAAAGGCTAACGGTGCCATTAATAAGATGGCAGAGGTAATAAGATTTCGTCTAAACATAATATCCCTTTATGGTGCAAAGAAAGAATTAACGTATCGCATCCAGACTGTTCTGAATGCGACGATAATTAAGGTGCTTTATTGGTTATTTTTTT-AATGACAGCCCCCGCGTTTTGATCACTTCTGCATACCATCCGAAGCTTTTCTTACGCGTTCTTGTGAGGCTTCCTTCGCCATTATCATCACGATCCACATAAATAAAGCCGTAGCGCTTAGACATTTGTGAATGAGATGCACTGACTAAATCAATTGGCCCCCAACTGGTGTACCCCATAATATCCACACCATCGGCAATCGCTTCATTTACCTGTACCAGGTGATCGTTTAAATAGGCAATTCGATAATCGTCCTGTATCGAACCATCCGCTTCAACGCTGTCTTTTGCGCCTAATCCGTTCTCGACAATAAATAACGGTTTTTGATAACGATCCCAAAGCGTATTTAACAGAACCCGTAATCCAACCGGATCAATTTGCCACCCCCACTCTGAACTTTTCAGATGCGGATTGGGGATCATATTCAGTATGTTGCCCTGCGCATTTTTATTAATGCTTTCGTCGTGGGAAACACAACCAGTCATGTAATAACTAAAAGAGATGAAATCTACGGTATGTTTTAAATCTTCTGCGTCACTTTCAGTCATCTCAATGGTGATATTGTGGTCGCGGAAGAAACGCTGCATATAGCCGGGATACTGACCACGCGCCTGAACATCACCAAAGAACATCCAGCGCCGGTTCTCTTCCATGGCCTCCAACATATCCTGTGGCTGGCAGGTGAGGGGGTAAACCAGCCCGCCGAGAAGCATATTGCCGATTTTCGCTTCGGGGATCAGGCTATGACAGGCTTTAACTGCCCGCGCACTGGCAACCAGTTGATGATGGATCGCCTGATAAACTTCCGCCTCGCCACTCTCTTCTGCCAGCCCCACGCCCGTGAATGGCGCGTGTAACGACATATTGATTTCATTAAACGTCAGCCATAACGCTACTTTATGTTGGTAGCGGGTAAAGACCGTGCGGGCGTAATGCTCGAAGTGATCGATGACCGCCCGATTAGCCCAACCGCCGTAGTTTTTCACCAGCCCATATGGCATTTCGTAATGGGATAACGTTACCAGCGGCTTGATCCCCGCCTGCGCCATTTCATCAAACAGCCGATCGTAAAACGCTAACCCCGCTTCATTCGGTTCGGCTTCGTCGCCCTGAGGGAAAATTCGCGCCCAGGCAATGGAAATACGCAGACAGGTGAAGCCCATCTCGGCAAATAACGCGATATCTTCCGGGTAACGGTGATAAAAATCGATGGCGACATCTTTGATATTCTCTTTCCCCAGGATGCGCGGTTCCATTTTTCCCATTACGCCATGAGGCTGTAAATCTGAGGTCGTGATCCCTTTGCCATCTTCCAGCCAGGCACCTTCCACCTGATTGGCAGCTGTTGCGCCACCCCAAAGAAATGTTTCTGGAAATGCTTTCATAATTAACTCCTTTTATCGTTAGCGAATGATGGATAACAGCGGCTCACCAGCGCTTATCTGCGCCGTGCCGTGGGGTAATACGTCTGTAAAATCATCGCTATTACTGATTAATACCGGCGTCGTCAGATCAAATCCGGCCTCGCGAATAGCAGGGATATCAAAAGAAATCAGCCGATCGCCTGTATTGACCTTGTCACCCACGTTGACGTGAGCGGAAAAGAATTTGCCGTCCAGTTTTACGGTGTCGATACCGACATGAATCAGGATCTCCACACCATCATCTGACTCAATGCCAATAGCGTGTAATGTGGCGAACAACGAAGCAATTCGACCCGCAACCGGAGAACGCACTTCACCAACCGAGGGCAGAATGGCGATACCTTTACCCAACAGGCCACTGGCAAACGTGGTATCAGCGACGTGAATGAGCGGCACAATCTCTCCCGTCATCGGTGAACAGATACCGCCCTGCTCAGGTGGTGTAATAACCTCTGGTGTTTTCTCTTGCGGGGCACCCTGCGCTGGCTGACGTTTAGCGGTGATGAAATGAAGCATCACCGTACCGACAAATGCGCAACCGATGGCAATGACACCGCCAATAACGCTGGCCCAGACGGTGAAATCAATCCCCGTTGACGGGATGGTTTGCATGAAGGTGAAAATACTTGGCAAACCAAAGGAGTAAACTTTCGTTTGCGCGTAGCCAATGATGGTGGCCCCCAATGCTCCACTGATACAGGCGATAACGAAGGGATACTTACGCGGCAGGTTGACGCCATATACCGCTGGTTCGGTGATACCAAACAGGCCCGTCAACGCCGCTGATCCCGCCACCACTTTTTTCTGCGCATCGCGTTCGCAGAGGAAGACGCCGAGCGCCGCCCCGACTTGCGCCATAATGGCGGGCATTAACAGCGGGATCATGGTGTCGTAGCCCAGCACGGTGAAGTTATTGATACACAGCGGCACCAGGCCCCAGTGCAGTCCGAACATGACGAAGATTTGCCAGAAACCGCCCATTACCGCGCCCGCAAATGCAGGAACCGCCTGATAAAGCCAGAGATAACCGGCGGCAATCATTTCGCTTATCCAGGTTGATAGCGGCCCCACCAGCAAAAAGGTGACGGGTGTGATAACCATCAGACATAGCAATGGTGTGAAGAAATTTTTGATTGCCGACGGTAACCACGCATTAAGTCGGCGTTCCAGAATGCTGCACAACCAGGCAGAAAAAATAATGGGAATAACCGATGACGAGTAATTCAACAATGTGACCGGAATACCCAGGAAATCCAGCCCCAGCTCATCCGCTTTTTGCCCGTTCTCGAAAGCAGTCAGAATTAATGGATGCACTAACGCTCCACCAATCACCATGGCAGTAAATGGATTACCGCCGAAGCGTTTCCCCGCGGTGTATCCCAGGATTATCGGGAAGAACCAAAACAAGGCATCACTGGCGCTGAATAAAATTAAATAAGTACCACTTTGTTCGGTCGTCCACTGAAAAGTGAGCGCCAGAGCCAGCATACCTTTCAGGATCCCGGTTGCCGCCATCAAACCGATCAGAGGCGTAAAAATACCTGAAATAACATAAACAAAGCGGTTTAGCAGATTACTTTTATCATCATTTTCCGGTGCCTGTTGCGCTTTTTCGTCAAGGCCTGCCACACTGTTAACCGCCAGGAAGACATCGGCCACATGGTTACCTATGACCACCTGAAACTGGCCACCGCTTTCCACCACCATAATAATACCGGGGGTCTTTTTCAGTACCTCTGCTTGCGCTTTGCTTTCATCCTTTAACTTAAAACGTAATCGCGTTGCGCAATGCATCAGACTAACAATGTTATCTGCGCCCCCGACTCCTGCGACTATTTTTCTGGCTAACTCCGTCATAACTTGCCCTCTACCGCTTTGCGGCAAAACTCAAAAAAAAAACCTGAAAAAAACGGCCTGACGTGAATCAAGCAATTTTTT-CAGGTTTTGCCCGCTTAGTGCGGTAACAATCCTTTACTCAGTAATAATATTTCAGTGTTCTTTGCGCACGCGCTCTATATTTATGGCTAAAAACATAATCTCTGCGGGTGAGATTTTACGTTGATACTGCAAACCAATAAAAATGGCGATCCGCTCCGCACATTGCCATGCTTGCGGGTAATTTTGTTTTACTGCTTGTTGTAATGACTCATCACTATCGTTAATTGAAGCATGTCCAAGAATACGCCAGGATAAAAACTTCAGATGCGTAACCAGTCGCTGATAACTCAAGCTTTCTTCCTGGTAATTAAGGCTGAACTGAAATTTTATTAATTGCAGCATTTCGCGCATTAATTGCGTGACACCTGCAACATCCTCCATATTTCCGCTCATTTGGGCACTGACCAGATGCATGGCAATAAAGCCCACTTCATCTTTCGGTAACTGCACGCCCAACCGTTTATCAATAATGGTTAACGCTTCTTCCCCTAGCTGGAACTCTTTCGGGTAAAGCCGCTGGATATCCCACAGCAGCGGGTTGGGCAGTAACACGTTTTGCTGAAAGCGTTTAATCGCAAACTGGCAATGGTCAGTTAGCGAGATATAAATACTGTCCTGTAATTTTCCCAAGCGCTCCTGCGCTAAAGAGATAATACGATCACAGGTTGCCATCACCTCAAGAGGAATATGACTTAAGAGTTCGCTTAATCGCCCGTTCAGTTCATGACTGCTCAAGGCATACTCTTTTTCTATTCCACTTGAGTTAATTCTTTCGCCAGCGCGTTTTTGAAAGCCAATTCCGCGCCCCATGACGACTTTTTCCCGCTGTTGATCATCAATAACCACCACAACATTATTGTTGAGAATTTTGGTGATTTGCATGTTCATAGCAAGGACCTTTTTTATAAACAAAAAAACCCGACTTCACCAGTATTCTCTGGTTATGTCAGGTTTTGCCTGCGAATGCAGTAACAATCCAGTCATTTATTAATGGTTTTTATAACGAACATCCAGGTTCGGAAATTAATTTAATTGCGTGCAGAGAAAATAGCAATGCGCTATTGATAAAAATATGACCATGCTCGCAGTTATTAACTTTGTGTAATTTTAGGAATTTATAAAGTTATATATAACAAATCCCAATAATTAAGTTATTGGGATTTGTCTGGTGAA
>B7A
ATGTCTGTTTCACGTCGGGTAATACATCACGGACTTTATTTTGCGGTTTTAGGACCGTTAATTGGTGTTCTGTTTCTTGTCCTCTACATATTCTTCGCAAAAGAACCGCTGGTTCTTTTGCGAAGAATACAGGTACTTCCATTGTTTCTCTTATTGTCGATTACTACGGGAGTTATTCCTGCATTGTTAACCGGCGTGATGGTCGCCTGTCTGCCGGAAAAGATCGGGTCACAGAAAAATTATCGTTGTCTGGCTGGTGGCATAGGTGGCGTCGTTATCACCGAGATCTATTGTGCAGTTATTGTACATATTAAGGGCATGGCTTCCTCGGAGTTGTATGAAAACATTCTTTCTGGTGACAGTCTCGTTGTCCGCATCATTCCTGCATTGCTGGCAGGTGTGGTGATGAGCAGAATCATTACCCGTCTGCCCGGATTGGATATTTCATGTCCTGAAACAGACTCTTTAAGTTAAGCGGGATACTTTATCTTTGGGCTACTCAAAAGCAGACAGGATGTTACTATGACTCAAAATATCAGGCCGTTACCCCAATTCAAATATCATCCCAAGCCACTGGAAACAGGCGCATTTGAACAGGATAAAACCGTAGAGTGCGATTGCTGTGAACAACAGACGTCAGTTTATTACTCGGGTCCCTTTTATTGCGTTGATGAAGTTGAACATCTCTGTCCGTGGTGTATTGCGGACGGTTCTGCTGCTGAAAAGTTTGCAGGTAGTTTTCAGGATGATGCCAGCATAGAAGGTGTTGAATTTGAGTATGATGAAGAGGACGAATTTGCCGGTATTAAGAACACATATCCTGATGAAATGCTGAAAGAGTTGGTTGAACGCACGCCAGGTTATCATGGATGGCAACAGGAATTCTGGCTTGCGCATTGTGGCGATTTCTGTGCTTTTATCGGCTATGTGGGCTGGAATGATATAAAAGATCGCCTCGATGAATTTGCCAACCTTGAAGAAGATTGTGAGAATTTCGGTATTAGAAATTCTGATCTAGCTAAATGCCTGCAAAAGCGTGGTGATTGTCAGGGTTATCTCTTCCGCTGTCTCCACTGCGGCAAGCTGAGACTGTGGGGTGATTTTTCGTAGTTATTTAAATAATG-AGAACAGGCCGGA-GCGTAATTCATACATCCGGCCTTATTTCTTCAGCT-TAACCGAGCGCTAATTCTGCGGCAGCGGCTTTATCAGCGATTACCATCAGCGAAGGATGCAGCTGCAACACGGAAGCTGGAACATCTTCGGTAACCGGACCTTGCAGCACATTTTTCAGTGCCTGCGCTTTACCTGCGCCACTGACAATTATCAGCAAGTTTTTCGCCGCCATGATGCTTTTCGGCCCCATCGTCACGTAGCTGTCAGGCACTAACGAAAAGTCGCCGCCCAACTCACCATGCGCCACAATATCAACCATCTCTCCCTGGATCGGGAACTCCACGGTTTGCTCATGGAAATGGGTCGTATTCGGCAAATTGCCACAAAAATGACCATCTGCACCTAATCCCAGCACCACCAAATCCAGGCCGCCTTCACGCGCCAGTTTCTGATCATGCTCGCGGTAGTTATCAATAGTGAGCTTCTGGATATTCTCTTCTTTGATCCCCGCAGGGGTGAAAAACAGATTACGCAGATTGGTAATCGTTACACCTTCTCCCTCTTTGCCGCGAAAGGGAATTTCATCGAAATTATAGAAATAGCAGTTATCATACCAGGGCTTACCTTTAACCAGGGTGGTGAGGTATTCATACATGCCTTTGGGCGTGCTACCGGCGGTAATTGCCAGGTTAACACGACGCGTCTTCGACATATAACCAAGCAGATGGTGTGCCGCGACACGGCTCATTTCCTGGTAATCTTCGGTAATGATTAATTTCATCTTAGTGCCTTATTTTATTTAAATAATTTCTGTACGAAGGCTGCATAGGCAGGCCGCCAGACATCCATTTCATGGTTCAGGCCGGGATATTCCTGGTAATCAAACTTAATTTTTTTCTGCTCAAGCTCAGTTTTCAGCCCGGCGATATCCTTGCCGGTTACGACATCTTTATCACCAACGACCACAGTAAAATTACGTAGTTGCTGGTTAATAGCTGCCGGATCGTTCAGCCGGGCCGCGACACCTTCATCCGGTACGGTTGTCGTGGTAACACCACTGAATGTGGCCAGCCAGCCAAAGCTTTCCAGATGATTCATTCCGGAAACCAGCGCCTGGTACCCGCCTTGTGAAAGCCCTGCCAGCGCGCGACCATCGGCATCTTTACGGACATTAAAACGCTTGCTAATCAGCGGGATAATATCGTTCATCAGTTCGCGATCTGCCGCTTTAGCATTCAGCGGATAAAAGACTTTACGTCTTTCCTGAGGCACGAAATCTTCGGGAATAATGCCCTTCGCATCGGTTTCGGTATCCGGGATCACCACCAGCATCGGTTTAATTTTCCCTTCAGCCAGCAGGTTATCCATGATTTGCGGGATACGCCCCTGATCGATAGCGGAACGTCCGGTATCACCAAAACCGTGATAGAAATAGAGCACTGGCAAAGGCTCGCCCATGCCGGTGTATCCTGGCGGGGTCCAGACATACATCTGACGTTCAGATTGCAATGCGTTGGAGTGGTAAGTTATGGCGATCAAATCACCATGCGCAACAGAACGCGTATCCAGATAACTGCCTGGCACCAGAATCATACTGGAGTTAACCTGGCGCTGAGGCTTAGTCATTGCGGTGCCTGTATCAATGCTGCGTACACCATCAACATTGAAAAAATACTCGTACAGGTTGCCTTTCAGGATAGGTGTGCGCCACGACCAGACTCCTGCTTCGTCTTTGGTCATCGGGTGAATATTGTCCGGAACCGGACCACCCACCACTACAGAGACATTTTTTGCCCCAGGGGCAAAGTAGCGAAAGGTCACGCTGTTATCGGCATTGACCTGAGTCACATACTGTTTCACCGGGATAGTGGGTGCCGGGCTGGCTGGCATATCTGCTGCTATGGCCCACTGAGCAGAAATACCGCTGGCAATAGCCAGCGTTAAAGCAGCAATTTTTATATTCATCGTAATATTCCTTTCATTAAGTTCCATTACCACCAGATTTCAGCCTGGGCACCGACAGCAAACTGGTCGTCTTTATTGTCTTCGAAGGTGAAGCCATCCAGTTCGTTTTCCAGGGCTTTGATATACGTGGCGTAGAAACGAATTTCCGGACGCGAGGTCAACATACTGGTATTGACTTTAAAGGTATGGAAGAGCGTGGTTTTATAACCAGACTCATTAAATTTATTACTATTCGCATCTTTGTTTTGCTGGGTGAAATAGCCCAGTTCAACACCTGTCTGGTTATATTGGTCCCAAATATAGGCCGGGCGAACAACCGCACGAATAGATTCGAAATCAGAGTGTGCGCCTGTTTCGTAGCTATAAATATCGTTACCGAAGGAGTAAACAATCGCGTTAGCCACAATAAAATGATCGCCGATATAGGCTTCGCCCTGCGAGGTCAGACGAACTGCTGTTCCGCCGGTGTGATCACCATAATAACGACCATTAAAGGTGGTAAATGGACTTGCGCCAGCATAACGGCCAAAGTTACTGGCGATAGAGTTATTCGCAACCAGGAAGGAGAATTCGTTGAAGCCACCTTTATCAAATTTCTGCGTTAAAGATGTGCCGAACATCCAGGTATCTTTCCAGTCATAATACCCGTTATTATCCTGATTATCTTTTTCCGATGCGCTTTCGTTTGCCGTGACATAACGACCACTCACCATTAAGGTCGCTTTATCCCATAACGGGATATCTTTATAGCGTAAATCAATAGTATTGGTATTAATCTGCTGTTTGTTTTGCAGGCTGCGATCGTAATCATCGACATCTTCGCGAACCAGCGCGATATCAATTTTACCCGGACCGACTTTCCAGTTTTCCAGACCTACACCCGCTGCGGCATCAGTACGCTGCGTTTTCCAGTCCAGCATCTGGATTTCAATTTTCGGCGCACCGTGTTTACCCACCCAGAAATCAGCCTCTGGCGCAAAGGGCAGGAAACCTTTGGTGGTAACGTACATATCGGAGAACTGCATAAAGTTCTCGCCACCGGCGTTATCGCCAAACCAGCCGGTAGAGTACTGCTGACCAACGTTACCATCCATCATCACAACGGCATCAACCCGTTTGCCGTTTTCGTTGTAGACACGTTGTTTTAACTGCAAATCAAACCAGCCGGAGTATTCGTTACCAAAGCGGCCCAGAGAACCAATCGCCCATGATTTAGGTGAACCATGAGAGGCGGTCCCCCAACCAGAACGGTAATAGCCGTTGTAACTAAAGCCAATTTCATCTTTCACAAACTTACTGAAATCTTTCAGAGTCATGGAAGAATAAATCGAGCCTGTCTCACTGGCATTTTTCTCTTCATTTTTGACCAGTACAGCATCAGGTTTTGCGGCACTACTGGTCGGGAACGGATTGGCGGCATACCCTTGATCATTCGTACTTACGCTACGATTCACCGTCGCTGGCGTATATTTTTTCTTCTCTTCATCTTTATACTTTTTGAGTTCGCTTTGCGTTTCTCTTAACGCTTTTTCTAATAACTCAAGGCGATGTTCCACCGTTAATGATTCAGCCAATGATTGTGCAGAAAAGGCTAACGGTGCCATTAATAAGATGGCAGAGGTAATAAGATTTCGTCTAAACATAATATCCCTTTATGGTGCAAAGAAAGAATTAACGTATCGCATCCAGACTGTTCTGAATGCGACGATAATTAAGGTGCTTTATTGGTTATTTTTTT-AATGACAGCCCCCGCGTTTTGATCACTTCTGCATACCATCCGAAGCTTTTCTTACGCGTTCTTGTGAGGCTTCCTTCGCCATTATCATCACGATCCACATAAATAAAGCCGTAGCGCTTAGACATTTGTGAATGAGATGCACTGACTAAATCAATTGGCCCCCAACTGGTGTACCCCATAATATCCACACCATCGGCAATCGCTTCATTTACCTGTACCAGGTGATCGTTTAAATAGGCAATTCGATAATCGTCCTGTATCGAACCATCCGCTTCAACGCTGTCTTTTGCGCCTAATCCGTTCTCGACAATAAATAACGGTTTTTGATAACGATCCCAAAGCGTATTTAACAGAACCCGTAATCCAACCGAATCAATTTGCCACCCCCACTCTGAACTTTTCAGATGCGGATTGGGGATCATATTCAGTATGTTGCCCTGCGCATTTTTATTAATGCTTTCGTCGTGGGAAACACAACCAGTCATGTAATAACTAAAAGAGATGAAATCGACGGTATGTTTTAAATCTTCTGCGTCACTTTCAGTCATCTCAATGGTGATATTGTGGTCGCGGAAGAAACGCTGCATATAGCCGGGATACTGGCCACGCGCCTGAACATCACCAAAGAACATCCAGCGCCGGTTCTCTTCCATGGCCTGCAACATATCCTGTGGCTGGCAGGTGAGGGGGTAAACCAGCCCACCGAGAAGCATATTGCCGATTTTCGCTTCGGGGAGCAGGCTATGACAGGCTTTAACTGCCCGCGCACTGGCAACCAGTTGATGGTGGATAGCCTGATAAACTTCCGCCTCGCCACTCTCTTCTGCCAGCCCCACGCCCGTGAATGGCTCGTGTAACGACATGTTGATTTCATTAAACGTCAGCCATAACGCCACTTTATGTTGGTAGCGAGTAAAGACCGTGCGGGCGTAATGCTCGAAGTGATCGATGACCGCTCGATTAGCCCAACCGCCGTAGTTTTTCACCAGCCCATATGGCATTTCGTAATGGGATAACGTTACCAGCGGCTTGATCCCCGCCTGCGCCATTTCATCAAACAGCCGATCGTAAAACGCTAACCCCGCTTCATTCGGTTCGACTTCGTCGCCCTGAGGGAAAATTCGCGCCCAGGCAATGGAAATACGCAGACAGGTGAAGCCCATCTCGGCAAATAACGCGATATCTTCCGGGTAACGGTGATAAAAATCGATGGCGACATCTTTGATATTCTCTTTCCCCAGGATGCGCGGTTCCATTTTTCCCATTACGCCATGAGGCTGTAAATCTGAGGTCGAGATCCCTTTGCCATCTTCCTGCCAGGCACCTTCCACCTGATTGGCAGCTGTTGCGCCACCCCAAAGAAATGTTTCTGGAAATGCTTTCATAATTAACTCCTTTTATCGTTAGCGAATGATGGATAACAGCGGTTCACCTGCGCTTATCTGCGCCGTGCCGTGGGGTAATACGTCCGTAAAATCATCGCTATTACTGATTAATACCGGCGTCGTCAGATCAAATCCGGCCTCGCGAATAGCAGGGATATCAAAAGAAATCAGCCGATCGCCTGTATTGACCTTGTCACCCACGTTGACGTGAGCGGAAAAGAATTTGCCGTCCAGTTTTACGGTGTCGATACCGACATGAATCAGGAGCTCCACACCATCATCTGACTCAATGCCAATGGCGTGTAATGTGGCGAACAACGAAGCAATTCGACCCGCAACCGGAGAACGCACTTCACCAACCGAGGGCAGAATGGCGATACCTTTACCCAACAGGCCACTGGCAAACGTGGTATCAGCGACGTGAATGAGCGGCACAATCTCTCCCGTCATCGGTGAACAGATACCGCCCTGCTCAGGTGGTGTAATAACCTCTGGTGTTTTCTCTTGCGGGGCACCCTGCGCTGGCTGACGTTTAGCGGTGATGAAATGAAGCATCACCGTACCGACAAATGCGCAACCGATGGCAATGACACCGCCAATAACGCTGGCCCAGACGGTGAAATCAATTCCCGTTGACGGGATGGTTTGCATGAAGGTGAAAATACTTGGCAAACCAAAGGAGTACACTTTCGTTTGCGCGTAGCCAATGATGGTGGCCCCCAAAGCCCCACTGATACAGGCGATAACAAAGGGGTACTTACGCGGCAGATTAACGCCATATACCGCTGGTTCGGTGATACCAAACAGGCCCGTCAACGCCGCTGATCCCGCCACCACTTTTTTCTGCGCATCGCGTTCGCAGAGGAAGACGCCGAGCGCCGCCCCGACCTGCGCCATAATGGCGGGCATTAACAGCGGGATCATGGTGTCGTAGCCCAGCACGGTGAAGTTATTGATACACAGCGGCACCAGGCCCCAGTGCAGTCCGAACATGACGAAGATTTGCCAGAAGCCGCCCATTACCGCGCCTGCAAATGCAGGAACCGCCTGATAAAGCCAGAGATAACCGGCGGCAATCAGTTCGCTTATCCAGGTTGATAGCGGCCCCACCAGCAGAAAGGTGACGGGTGTGATAACCATCAGACATAGCAATGGTGTGAAGAAATTTTTGATTGCCGACGGTAACCACGCATTAAGTCGGCGTTCCAGAATGCTGCACAACCAGGCAGAAAAAATAATGGGAATAACCGATGACGAGTAATTCAACAATGTGACCGGAATACCCAGGAAATCCAGCCCCAGCTCATCCGCTTTTTGCCCGTTCTCGAAAGCAGTCAGAATTAATGGATGCACTAACGCTCCACCAATCACCATGGCAGTAAATGGATTACCGCCGAAGCGTTTCCCCGCGGTGTATCCCAGGATTATCGGGAAGAACCAAAACAAGGCATCACTGGCGCTGAATAAAATTAAATAAGTACCACTTTGTTCGGTCGTCCACTGAAAAGTGAGCGCCAGAGCCAGCATACCTTTCAGGATCCCGGTTGCCGCCATCAAACCGATCAGAGGCGTAAAAATACCTGAAATAACATAAACAAAGCGGTTTAGCAGATTACCTTTCTCATCATTTTCCGGTGCCTGTTGCGCTTTTTCGCCAAGGCCTGCCACGCTGTTGACCGCCAGGAAGACATCGGCCACATGGTTACCTATGACCACCTGAAACTGACCACCGCTTTCCACCACCATAATAATACCGGGGGTCTTTTTCAGTACCTCAGCTTGCGCTTTGCTTTCATCCTTTAACTTAAAACGTAATCGCGTTGCGCAATGCATCAGACTCACAATGTTATCTGCGCCCCCGACTCCTGCGACTATTTTTCTGGCTAACTCCGTCATAACTTGCCCTCTACCGCTTTGCGGCAAAACTCCAAAAAAAAACCTGAAAAAAACGGCCTGACGTGAATCAAGCAATTTTTTTCAGGTTTTGCCCGCTTAGTGCGGTAACAATCCTTTACTCAGTAATAATATTTCAGTGTTCTTTGCGCACGCGCTCTATATTTATGGCTAAAAACATAATCTCTGCGGGTGAAATTTTACGTTGATACTGCAAACCAATAAAAATGGCGATCCGTTCCGCACATTGCCATGCTTGCGGGTAATTTTGTTTTACTGCTTGTTGTAATGATTCATCACTATCGTTAATTGAAGCATGTTCAAGAATACGCCAGGATAAAAACTTCAGATGTGTAACCAGTCGCTGATAACTCAAGCTTTCTTCCTGGTAATTAAGGCTGAACTGAAATTTTATTAATTGCAGCATTTCGCGCATTAACTGCGTGACACCTGCAACATCCTCCATATTTCCGCTCATTTGGGCACTGACCAGATGCATGGCAATAAAGCCCACTTCATCTTTCGGTAACTGCACGCCCAACCGTTTATCAATAATGGTTAACGCTTCTTCCCCTAGCTGGAACTCTTTCGGGTAAAGCCGCTGGATATCCCACAGCAACGGGTTGGGCAGCAACACGTTTTGCTGAAAGCGTTTAATCGCAAACTGGCAATGGTCAGTTAGCGAGATATAAATACTGTCCTGTAATTTTCCCAAGCGCTCCTGCGCTAAAGAGATAATACGATCACAGGTTGCCATCACCTCAAGAGGAATATGACTTAAGAGTTCGCTTAATCGCCCGTTCAGTTCATGACTGCTCAAGGCATACTCTTTTTCTATTCCACTTGAGTTAATTCTTTCGCCAGCGCGTTTTTGAAAGCCAATTCCTCGCCCCATGACGACTTTTTCCCGCTGTTGATCATCAATAACCACCACAACATTATTGTTGAGAATTTTGGTGATTTGCATGTTCATAGCAAGGACCTTTTTTATAAACAAAAAAACCCGACTTCACCAGTATTCTCTGGTTATGTCAGGTTTTGCCTGCGAATGCAGTAACAATCCAGTCATTTATTAATGGTTTTTATAACGAACATCCAGGTTCGGAAATTAATTTAATTGCGTGCAGAGAAAATAGCAATGCGCTATTGATAAAAATATGACCATGCTCGCAGTTATTAACTTTGTGTAATTTTAGGAATTTATAAAGTTATATATAACAAATCCCAATAATTAAGTTATTGGGATTTGTCTGGTGAA
>E22
ATGTCTGTTTCACGTCGGGTAATACATCACGGACTTTATTTTGCGGTTTTAGGACCGTTAATTGGTGTTCTGTTTCTTGTCCTCTACATATTCTTCGCAAAAGAACCGCTGGTTCTTTTGCGAAGAATACAGGTACTTCCATTGTTTCTCTTATTGTCGATTACTACGGGAGTTATTCCTGCATTGTTAACCGGCGTGATGGTCGCCTGTCTGCCGGAAAAGATCGGGTCACAGAAAAATTATCGTTGTCTGGCTGGTGGCATAGGTGGCGTCGTTATCACCGAGATCTATTGTGCAGTTATTGTACATATTAAGGGCATGGCTTCCTCGGAGTTGTTTGAAAACATTCTTTCTGGTGACAGTCTCGTTGTCCGCATCATTCCTGCATTGCTGGCAGGTGTGGTGATGAGCAGAATCATTACCCGTCTGCCCGGATTGGATATTTCATGTCCTGAAACAGACTCTTTAAGTTAAGCGGGATACTTTATCTTTGGGCTACTCAAAAGCAGACAGGATGTTACTATGACTCAAAATATCAGGCCGTTACCCCAATTCAAATATCATCCCAAGCCACTGGAAACAGGCGCATTTGAACAGGATAAAACCGTAGAGTGCGATTGCTGTGAACAACAGACGTCAGTTTATTACTCGGGTCCCTTTTATTGCGTTGATGAAGTTGAACATCTCTGTCCGTGGTGTATTGCGGACGGTTCTGCTGCTGAAAAGTTTGCAGGTAGTTTTCAGGATGATGCCAGCATAGAAGGTGTTGAATTTGAGTATGATGAAGAGGACGAATTTGCCGGTATTAAGAACACATATCCTGATGAAATGCTGAAAGAGTTGGTTGAACGCACGCCAGGTTATCATGGATGGCAACAGGAATTCTGGCTTGCGCATTGTGGCGATTTCTGTGCTTTTATCGGCTATGTGGGCTGGAATGATATAAAAGATCGCCTCGATGAATTTGCCAACCTTGAAGAAGATTGTGAGAATTTCGGTATTAGAAATTCTGATCTAGCTAAATGCCTGCAAAAGGGTGGTGATTGTCAGGGTTATCTCTTCCGCTGTCTCCACTGCGGCAAGCTGAGACTGTGGGGTGATTTTTCGTAGTTATTTAAATAATG-AGAACAGGCCGGA-GCGTAATTCATACATCCGGCCTTATTTCTTCAGCT-TAACCGAGCGCTAATTCTGCGGCAGCGGCTTTATCAGCGATTACCATCAGCGAAGGATGCAGCTGCAACACGGAAGCTGGAACATCTTCGGTAACCGGACCTTGCAGAACATTTTTCAGTGCCTGCGCTTTACCTGCGCCACTGACAATTATCAGCAAGTTTTTCGCCGCCATGATGCTTTTCGGCCCCATCGTCACGTAGCTGTCAGGCACTAACGAAAAGTCGCCGCCCAACTCACCATGCGCCACAATATCAACCATCTCTCCCTGGATCGGGAACTCCACGGTTTGCTCATGGAAATGGGTCGTATTCGGCAAATTGCCACAAAAATGACCATCTGCACCTAATCCCAGCACCACCAAATCCAGGCCGCCTTCACGCGCCAGTTTCTGATCATGCTCGCGGTAGTTATCAATAGTGAGCTTCTGGATATTCTCTTCTTTGATCCCCGCAGGGGTGAAAAACAGATTACGCAGATTGGTAATCGTTACACCTTCTCCCTCTTTGCCGCGAAAGGGAATTTCATCGAAATTATAGAAATAGCAGTTATCGTACCAGGGCTTACCTTTAACCAGGGTGGTGAGGTATTCATACATGCCTTTGGGCGTGCTACCGGCGGTAATTGCCAGGTTAACACGACGCGTCTTCGACATATAACCAAGCAGATGGTGTGCCGCGACACGGCTCATTTCCTGGTAATCTTCGGTAATGATTAATTTCATCTTAGTGCCTTATTTTATTTAAATAATTTCTGTACGAAGGCTGCATAGGCAGGCCGCCAGACATCCATTTCATGGTTCAGGCCGGGATATTCCTGGTAATCAAACTTAATTTTTTTCTGCTCAAGCTCAGTTTTCAGCCCGGCGATATCCTTGCCGGTTACGACATCTTTATCACCAACGACCACAGTAAAATTACGTAGTTGCTGGTTAATAGCTGCCGGATCGTTCAGCCGGGCCGCGACACCTTCATCCGGTACGGTTGTCGTGGTAACACCACTGAATGTGGCCAGCCAGCCAAAGCTTTCCAGATGATTCATTCCCGATACCAGCGCCTGATACCCACCTTGTGAAAGCCCTGCCAGTGCGCGACCATCGGCATCTTTACTGACGTTAAAACGCTTGCTAATCAGCGGGATAATATCGTTCATCAGTTCGCGATCTGCCGCTTTAGCATTCAGCGGATAAAAGACTTTACGTCTTTCCTGAGGCACGAAATCTTCGGGAATAATGCCCTTCGCATCGGTTTCGGTATCCGGGATCACCACCAGCATCGGTTTAATTTTCCCTTCAGCCAGCAGGTTATCCATGATTTGCGGGATACGCCCCTGATCGATAGCGGAACGTCCGGTATCACCAAAACCGTGATAGAAATAGAGCACTGGCAAAGGCTCGCCCATGCCGGTGTATCCTGGCGGGGTCCAGACATACATCTGACGTTCAGATTGCAATGCGTTGGAGTGGTAAGTTATGGCGATCAAATCACCATGCGCAACAGAACGCGTATCCAGATAACTGCCTGGCACCAGAATCATACTGGAGTTAACCTGGCGCTGAGGCTTAGTCATTGCGGTGCCTGTATCAATGCTGCGTACACCATCAACATTGAAAAAATACTCGTACAGGTTGCCTTTCAGGATAGGTGTGCGCCACGACCAGACTCCTGCTTCGTCTTTGGTCATCGGGTGAATATTGTCCAGAACCGGAACACCCACCACTACAGAGACATTTTTTGCCCCAGGGGCAAAGTAGCGAAAGGTCACGCTGTTATCGGCATTGACCTGAGTCACATACTGTTTCACCGGGATAGTGGGTGCCGGGCTGGCTGGCATATCCGCTGCTATGGCCCACTGAGCAGAAATACCGCTGGCAATAGCCAGCGTTAAAGCAGCAATTTTTATATTCATCGTAATATTCCTTTCATTAAGTTCCATTACCACCAGATTTCAGCCTGGGCACCGACAGCAAACTGGTCGTCTTTATTGTCTTCGAAGGTGAAGCCATCCAGTTCGTTTTCCAGGGCTTTGATATACGTGGCGTAGAAACGAATTTCCGGACGCGAGGTCAACATACTGGTATTGACTTTAAAGGTATGGAAGAGCGTGGTTTTATAACCAGACTCATTAAATTTATTACTATTCGCATCTTTGTTTTGCTGGGTGAAATAGCCCAGTTCAACACCTGTCTGGTTATATTGGTCCCAAATATAGGCCGGGCGAACAACCGCACGAATAGATTCGAAATCAGAGTGTGCGCCTGTTTCGTAGCTATAAATATCGTTACCGAAGGAGTAAACAATCGCGTTAGCCACAATGAAATGATCGCCGATATAGGCTTCGCCCTGTGAAGTCAGACGAACTGCTGTTCCGCCGGTGTGATCACCATAATAACGACCATTAAAGGTGGTAAATGGACTTGCGCCAGCATAACGGCCAAAGTTACTGGCGATAGAGTTATTCGCAACCAGGAAGGAGAATTCGTTGAAGCCACCTTTATCAAATTTCTGCGTTAAAGATGTGCCAAACATCCAGGTATCTTTCCAGTCATAATAGCCGTTATTATCCTGATTATCTTTTTCCGATGCGCTTTCGTTTGCCGTGACATAACGACCACTCACCATTAAGGTCGCTTTATCCCATAACGGGATATCTTTATAGCGTAAATCAATAGCATTGGTATTAATCTGCTGTTTGTTTTGCAGGCTGCGATCGTAATCATCGACATCTTCGCGAACCAGCGCGATATCAATTTTACCCGGACCGACTTTCCAGTTTTCCAGACCTACACCCGCTGCGGCATCAGTACGCTGCGTTTTCCAGTCAAGCATCTGGATTTCAATTTTCGGCGCACCGTGTTTACCCACCCAGAAATCAGCCTCTGGCGCAAAGGGCAGGAAACCTTTGGTGGTAACGTACATATCGGAGAACTGCATAAAGTTCTCGCCACCGGCGTTATCGCCAAACCAGCCGGTAGAGTACTGCTGACCAACGTTACCATCCATCATCACAACGGCATCAACCCGTTTGCCGTTTTCGTTGTAGACACGTTGTTTTAACTGCAAATCAAACCAGCCGGAGTATTCGTTACCAAAGCGGCCCAGAGAACCAATCGCCCATGATTTAGGTGAACCATGAGAGGCGGTCCCCCAACCAGAACGGTAATAGCCGTTGTAACTAAAGCCAATTTCATCTTTCACAAACTTACTGAAATCTTTCAGAGTCATGGAAGAATAAATCGAGCCTGTCTCACTGGCATTTTTCTCTTCATTTTTGACCAGTACAGCATCAGGTTTTGCGGCACTACTGGTCGGGAACGGATTGGCGGCATACCCTTGATCATTCGTACTTACGCTACGATTCACCGTCGCTGGCGTATATTTTTTCTTCTCTTCATCTTTATACTTTTTGAGTTCGCTTTGCGTTTCTCTTAACGCTTTTTCTAATAACTCAAGGCGATGTTCCACCGTTAATGATTCAGCCAATGATTGTGCAGAAAAGGCTAACGGTGCCATTAATAAGATGGCAGAGGTAATAAGATTTCGTCTAAACATAATATCCCTTTATGGTGCAAAGAAAGAATTAACGTATCGCATCCAGACTGTTCTGAATGCGACGATAATTAAGGTGCTTTATTGGTTATTTTTTT-AATGACAGCCCCCGCGTTTTGATCACTTCTGCATACCATCCGAAGCTTTTCTTACGCGTTCTTGTGAGGCTTCCTTCGCCATTATCATCACGATCCACATAAATAAAGCCGTAGCGCTTAGACATTTGTGAATGAGATGCACTGACTAAATCAATTGGCCCCCAACTGGTGTACCCCATAATATCCACACCATCGGCAATCGCTTCATTTACCTGTACCAGGTGATCGTTTAAATAGGCAATTCGATAATCGTCCTGTATCGAACCATCCGCTTCAACGCTGTCTTTTGCGCCTAATCCGTTCTCGACAATAAATAACGGTTTTTGATAACGATCCCAAAGCGTATTTAACAGAACCCGTAATCCAACCGGATCAATTTGCCACCCCCACTCTGAACTTTTCAGATGCGGATTGGGGATCATATTCAGTATGTTGCCCTGCGCATTTTTATTAATGCTTTCGTCGTGGGAAACACAACCAGTCATGTAATAACTAAAAGAGATGAAATCTACGGTATGTTTTAAATCTTCTGCGTCACTTTCAGTCATCTCAATGGTGATATTGTGGTCGCGGAAGAAACGCTGCATATAGCCGGGATACTGACCACGCGCCTGAACATCACCAAAGAACATCCAGCGCCGGTTCTCTTCCATGGCCTCCAACATATCCTGTGGCTGGCAGGTGAGGGGGTAAACCAGCCCGCCGAGAAGCATATTGCCGATTTTCGCTTCGGGGATCAGGCTATGACAGGCTTTAACTGCCCGCGCACTGGCAACCAGTTGATGATGGATCGCCTGATAAACTTCCGCCTCGCCACTCTCTTCTGCCAGCCCCACGCCCGTGAATGGCGCGTGTAACGACATATTGATTTCATTAAACGTCAGCCATAACGCTACTTTATGTTGGTAGCGGGTAAAGACCGTGCGGGCGTAATGCTCGAAGTGATCGATGACCGCCCGATTAGCCCAACCGCCGTAGTTTTTCACCAGCCCATATGGCATTTCGTAATGGGATAACGTTACCAGCGGCTTGATCCCCGCCTGCGCCATTTCATCAAACAGCCGATCGTAAAACGCTAACCCCGCTTCATTCGGTTCGGCTTCGTCGCCCTGAGGGAAAATTCGCGCCCAGGCAATGGAAATACGCAGACAGGTGAAGCCCATCTCGGCAAATAACGCGATATCTTCCGGGTAACGGTGATAAAAATCGATGGCGACATCTTTGATATTCTCTTTCCCCAGGATGCGCGGTTCCATTTTTCCCATTACGCCATGAGGCTGTAAATCTGAGGTCGTGATCCCTTTGCCATCTTCCAGCCAGGCACCTTCCACCTGATTGGCAGCTGTTGCGCCACCCCAAAGAAATGTTTCTGGAAATGCTTTCATAATTAACTCCTTTTATCGTTAGCGAATGATGGATAACAGCGGCTCACCAGCGCTTATCTGCGCCGTGCCGTGGGGTAATACGTCTGTAAAATCATCGCTATTACTGATTAATACCGGCGTCGTCAGATCAAATCCGGCCTCGCGAATAGCAGGGATATCAAAAGAAATCAGCCGATCGCCTGTATTGACCTTGTCACCCACGTTGACGTGAGCGGAAAAGAATTTGCCGTCCAGTTTTACGGTGTCGATACCGACATGAATCAGGATCTCCACACCATCATCTGACTCAATGCCAATAGCGTGTAATGTGGCGAACAACGAAGCAATTCGACCCGCAACCGGAGAACGCACTTCACCAACCGAGGGCAGAATGGCGATACCTTTACCCAACAGGCCACTGGCAAACGTGGTATCAGCGACGTGAATGAGCGGCACAATCTCTCCCGTCATCGGTGAACAGATACCGCCCTGCTCAGGTGGTGTAATAACCTCTGGTGTTTTCTCTTGCGGGGCACCCTGCGCTGGCTGACGTTTAGCGGTGATGAAATGAAGCATCACCGTACCGACAAATGCGCAACCGATGGCAATGACACCGCCAATAACGCTGGCCCAGACGGTGAAATCAATCCCCGTTGACGGGATGGTTTGCATGAAGGTGAAAATACTTGGCAAACCAAAGGAGTAAACTTTCGTTTGCGCGTAGCCAATGATGGTGGCCCCCAATGCTCCACTGATACAGGCGATAACGAAGGGATACTTACGCGGCAGGTTGACGCCATATACCGCTGGTTCGGTGATACCAAACAGGCCCGTCAACGCCGCTGATCCCGCCACCACTTTTTTCTGCGCATCGCGTTCGCAGAGGAAGACGCCGAGCGCCGCCCCGACTTGCGCCATAATGGCGGGCATTAACAGCGGGATCATGGTGTCGTAGCCCAGCACGGTGAAGTTATTGATACACAGCGGCACCAGGCCCCAGTGCAGTCCGAACATGACGAAGATTTGCCAGAAACCGCCCATTACCGCGCCCGCAAATGCAGGAACCGCCTGATAAAGCCAGAGATAACCGGCGGCAATCATTTCGCTTATCCAGGTTGATAGCGGCCCCACCAGCAAAAAGGTGACGGGTGTGATAACCATCAGACATAGCAATGGTGTGAAGAAATTTTTGATTGCCGACGGTAACCACGCATTAAGTCGGCGTTCCAGAATGCTGCACAACCAGGCAGAAAAAATAATGGGAATAACCGATGACGAGTAATTCAACAATGTGACCGGAATACCCAGGAAATCCAGCCCCAGCTCATCCGCTTTTTGCCCGTTCTCGAAAGCAGTCAGAATTAATGGATGCACTAACGCTCCACCAATCACCATGGCAGTAAATGGATTACCGCCGAAGCGTTTCCCCGCGGTGTATCCCAGGATTATCGGGAAGAACCAAAACAAGGCATCACTGGCGCTGAATAAAATTAAATAAGTACCACTTTGTTCGGTCGTCCACTGAAAAGTGAGCGCCAGAGCCAGCATACCTTTCAGGATCCCGGTTGCCGCCATCAAACCGATCAGAGGCGTAAAAATACCTGAAATAACATAAACAAAGCGGTTTAGCAGATTACCTTTATCATCATTTTCCGGTGCCTGTTGCGCTTTTTCGTCAAGGCCTGCCACACTGTTAACCGCCAGGAAGACATCGGCCACATGGTTACCTATGACCACCTGAAACTGGCCACCGCTTTCCACCACCATAATAATACCGGGGGTCTTTTTCAGTACCTCTGCTTGCGCTTTGCTTTCATCCTTTAACTTAAAACGTAATCGCGTTGCGCAATGCATCAGACTAACAATGTTATCTGCGCCCCCGACTCCTGCGACTATTTTTCTGGCTAACTCCGTCATAACTTGCCCTCTACCGCTTTGCGGCAAAACTCAAAAAAAAAACCTGAAAAAAACGGCCTGACGTGAATCAAGCAATTTTTT-CAGGTTTTGCCCGCTTAGTGCGGTAACAATCCTTTACTCAGTAATAATATTTCAGTGTTCTTTGCGCACGCGCTCTATATTTATGGCTAAAAACATAATCTCTGCGGGTGAGATTTTACGTTGATACTGCAAACCAATAAAAATGGCGATCCGCTCCGCACATTGCCATGCTTGCGGGTAATTTTGTTTTACTGCTTGTTGTAATGACTCATCACTATCGTTAATTGAAGCATGTCCAAGAATACGCCAGGATAAAAACTTCAGATGCGTAACCAGTCGCTGATAACTCAAGCTTTCTTCCTGGTAATTAAGGCTGAACTGAAATTTTATTAATTGCAGCATTTCGCGCATTAATTGCGTGACACCTGCAACATCCTCCATATTTCCGCTCATTTGGGCACTGACCAGATGCATGGCAATAAAGCCCACTTCATCTTTCGGTAACTGCACGCCCAACCGTTTATCAATAATGGTTAACGCTTCTTCCCCTAGCTGGAACTCTTTCGGGTAAAGCCGCTGGATATCCCACAGCAGCGGGTTGGGCAGTAACACGTTTTGCTGAAAGCGTTTAATCGCAAACTGGCAATGGTCAGTTAGCGAGATATAAATACTGTCCTGTAATTTTCCCAAGCGCTCCTGCGCTAAAGAGATAATACGATCACAGGTTGCCATCACCTCAAGAGGAATATGACTTAAGAGTTCGCTTAATCGCCCGTTCAGTTCATGACTGCTCAAGGCATACTCTTTTTCTATTCCACTTGAGTTAATTCTTTCGCCAGCGCGTTTTTGAAAGCCAATTCCGCGCCCCATGACGACTTTTTCCCGCTGTTGATCATCAATAACCACCACAACATTATTGTTGAGAATTTTGGTGATTTGCATGTTCATAGCAAGGACCTTTTTTATAAACAAAAAAACCCGACTTCACCAGTATTCTCTGGTTATGTCAGGTTTTGCCTGCGAATGCAGTAACAATCCAGTCATTTATTAATGGTTTTTATAACGAACATCCAGGTTCGGAAATTAATTTAATTGCGTGCAGAGAAAATAGCAATGCGCTATTGATAAAAATATGACCATGCTCGCAGTTATTAACTTTGTGTAATTTTAGGAATTTATAAAGTTATATATAACAAATCCCAATAATTAAGTTATTGGGATTTGTCTGGTGAA
>HS
ATGTCTGTTTCACGTCGGGTAATACATCACGGACTTTATTTTGCGGTTTTAGGACCGTTAATTGGTGTTCTGTTTCTTGTCCTCTACATATTCTTCGCAAAAGAACCGCTGGTTCTTTTGGTAATAATACAGGTACTTCCATTGTTTCTCTTATTGTCGATTACTACGGGAGCTATTCCTGCATTGTTAACCGGCGTGATGGTCGCCTGTCTGCCGGAAAAGATCGGGTCACAGAAAAATTATCGTTGTCTGGCTGGTGGCATAGGTGGCGTCGTTATCACCGAGATCTATTGTGCAGTTATTGTACATATTAAGGGCATGGCTTCCTCGGAGTTGTTTGAAAACATTCTTTCTGGTGACAGTCTCGTTGTCCGCATCATTCCTGCATTGCTGGCAGGTGTGGTGATGAGCAGAATCATTACCCGTCTGCCCGGATTGGATATTTCATGTCCTGAAACAGACTCTTTAAGTTAAGCGGGATACTTTATCTTTGGGCTACTCAAAAGCAGACAGGATGTTACTATGACTCAAAATATCAGGCCGTTACCCCAATTCAAATATCATCCCAAGCCACTGGAAACAGGCGCATTTGAACAGGATAAAACCGTAGAGTGCGATTGCTGTGAACAACAGACGTCAGTTTATTACTCGGGTCCCTTTTATTGCGTTGATGAAGTTGAACATCTCTGTCCGTGGTGTATTGCGGACGGTTCTGCTGCTGAAAAGTTTGCAGGTAGTTTTCAGGATGATGCCAGCATAGAAGGTGTTGAATTTGAGTATGATGAAGAGGACGAATTTGCCGGTATTAAGAACACATATCCTGATGAAATGCTGAAAGAGTTGGTTGAACGCACGCCAGGTTATCATGGATGGCAACAGGAATTCTGGCTTGCGCATTGTGGCGATTTCTGTGCTTTTATCGGCTATGTGGGCTGGAATGATATAAAAGATCGCCTCGATGAATTTGCCAACCTTGAAGAAGATTGTGAGAATTTCGGTATTAGAAATTCTGATCTAGCTAAATGCCTGCAAAAGGGTGGTGATTGTCAGGGTTATCTCTTCCGCTGTCTCCACTGCGGCAAGCTGAGACTGTGGGGTGATTTTTCGTAGTTATTTAAATAATG-AGAACAGGCCGGA-GCGTAATTCATACATCCGGCCTTATTTCTTCAGCT-TAACCGAGCGCTAATTCTGCGGCAGCGGCTTTATCAGCGATTACCATCAGCGAAGGATGCAGCTGCAACACGGAAGCTGGAACATCTTCGGTAACCGGACCTTGCAGAACATTTTTCAGTGCCTGCGCTTTACCTGCGCCACTGACAATTATCAGCAAGTTTTTCGCCGCCATGATGCTTTTCGGCCCCATCGTCACGTAGCTGTCAGGCACTAACGAAAAGTCGCCGCCCAACTCACCATGCGCCACAATATCAACCATCTCTCCCTGGATCGGGAACTCCACGGTTTGCTCATGGAAATGGGTCGTATTCGGCAAATTGCCACAAAAATGACCATCTGCACCTAATCCCAGCACCACCAAATCCAGGCCGCCTTCACGCGCCAGTTTCTGATCATGCTCGCGGTAGTTATCAATAGTGAGCTTCTGGATATTCTCTTCTTTGATCCCCGCAGGGGTGAAAAACAGATTACGCAGATTGGTAATCGTTACACCTTCTCCCTCTTTGCCGCGAAAGGGAATTTCATCGAAATTATAGAAATAGCAGTTATCGTACCAGGGCTTACCTTTAACCAGGGTGGTGAGGTATTCATACATGCCTTTGGGCGTGCTACCGGCGGTAATTGCCAGGTTAACACGACGCGTCTTCGACATATAACCAAGCAGATGGTGTGCCGCGACACGGCTCATTTCCTGGTAATCTTCGGTAATGATTAATTTCATCTTAGTGCCTTATTTTATTTAAATAATTTCTGTACGAAGGCTGCATAGGCAGGCCGCCAGACATCCATTTCATGGTTCAGGCCGGGATATTCCTGGTAATCAAACTTAATTTTTTTCTGCTCAAGCTCAGTTTTCAGCCCGGCGATATCCTTGCCGGTTACGACATCTTTATCACCAACGACCACAGTAAAATTACGTAGTTGCTGGTTAATAGCTGCCGGATCGTTCAGCCGGGCCGCGACACCTTCATCCGGTACGGTTGTCGTGGTAACACCACTGAATGTGGCCAGCCAGCCAAAGCTTTCCAGATGATTCATTCCCGATACCAGCGCCTGATACCCACCTTGTGAAAGCCCTGCCAGTGCGCGACCATCGGCATCTTTACGGACGTTAAAACGCCTGCTAATCAGCGGGATAATATCGTTCATCAGTTCGCGATCTGCCGCTTTAGCATTCAGCGGATAAAAGACTTTACGTCTTTCCTGAGGCACGAAATCTTCGGGAATAATGCCCTTCGCATCGGTTTCGGTATCTGGGATCACCACCAGCATCGGTTTAATTTTCCCTTCAGCCAGCAGGTTATCCATGATTTGCGGGATACGCCCCTGATCGATAGCGGAACGTCCAGTATCACCAAAGCCGTGATAGAAATAGAGCACTGGCAAAGGCTCGCCCATGCCGGTGTATCCTGGCGGGGTCCAGACATACATCTGACGTTCAGATTGCAATGCGTTGGAGTGGTAAGTTATGGCGATCAAATCACCATGCGCAACAGAACGCGTATCCAGATAACTACCTGGCACCAGAATCATACTGGAGTTAACCTGGCGCTGAGGCTTAGTCATTGCGGTGCCAGTATCAATGCTGCGTACACCATCAACATTGAAAAAATATTCGTACAGATTGCCTTTCAGGACAGGTGTGCGCCACGACCAGACTCCCGCTTCGTCTTTGGTCATCGGGTGAATATTGTCCGGAACCGGAACACCCACCACTACGGAGACGTTTTTTGCCCCAGGGGCAAAGTAGCGAAAGGTCACGCTGTTATCGGCATTGACCTGAGTCACATACTGTTTAACCGGAATAGTGGGTGCCGGGCTGGCTGGCATATCCGCTGCTATGGCCCACTGAGCAGAAATACCGCTGGCAATAGCCAGCGTTAAAGCAGCAATTTTTATATTCATCGTAATATTCCTTTCATTAAGTTCCATTACCACCAGATTTCAGCCTGGGCACCGACAGCAAACTGGTCGTCTTTATTGTCTTCAAAGGTGAAGCCATCCAGTTCGTTTTCCAGGGCTTTGATATACGTGGCGTAGAAACGAATTTCCGGACGCGAGGTCAACATACTGGTATTGACTTTAAAGGTATGGAAGAGCGTGGTTTTATAACCAGACTCATTAAATTTATTACTATTCGCATCTTTGTTTTGCTGGGTGAAATAGCCCAGTTCAACACCTGTCTGGTTATATTGGTCCCAAATATAGGCCGGGCGAACAACCGCACGAATAGATTCGAAATCAGAGTGGGCGCCTGTTTCGTAGCTATATATATCGTTACCGAAGGAGTAAACAATCGCGTTAGCTACAATGAAATGATCGCCAATATAGGCTTCGCCCTGCGAAGTCAGACGTACCGCTGTTCCGCCGGTGTGATCACCATAATAACGACCATTAAAGGTGGTAAATGGACTTGCGCCAGCATAACGGCCAAAGTTACTGGCGATAGAATTATTCGCGACCAGGAAGGAGAATTCGTTGAAGCCACCTTTATCAAATTTCTGCGTTAAAGATGTGCCAAACATCCAGGTATCTTTCCAGTCATAATACCCGTTATTATCCTGATTATCTTTTTCCGATGCGCTTTCGTTTGCCGTGACATAACGACCACTTACCATTAAGGTGGCTTTATCCCATAACGGGATATCTTTATAGCGTAAATCAATGGTATTGGTATTAATCTGCTGTTTGTTTTGCAGGCTGCGATCGTAATCATCGACATCTTCGCGAACCAGCGCGATATCAATTTTACCCGGACCGACTTTCCAGTTTTCCAGACCTACACCCGCTGCGGCATCAGTACGCTGCGTTTTCCAGTCAAGCATCTGGATTTCAATTTTCGGCGCACCGTGTTTACCCACCCAGAAATCAGCCTCTGGCGCAAAGGGCAGGAAACCTTTGGTGGTAACGTACATATCGGAGAACTGCATATAGTTCTCGCCACCGGCGTTATCGCCAAACCAGCCGGTAGAGTACTGCTGACCAACGTTACCATCCATCATCACAACGGCATCAACCCGTTTGCCGTTTTCGTTGTAGACACGTTGTTTTAACTGCAAATCAAACCAGCCGGAGTATTCGTTACCAAAGCGGCCCAGAGAACCAATCGCCCATGATTTAGGTGAACCATGAGAGGCGGTCCCCCAACCAGAACGGTAATAGCCGTTGTAACTAAAGCCAATTTCATCTTTCACAAATTTACTGAAATCTTTCAGAGTCATGGAAGAATAAATCGAGCCTGTCTCACTGGCATTTTTCTCTTCATTTTTGACCAGTACAGCATCAGGTTTTGCGGCACTACTGGTCGGGAACGGATTGGCGGCATACCCTTGATCATTCGTACTTACGCTACGATTCACCGTCGCTGGCGTATACTTTTTCTTCTCTTCATCTTTATACTTTTTGAGTTCGCTTTGCGTTTCTCTTAACGCCTTTTCTAATAACTCAAGGCGTTGTTCCACCGTTAATGATTCAGCCAATGATTGTGCAGAAAAGGCTAACGGTGCCATTAATAAGATGGCAGAGGTAATAAGATTTCGTCTAAACATAATATCCCTTTATGGTGCAAAGAAAGAATTAACGCATCGCATCCAGACTGTTCTGAATGCGACGATAATTAAGGTGCTTTAATGGTTATTTTTTTTAATGACAGCCCCCGCGTCTTGATCACCTCTGCATACCATCCGAAGCTTTTCTTGCGTGTTCTTGTGAGGCTTCCTTCGCCATTATCATCACGATCCACATAAATAAAGCCGTAGCGCTTAGACATTTGTGAATGAGATGCACTGACTAAATCAATTGGCCCCCAACTGGTGTACCCCATAATATACACACCATCGGCAATCGCTTCATTTACCTGTACCAGGTGATCGTTTAAATAGGCAATTCGATAATCGTCCTGTATCGAACCATCCGCTTCAACGCTGTCTTTTGCGCCTAATCCGTTCTCGACAATAAATAACGGTTTTTGATAACGATCCCAAAGCGTATTTAACAGAACCCGTAATCCAACCGGATCAATTTGCCACCCCCACTCTGAACTTTTCAGATGCGGATTGGGGATCATATTCAGTATGTTGCCCTGCGCATTTTTATTAATGCTTTCGTCGTGGGAAACACAACCAGTCATGTAATAACTAAAAGAGATGAAATCGACGGTATGTTTTAAATCTTCTGCGTCACTTTCAGTCATCTCAATGGTGATATTGTGGTCGCGGAAGAAACGCTGCATATAGCCGGGATACTGGCCACGCGCCTGAACATCACCAAAGAACATCCAGCGCCGGTTCTCTTCCATGGCCTGCAACATATCCTGTGGCTGGCAGGTGAGGGGGTAAACCAGCCCACCGAGAAGCATATTGCCGATTTTCGCTTCGGGTAGCAGGCTATGACAGGCTTTAACTGCCCGCGCACTGGCAACCAGTTGATGGTGGATAGCCTGATAAACTTCCGCCTCGCCACTCTCTTCTGCCAGCCCCACGCCCGTGAATGGCGCGTGTAACGACATGTTGATTTCATTAAACGTCAGCCATAACGCCACTTTATGTTGGTAGCGAGTAAAGACCGTGCGGGCGTAATGCTCGAAGTGATCGATGACCGCTCGATTAGCCCAACCGCCGTAGTTTTTCACCAGCCCATATGGCATTTCGTAATGGGATAACGTTACCAGCGGCTTGATCCCCGCCTGCGCCATTTCATCAAACAGCCGATCGTAAAACGCTAACCCCGCTTCATTCGGTTCGACTTCGTCGCCCTGAGGGAAAATTCGCGCCCAGGCAATGGAAATACGCAGACAGGTGAAGCCCATCTCGGCAAATAACGCGATATCTTCCGAGTAACGGTGATAAAAATCGATGGCGACATCTTTGATATTCTCTTTCCCCAGGATGCGCGGTTCCATTTTTCCCATTACGCCATGAGGCTGTAAATCTGAGGTCGAGATCCCTTTGCCATCTTCCTGCCAGGCACCTTCCACCTGATTGGCAGCTGTTGCGCCACCCCAAAGAAATGTTTCTGGAAATGCTTTCATAATTAACTCCTTTTATCGTTAGCGAATGATGGATAACAGCGGTTCACCTGCGCTTATCTGCGCCGTGCCGTGGGGTAATACGTCCGTAAAATCATCGCTATTACTGATTAATACCGGCGTCGTCAGATCAAATCCGGCCTCGCGAATAGCAGGGATATCAAAAGAAATCAGCCGATCGCCTGTATTGACCTTGTCACCCACGTTGACGTGAGCGGAAAAGAATTTGCCGTCCAGTTTTACGGTGTCGATACCGACATGAATCAGGATCTCCACACCATCATCTGACTCAATGCCAATGGCGTGTAATGTGGCGAACAACGAAGCAATTCGACCCGCAACCGGAGAACGCACTTCACCAACCGAGGGCAGAATGGCAATACCTTTACCCAACAGGCCACTGGCAAACGTGGTATCAGCGACGTGAATGAGCGGCACAATCTCTCCCGTCATCGGTGAACAGATACCGCCCTGCTCAGGTGGTGTAATAACCTCTGGTGTTTTCTCTTGCGGGGCACCCTGCGCTGGCTGACGTTTAGCGGTGATGAAATGAAGCATCACCGTACCGACAAATGCGCAACCGATGGCAATGACACCGCCAATAACGCTGGCCCAGACGGTGAAATCAATTCCCGTTGACGGGATGGTTTGCATGAAGGTGAAAATACTTGGCAAACCAAAGGAGTAGACTTTCGTTTGCGCGTAGCCAATGATGGTGGCCCCCAAAGCCCCACTGATACAGGCGATAACAAAGGGGTACTTACGCGGCAGGTTGACGCCATATACCGCTGGTTCGGTGATACCAAACAGACTCGTCAACGCCGCTGATCCCGCCACCACTTTTTTCTGCGCATCGCGTTCGCAGAGGAAGACGCCGAGCGCCGCCCCGACCTGCGCCATAATGGCGGGCATTAACAGCGGGATCATGGTGTCGTAGCCCAGCACGGTGAAGTTATTGATACACAGCGGCACCAGGCCCCAGTGCAGTCCGAACATGACGAAGATTTGCCAGAAGCCGCCCATTACCGCGCCCGCAAATGCAGGAACCGCCTGATAAAGCCAGAGATAACCGGCGGCAATCAGTTCGCTTATCCAGGTTGATAGCGGCCCCACCAGCAGAAAGGTGACGGGTCTGATAACCATCAGACATAGCAATGGTGTGAAGAAATTTTTGATTGCCGACGGTAACCACGCATTAAGTCGGCGTTCCAGAATGCTGCACAACCAGGCAGAAAAAATAATGGGAATAACCGATGACGAGTAATTCAACAATGTGACCGGAATACCCAGGAAATCCAGCCCCAGCGCATCCGCTTTTTGCCCGTTCTCGAAAGCAGTCAGAATTAATGGATGCACTAACGCTCCACCAATCACCATGGCAGTAAATGGATTACCGCCGAAGCGTTTCCCCGCGGTGTATCCCAGGATTATCGGGAAGAACCAAAACAAGGCATCACTGGCGCTGAATAAAATTAAATAAGTACCACTTTGTTCGGTCGTCCACTGAAAAGTGAGCGCCAGAGCCAGCATACCTTTCAAGATCCCGGTTGCCGCCATCAAACCGATCAGAGGCGTAAAAATACCTGAAATAACATAAACAAAGCGGTTTAGCAGATTACCTTTATCATCATTTTCCGGTGCCTGTTGCGCTTTTTCGTCAAGGCCTGCCACACTGTTAACCGCCAGGAAGACATCGGCCACATGGTTACCTATGACCACCTGAAACTGGCCACCGCTTTCCACCACCATAATAATACCGGGGGTCTTTTTCAGTACCTCTGCTTGCGCTTTGCTTTCATCCTTTAATTTAAAACGTAATCGCGTTGCGCAATGCATCAGACTCACAATGTTATCTGCGCCCCCGACTCCTGCGACTATTTTTCTGGCTAACTCCGTCATAACTTGCCCTCTACCGCTTTGCGGCAAAACTCCAAAAAAAAACCTGAAAAAAACGGCCTGACGTGAATCAAGCAATTTTTTTCAGGTTTTGCCCGCTTAGTGCGGTAACAATCCTTTACTCAGTAATAATATTTCAGTGTTCTTTGCGCACGCGCTCTATATTTATGGCTAAAAACATAATCTCTGCGGGTGAAATTTTACGTTGATACTGCAAACCAATAAAAATGGCGATCCGTTCCGCACATTGCCATGCTTGCGGGTAATTTTGTTTTACTGCTTGTTGTAATGATTCATCACTATCGTTAATTGAAGCATGTTCAAGAATACGCCAGGATAAAAACTTCAGATGTGTAACCAGTCGCTGATAACTCAAGCTTTCTTCCTGGTAATTAAGGCTGAACTGAAATTTTATTAATTGCAGCATTTCGCGCATTAACTGCGTGACACCTGCAACATCCTCCATATTTCCGCTCATTTGGGCACTGACCAGATGCATGGCAATAAAGCCCACTTCATCTTTCGGTAACTGCACGCCCAACCGTTTATCAATAATGGTTAACGCTTCTTCCCCTAGCTGGAACTCTTTCGGGTAAAGCCGCTGGATATCCCACAGCAACGGGTTGGGCAGCAACACGTTTTGCTGAAAGCGTTTAATCGCAAACTGGCAATGGTCAGTTAGCGAGATATAAATACTGTCCTGTAATTTTCCCAAGCGCTCCTGCGCTAAAGAGATAATACGATCACAGGTTGCCATCACCTCAAGAGGAATATGACTTAAGAGTTCGCTTAATCGCCCGTTCAGTTCATGACTGCTCAAGGCATACTCTTTTTCTATTCCACTTGAGTTAATTCTTTCGCCAGCGCGTTTTTGAAAGCCAATTCCGCGCCCCATGACGACTTTTTCCCGCTGTTGATCATCAATAACCACCACAACATTATTGTTGAGAATTTTGGTGATTTGCATGTTCATAGCAAGGACCTTTTTTATAAACAAAAAAACCCGACTTCACCAGTATTCTCTGGTTATGTCAGGTTTTGCCTGCGAATGCAGTAACAATCCAGTCATTTATTAATGGTTTTTATAACGAACATCCAGGTTCGGAAATTAATTTAATTGCGTGCAGAGAAAATAGCAATGCGCTATTGATAAAAATATGACCATGCTCGCAGTTATTAACTTTGTGTAATTTTAGGAATTTATAAAGTTATATATAACAAATCCCAATAATTAAGTTATTGGGATTTGTCTGGTGAA
>E24377A
ATGTCTGTTTCACGTCGGGTAATACATCACGGACTTTATTTTGCGGTTTTAGGACCGTTAATTGGTGTTCTGTTTCTTGTCCTCTACATATTCTTCGCAAAAGAACCGCTGGTTCTTTTGGTAATAATACAGGTACTTCCATTGTTTCTCTTATTGTCGATTACTACGGGAGCTATTCCTGCATTGTTAACCTGCGTGATGGTCGCCTGTCTGCCGGAAAAGATCGGGTCACAGAAAAATTATCGTTGTCTGGCTGGTGGCATAGGTGGCGTCGTTATCACCGAGATCTATTGTGCAGTTATTGTACATATTAAGGGCATGGCTTCCTCGGAGTTGTTTGAAAACATTCTTTCTGGTGACAGTCTCGTTGTCCGCATCATTCCTGCATTGCTGGCAGGTGTGGTGATGAGCAGAATCATTACCCGTCTGCCCGGATTGGATATTTCATGTCCTGAAACAGACTCTTTAAGTTAAGCGGGATACTTTATCTTTGGGCTACTCAAAAGCAGACAGGATGTTACTATGACTCAAAATATCAGGCCGTTACCCCAATTCAAATATCATCCCAAGCCACTGGAAACAGGCGCATTTGAACAGGATAAAACCATAGAGTGCGATTGCTGTGAACAACAGACGTCAGTTTATTACTCGGGTCCCTTTTATTGCGTTGATGAAGTTGAACATCTCTGTCCGTGGTGTATTGCGGACGGTTCTGCTGCTGAAAAGTTTGCAGGTAGTTTTCAGGATGATGCCAGCATAGAAGGTGTTGAATTTGAGTATGATGAAGAGGACGAATTTGCCGGTATTAAGAACACATATCCTGATGAAATGCTGAAAGAGTTGGTTGAACGCACGCCAGGTTATCATGGATGGCAACAGGAATTCTGGCTTGCGCATTGTGGCGATTTCTGTGCTTTTATCGGCTATGTGGGCTGGAATGATATAAAAGATCGCCTCGATGAATTTGCCAACCTTGAAGAAGATTGTGAGAATTTCGGTATTAGAAATTCTGATCTAGCTAAATGCCTGCAAAAGGGTGGTGATTGTCAGGGTTATCTCTTCCGCTGTCTCCACTGCGGCAAGCTGAGACTGTGGGGTGATTTTTCGTAGACACATA--TCCTG-ATGAAATGCTGAAAGAGTTGGTTGAACGCACGCCAGGTTATCATGGATGGCAACAGGAATTTAATTCTGCGGCAGCGGCTTTATCAGCGATTACCATCAGCGAAGGATGCAGCTGCAACACGGAAGCTGGAACATCTTCGGTAACCGGACCTTGCAGCACATTTTTCAGTGCCTGCGCTTTACCTGCGCCACTGACAATTATCAGCAAGTTTTTCGCCGCCATGATGCTTTTCGGCCCCATCGTCACGTAGCTGTCAGGCACTAACGAAAAGTCGCCGCCCAACTCACCATGCGCCACAATATCAACCATCTCTCCCTGGATCGGGAACTCCACGGTTTGCTCATGGAAATGGGTCGTATTCGGCAAATTGCCACAAAAATGACCATCTGCACCTAATCCCAGCACCACCAAATCCAGGCCGCCTTCACGCGCCAGTTTCTGATCATGCTCGCGGTAGTTATCAATAGTGAGCTTCTGGATATTCTCTTCTTTGATCCCCGCAGGGGTGAAAAACAGATTACGCAGATTGGTAATCGTTACACCTTCTCCCTCTTTGCCGCGAAAGGGAATTTCATCGAAATTATAGAAATAGCAGTTATCGTACCAGGGCTTACCTTTAACCAGGGTGGTGAGGTATTCATACATGCCTTTGGGCGTGCTACCGGCGGTAATTGCCAGGTTAACACGACGCGTCTTCGACATATAACCAAGCAGATGGTGTGCCGCGACACGGCTCATTTCCTGGTAATCTTCGGTAATGATTAATTTCATCTTAGTGCCTTATTTTATTTAAATAATTTCTGTACGAAGGCTGCATAGGCAGGCCGCCAGACATCCATTTCATGGTTCAGGCCGGGATATTCCTGGTAATCAAACTTAATTTTTTTCTGCTCAAGCTCAGTTTTCAGCCCGGCGATATCCTTGCCGGTTACGACATCTTTATCACCAACGACCACAGTAAAATTACGTAGTTGCTGGTTAATAGCTGCCGGATCGTTCAGCCGGGCCGCGACACCTTCATCCGGTACGGTTGTCGTGGTAACACCACTGAATGTGGCCAGCCAGCCAAAGCTTTCCAGATGATTCATTCCGGAAACCAGCGCCTGGTACCCGCCTTGTGAAAGCCCTGCCAGCGCGCGACCATCGGCATCTTTACGGACATTAAAACGCTTGCTAATCAGCGGGATAATATCGTTCATCAGTTCGCGATCTGCCGCTTTAGCATTCAGCGGATAAAAGACTTTACGTCTTTCCTGAGGCACGAAATCTTCGGGAATAATGCCCTTCGCATCGGTTTCGGTATCCGGGATCACCACCAGCATCGGTTTAATTTTCCCTTCAGCCAGCAGGTTATCCATGATTTGCGGGATACGCCCCTGATCGATAGCGGAACGTCCGGTATCACCAAAACCGTGATAGAAATAGAGCACTGGCAAAGGCTCGCCCATGCCGGTGTATCCTGGCGGGGTCCAGACATACATCTGACGTTCAAATTGCAATGCGTTGGAGTGGTAAGTTATGGCGATCAAATCACCATGCGCAACAGAACGCGTATCCAGATAACTGCCTGGCACCAGAATCATACTGGAGTTAACCTGGCGCTGAGGCTTAGTCATTGCGGTGCCTGTATCAATGCTGCGTACACCATCAACATTGAAAAAATACTCGTACAGGTTGCCTTTCAGGATAGGTGTGCGCCACGACCAGACTCCTGCTTCGTCTTTGGTCATCGGGTGAATATTGTCCGGAACCGGAACACCCACCACTACAGAGACATTTTTTGCCCCAGGGGCAAAGTAGCGAAAGGTCACGCTGTTATCGGCATTGACCTGAGTCACATACTGTTTCACCGGGATAGTGGGTGCCGGGCTGGCTGGCATATCCGCTGCTATGACCCACTGAGCAGAAATACCGCTGGCAATAGCCAGCGTTAAAGCAGCAATTTTTATATTCATCGTAATATTCCTTTCATTAAGTTCCATTACCACCAGATTTCAGCCTGGGCACCGACAGCAAACTGGTCGTCTTTATTGTCTCCGAAGGTGAAGCCATCCAGTTCGTTTTCCAGGGCTTTGATATACGTGGCGTAGAAACGAATTTCCGGACGCGAGGTCAACATACTGGTATTGACTTTAAAGGTATGGAAGAGCGTGGTTTTATAACCAGACTCATTAAATTTATTACTATTCGCATCTTTGTTTTGCTGGGTGAAATAGCCCAGTTCAACACCTGTCTGGTTATATTGGTCCCAAATATAGGCCGGGCGAACAACCGCACGAATAGATTCGAAATCAGAGTGTGCGCCTGTTTCGTAGCTATAAATATCGTTACCGAAGGAGTAAACAATCGCGTTAGCCACAATAAAATGATCGCCGATATAGGCTTCGCCCTGCGAGGTCAGACGAACTGCTGTTCCGCCGGTGTGATCACCATAATAACGACCATTAAAGGTGGTAAATGGACTTGCGCCAGCATAACGGCCAAAGTTACTGGCGATAGAGTTATTCGCAACCAGGAAGGAGAATTCGTTGAAGCCACCTTTATCAAATTTCTGCGTTAAAGATGTGCCGAACATCCAGGTATCTTTCCAGTCATAATACCCGTTATTATCCTGATTATCTTTTTCCGATGCGCTTTCGTTTGCCGTGACATAACGACCACTCACCATTAAGGTCGCTTTATCCCATAACGGGATATCTTTATAGCGTAAATCAATAGTATTGGTATTAATCTGCTGTTTGTTTTGCAGGCTGCGATCGTAATCATCGACATCTTCGCGAACCAGCGCGATATCAATTTTACCCGGACCGACTTTCCAGTTTTCCAGACCTACACCCGCTGCGGCATCAGTACGCTGCGTTTTCCAGTCCAGTATCTGGATTTCAATTTTCGGCGCACCGTGTTTACCCACCCAGAAATCAGCCTCTGGCGCAAAGGGCAGGAAACCTTTGGTGGTAACGTACATATCGGAGAACTGCATAAAGTTCTCGCCACCGGCGTTATCGCCAAACCAGCCGGTTGAGTACTGCTGACCAACGTTACCATCCATCATCACAACGGCATCAACCCGTTTGCCGTTTTCGTTGTAGACACGTTGTTTTAACTGCAAATCAAACCAGCCGGAGTATTCGTTACCAAAGCGGCCCAGAGAACCAATCGCCCATGATTTAGGTGAACCATGAGAGGCGGTCCCCCAACCAGAACGGTAATAGCCGTTGTAACTAAAGCCAATTTCATCTTTCACAAACTTACTGAAATCTTTCAGAGTCATGGAAGAATAAATCGAGCCTGTCTCACTGGCATTTTTCTCTTCATTTTTGACCAGTACAGCATCAGGTTTTGCGGCACTACTGGTCGGGAACGGATTGGCGGCATACCCTTGATCATTCGTACTTACGCTACGATTCACCGTCGCTGGCGTATATTTTTTCTTCTCTTCATCTTTATACTTTTTGAGTTCGCTTTGCGTTTCTCTTAACGCTTTTTCTAATAACTCAAGGCGTTGTTCCACCGTTAATGATTCAGCCAATGATTGTGCAGAAAAGGCTAACGGTGCCATTAATAAGATGGCAGAGGTAATAAGATTTCGTCTAAACATAATATCCCTTTATGGTGCAAAGAAAGAATTAACGTATCGCATCCAGACTGTTCTGAATGCGACGATAATTAAGGTGCTTTATTGGTTATTTTTTT-AATGACAGCCCCCGCGTTTTGATCACTTCTGCATACCATCCGAAGCTTTTCTTACGCGTTCTTGTGAGGCTTCCTTCGCCATTATCATCACGATCCACATAAATAAAGCCGTAGCGCTTAGACATTTGTGAATGAGATGCACTGACTAAATCAATTGGCCCCCAACTGGTGTACCCCATAATATCCACACCATCGGTAATCGCTTCATTTACCTGTACCAGGTGATCGTTTAAATAGGCAATTCGATAATCGTCCTGTATCGAACCATCCGCTTCAACGCTGTCTTTTGCGCCTAATCCGTTCTCGACAATAAATAACGGTTTTTGATAACGATCCCAAAGCGTATTTAACAGAACCCGTAATCCAACCGGATCAATTTGCCACCCCCACTCTGAACTTTTCAGATGCGGATTGGGGATCATATTCAGTATGTTGCCCTGCGCATTTTTATTAATGCTTTCGTCGTGGGAAACACAACCAGTCATGTAATAACTAAAAGAGATGAAATCTACAGTATGTTTTAAATCTTCTGCGTCACTTTCAGTCATCTCAATGGTGATATTGTGGTCGCGGAAGAAACGCTGCATATAGCCGGGATACTGGCCACGCGCCTGAACATCACCAAAGAACATCCAGCGCCGGTTCTCTTCCATGGCCTGCAACATATCCTGTGGCTGGCAGGTGAGGGGGTAAACCAGCCCACCGAGAAGCATATTGCCGATTTTCGCTTCGGGGAGCAGGCTATGACAGGCTTTAACTGCCCGCGCACTGGCAACCAGTTGATGGTGGATAGCCTGATAAACTTCCGCCTCGCCACTCTCTTCTGCCAGCCCCACGCCCGTGAATGGCTCGTGTAACGATATGTTGATTTCATTAAACGTCAGCCATAACGCCACTTTATGTTGGTAGCGAGTAAAGACCGTGCGGGCGTAATGCTCGAAGTGATCGATGACCGCTCGATTAGCCCAACCGCCGTAGTTTTTCACCAGCCCATATGGCATTTCGTAATGGGATAACGTTACCAGCGGCTTGATCCCCGCCTGCGCCATTTCATCAAACAGCCGATCGTAAAACGCTAACCCCGCTTCATTCGGTTCGACTTCGTCGCCCTGAGGGAAAATTCGCGCCCAGGCAATGGAAATACGCAGACAGGTGAAGCCCATCTCGGCAAATAACGCGATATCTTCCGGGTAACGGTGATAAAAATCGATGGCGACATCTTTGATATTCTCTTTCCCCAGGATGCGCGGTTCCATTTTTCCCATTACGCCATGAGGCTGTAAATCTGAGGTCGAGATCCCTTTGCCATCTTCCTGCCAGGCACCTTCCACCTGATTGGCAGCTGTTGCGCCACCCCAAAGAAATGTTTCTGGAAATGCTTTCATAATTAACTCCTTTTATCGTTAGCGAATGATGGATAACAGCGGTTCACCTGCGCTTATCTGCGCCGTGCCGTGGGGTAATACGTCCGTAAAATCATCGCTATTACTGATTAATACCGGCGTCGTCAGATCAAATCCGGCCTCGCGAATAGCAGGGATATCAAAAGAAATCAGCCGATCGCCTGTATTGACCTTGTCACCCACGTTGACGTGAGCGGAAAAGAATTTGCCGTCCAGTTTTACGGTGTCGATACCGACATGAATCAGGAGCTCCACACCATCATCTGACTCAATGCCAATGGCGTGTAATGTGGCGAACAACGAAGCAATTCGACCCGCAACCGGAGAACGCACTTCACCAACCGAGGGCAGAATGGCGATACCTTTACCCAACAGGCCACTGGCAAACGTGGTATCAGCGACGTGAATGAGCGGCACAATCTCTCCCGTCATCGGTGAACAGATACCGCCCTGCTCAGGTGGTGTAATAACCTCTGGTGTTTTCTCTTGCGGGGCACCCTGCGCTGGCTGACGTTTAGCGGTGATGAAATGAAGCATCACCGTACCGACAAATGCGCAACCGATGGCAATGACACCGCCAATAACGCTGGCCCAGACGGTGAAATCAATCCCCGTTGACGGGATGGTTTGCATGAAGGTGAAAATACTTGGCAAACCAAAGGAGTAAACTTTCGTTTGCGCGTAGCCAATGATGGTGGCCCCCAATGCTCCACTGATACAGGCGATAACGAAGGGATACTTACGCGGCAGGTTGACGCCATATACCGCTGGTTCGGTGATACCAAACAGGCCCGTCAACGCCGCTGATCCCGCCACCACTTTTTTCTGCGCATCGCGTTCGCAGAGGAAGACGCCGAGCGCCGCCCCGACCTGCGCCATAATGGCGGGCATTAACAGCGGGATCATGGTGTCGTAGCCCAGCACGGTGAAGTTATTGATACACAGCGGCACCAGGCCCCAGTGCAGTCCGAACATGACGAAGATTTGCCAGAAGCCGCCCATTACCGCGCCCGCAAATGCAGGAACTGCCTGATAAAGCCAGAGATAACCGGCGGCAATCAGTTCGCTTATCCAGGTTGATAGCGGCCCCACCAGCAGAAAGGTGACGGGTGTGATAACCATCAGACATAGCAATGGTGTGAAGAAATTTTTGATTGCCGACGGTAACCACGCATTAAGTCGGCGTTCCAGAATGCTGCACAACCAGGCAGAAAAAATAATGGGAATAACCGATGACGAGTAATTCAACAATGTGACCGGAATACCCAGGAAATCCAGCCCCAGCTCATCCGCTTTTTGCCCGTTCTCGAAAGCAGTCAGAATTAATGGATGCACTAACGCTCCACCAATCACCATGGCAGTAAATGGATTACCGCCGAAGCGTTTCCCCGCGGTGTATCCCAGGATTATCGGGAAGAACCAAAACAAGGCATCACTGGCGCTGAATAAAATTAAATAAGTACCACTTTGTTCGGTCGTCCACTGAAAAGTGAGCGCCAGAGCCAGCATACCTTTCAGGATCCCGGTTGCCGCCATCAAACCGATCAGAGGCGTAAAAATACCTGAAATAACATAAACAAAGCGGTTTAGCAGATTACCTTTCTCATCATTTTCCGGTGCCTGTTGCGCTTTTTCGCCAAGGCCTGCCACGCTGTTGACCGCCAGGAAGACATCGGCCACATGGTTACCTATGACCACCTGAAACTGGCCACCGCTTTCCACCACCATAATAATACCGGGGGTGTTTTTCAGTACCTCAGCTTGCGCTTTGCTTTCATCCTTTAACTTAAAACGTAATCGCGTTGCGCAATGCATCAGACTCACAATGTTATCTGCGCCCCCGACTCCTGCGACTATTTTTCTGGCTAACTCCGTCATAACTTGCCCTCTACCGCTTTGCGGCAAAACTCCAAAAAAAAACCTGAAAAAAACGGCCTGACGTGAATCAAGCAATTTTTTTCAGGTTTTGCCCGCTTAGTGCGGTAACAATCCTTTACTCAGTAATAATATTTCAGTGTTCTTTGCGCACGCGCTCTATATTTATGGCTAAAAACATAATCTCTGCGGGTGAAATTTTACGTTGATACTGCAAACCAATAAAAATGGCGATCCGTTCCGCACATTGCCATGCTTGCGGGTAATTTTGTTTTACTGCTTGTTGTAATGATTCATCACTATCGTTAATTGAAGCATGTTCAAGAATACGCCAGGATAAAAACTTCAGATGTGTAACCAGTCGCTGATAACTCAAGCTTTCTTCCTGGTAATTAAGGCTGAACTGAAATTTTATTAATTGCAGCATTTCGCGCATTAACTGCGTGACACCTGCAACATCCTCCATATTTCCGCTCATTTGGGCACTGACCAGATGCATGGCAATAAAGCCCACTTCATCTTTCGGTAACTGCACGCCCAACCGTTTATCAATAATGGTTAACGCTTCTTCCCCTAGCTGGAACTCTTTCGGGTAAAGCCGCTGGATATCCCACAGCAACGGGTTGGGCAGCAACACGTTTTGCTGAAAGCGTTTAATCGCAAACTGGCAATGGTCAGTTAGCGAGATATAAATACTGTCCTGTAATTTTCCCAAGCGCTCCTGCGCTAAAGAGATAATACGATCACAGGTTGCCATCACCTCAAGAGGAATATGACTTAAGAGTTCGCTTAATCGCCCGTTCAGTTCATGACTGCTCAAGGCATACTCTTTTTCTATTCCACTTGAGTTAATTCTTTCGCCAGCGCGTTTTTGAAAGCCAATTCCTCGCCCCATGACGACTTTTTCCCGCTGTTGATCATCAATAACCACCACAACATTATTGTTGAGAATTTTGGTGATTTGCATGTTCATAGCAAGGACCTTTTTTATAAACAAAAAAACCCGACTTCACCAGTATTCTCTGGTTATGTCAGGTTTTGCCTGCGAATGCAGTAACAATCCAGTCATTTATTAATGGTTTTTATAACGAACATCCAGGTTCGGAAATTAATTTAATTGCGTGCAGAGAAAATAGCAATGCGCTATTGATAAAAATATGACCATGCTCGCAGTTATTAACTTTGTGTAATTTTAGGAATTTATAAAGTTATATATAACAAATCCCAATAATTAAGTTATTGGGATTTGTCTGGTGAA
>E110019
ATGTCTGTTTCACGTCGGGTAATACATCACGGACTTTATTTTGCAGTTTTAGGACCGTTAATTGGTGTTCTGTTTCTTGTCCTCTACATATTCTTCGCAAAAGAACCGCTGGTTCTTTGGGTGATAATACAGGTACTTCCAATTTTTCTCTTATTGTCGATAACTACGGGAGCTATTCCTGCGTTGTTAACCGGTGTAATGGTTGCCTGTCTGCCGGAAAAGATCGGGTCACAGAAACGTTATCGTTGTCTGGCTGGTGGCATAGGTGGCGTCGTTATCACCGAGATCTATTGTGCAGTTATTGTACATATTAAGGGCATGGCTTCCTCGGAGTTGTTTGAAAACATTCTTTCTGGTGACAGTCTCGTTGTCCGCATCATTCCTGCATTGCTGGCAGGTGTGGTGATGAGCAGAATCATTACCCGTCTACCCGGATTGGATATTTCATGTCCTGAAACAGACTCTTTAAGTTAAGCGGGATA----------------------------------------------------------------------------------------------------------------------------------------------------------------------------------------------------------------------------------------------------------------------------------------------------------------------------------------------------------------------------------------------------------------------------------------------------------------------------------------------------------------------------------------------------------------------------------------------------------------------------------------------------------------------------------------------------------------------------GCGCTAATTCTGCGGCAGCGGCTTTATCAGCGATTACCATCAGCGAAGGATGCAGCTGCAACACGGAAGCTGGAACATCTTCGGTAACCGGACCTTGCAGCACATTTTTCAGTGCCTGCGCTTTACTTGCGCCACTGACAATTATCAGCAAGTTTTTCGCCGCCATGATGCTTTTCGGCCCCATCGTCACGTAGCTGTCAGGCACTAACGAAAAGTCGCCGCCCAACTCACCATGCGCCACAATATCAACCATCTCTCCCTGGATCGGGAACTCCACGGTTTGCTCATGGAAATGGGTCGTATTCGGCAAATTGCCACAAAAATGACTATCTGCACCTAATCCCAGCACCACCAAATCCAGGCCGCCTTCACGCGCCAGTTTCTGATCATGCTCGCGGTAGTTATCAATAGTGAGCTTCTGGATATTCTCTTCTTTGATCCCCGCAGGGGTGAAAAACAGATTACGCAGATTGGTAATCGTTACACCTTCTCCCTCTTTGCCGCGAAAGGGAATTTCATCGAAATTATAGAAATAGCAGTTATCATACCAGGGCTTACCTTTAACCAGGGTGGTGAGGTATTCATACATGCCTTTGGGCGTGCTACCGGCGGTAATTGCCAGGTTAACACGACGCGTCTTCGACATATAACCAAGCAGATGGTGTGCCGCGACACGGCTCATTTCCTGGTAATCTTCGGTAATGATTAATTTCATCTTAGTGCCTTATTTTATTTAAATAATTTCTGTACGAAGGCTGCATAGGCAGGCCGCCAGACATCCATTTCATGGTTCAGGCCGGGATATTCCTGGTAATCAAACTTAATTTTTTTCTGCTCAAGCTCAGTTTTCAGCCCGGCGATATCCTTGCCGGTTACGACATCTTTATCACCAACGACCACAGTAAAATTACGTAGTTGCTGGTTAATAGCTGCCGGATCGTTCAGCCGGGCCGCGACACCTTCATCCGGTACGGTTGTCGTGGTAACACCACTGAATGTGGCCAGCCAGCCAAAGCTTTCCAGATGATTCATTCCGGAAACCAGCGCCTGGTACCCGCCTTGTGAAAGCCCTGCCAGCGCGCGACCATCGGCATCTTTACGGACATTAAAACGCTTGCTAATCAGCGGGATAATATCGTTCATCAGTTCGCGATCTGCCGCTTTAGCATTCAGCGGATAAAAGACTTTACGTCTTTCCTGAGGCACGAAATCTTCGGGAATAATGCCCTTCGCATCGGTTTCGGTATCCGGGATCACCACCAGCATCGGTTTAATTTTCCCTTCAGCCAGCAGGTTATCCATGATTTGCGGGATACGCCCCTGATCGATAGCGGAACGTCCGGTATCACCAAAACCGTGATAGAAATAGAGCACTGGCAAAGGCTCGCCCATGCCGGTGTATCCTGGCGGGGTCCAGACATACATCTGACGTTCAGATTGCAATGCGTTGGAGTGGTAAGTTATGGCGATCAAATCACCATGCGCAACAGAACGCGTATCCAGATAACTGCCTGGCACCAGAATCATACTGGAGTTAACCTGGCGCTGAGGCTTAGTCATTGCGGTGCCTGTATCAATGCTGCGTACACCATCAACATTGAAAAAATACTCGTACAGGTTGCCTTTCAGGATAGGTGTGCGCCACGACCAGACTCCTGCTTCGTCTTTGGTCATCGGGTGAATATTGTCCGGAACCGGAACACCCACCACTACAGAGACATTTTTTGCCCCAGGGGCAAAGTAGCGAAAGGTCACGCTGTTATCGGCATTGACCTGAGTCACATACTGTTTCACCGGGATAGTGGGTGCCGGGCTGGCTGGCATATCCGCTGCTATGGCCCACTGAGCAGAAATACCGCTGGCAATAGCCAGCGTTAAAGCAGCAATTTTTATATTCATCGTAATATTCCTTTCATTAAGTTCCATTACCACCAGATTTCAGCCTGGGCACCGACAGCGAACTGGTCGTCTTTATTGTCTTCGAAGGTGAAGCCATCCAGTTCGTTTTCCAGGGCTTTGATATACGTGGCGTAGAAACGAATTTCCGGACGCGAGGTCAACATACTGGTATTGACTTTAAAGGTATGGAAGAGCGTGGTTTTATAACCAGACTCATTAAATTTATTACTATTCGCATCTTTGTTTTGCTGGGTGAAATAGCCCAGTTCAACACCTGTCTGGTTATATTGGTCCCAAATATAGGCCGGGCGAACAACCGCACGAATAGATTCGAAATCAGAGTGTGCGCCTGTTTCGTAGCTATAAATATCGTTACCGAAGGAGTAAACAATCGCGTTAGCCACAATAAAATGATCGCCGATATAGGCTTCGCCCTGCGAGGTCAGACGAACTGCTGTTCCGCCGGTGTGATCACCATAATAACGACCATTAAAGGTGGTAAATGGACTTGCGCCAGCATAACGGCCAAAGTTACTGGCGATAGAGTTATTCGCAACCAGGAAGGAGAATTCGTTGAAGCCACCTTTATCAAATTTCTGCGTTAAAGATGTGCCGAACATCCAGGTATCTTTCCAGTCATAATACCCGTTATTATCCTGATTATCTTTTTCCGATGCGCTTTCGTTTGCCGTGACATAACGACCACTCACCATTAAGGTCGCTTTATCCCATAACGGGATATCTTTATAGCGTAAATCAATAGTATTGGTATTAATCTGCTGTTTGTTTTGCAGGCTGCGATCGTAATCATCGACATCTTCGCGAACCAGCGCGATATCAATTTTACCCGGACCGACTTTCCAGTTTTCCAGACCTACACCCGCTGCGGCATCAGTACGCTGCGTTTTCCAGTCCAGCATCTGGATTTCAATTTTCGGCGCACCGTGTTTACCCACCCAGAAATCAGCCTCTGGCGCAAAGGGCAGGAAACCTTTGGTGGTAACGTACATATCGGAGAACTGCATAAAGTTCTCGCCACCGGCGTTATCGCCAAACCAGCCGGTAGAGTACTGCTGACCAACGTTACCATCCATCATCACAACGGCATCAACCCGTTTGCCGTTTTCGTTGTAGACACGTTGTTTTAACTGCAAATCAAACCAGCCGGAGTATTCGTTACCAAAGCGGCCCAGAGAACCAATCGCCCATGATTTAGGTGAACCATGAGAGGCGGTCCCCCAACCAGAACGGTAATAGCCGTTGTAACTAAAGCCAATTTCATCTTTCACAAACTTACTGAAATCTTTCAGAGTCATGGAAGAATAAATCGAGCCTGTCTCACTGGCATTTTTCTCTTCATTTTTGACCAGTACAGCATCAGGTTTTGCGGCACTACTGGTCGGGAACGGATTGGCGGCATACCCTTGATCATTCGTACTTACGCTACGATTCACCGTCGCTGGCGTATATTTTTTCTTCTCTTCATCTTTATACTTTTTGAGTTCGCTTTGCGTTTCTCTTAACGCTTTTTCTAATAACTCAAGGCGTTGTTCCACCGTTAATGATTCAGCCAATGATTGTGCAGAAAAGGCTAACGGTGCCATTAATAAGACGGCAGAGGTAATAAGATTTCGTCTAAACATAATATCCCTTTATGGTGCAAAGAAAGAATTAACGTATCGCATCCAGACTGTTCTGAATGCGACGATAATTAAGGTGCTTTATTGGTTATTTTTTT-AATGACAGCCCCCGCGTTTTGATCACTTCTGCATACCATCCGAAGCTTTTCTTACGCGTTCTTGTGAGGCTTCCTTCGCCATTATCATCACGATCCACATAAATAAAGCCGTAGCGCTTAGACATTTGTGAATGAGATGCACTGACTAAATCAATTGGCCCCCAACTGGTGTACCCCATAATATCCACACCATCGGCAATCGCTTCATTTACCTGTACCAGGTGATCGTTTAAATAGGCAATTCGATAATCGTCCTGTATCGAACCATCCGCTTCAACGCTGTCTTTTGCGCCTAATCCGTTCTCGACAATAAATAACGGTTTTTGATAACGATCCCAAAGCGTATTTAACAGAACCCGTAATCCAACCGGATCAATTTGCCACCCCCACTCTGAACTTTTCAGATGCGGATTGGGGATCATATTCAGTATGTTGCCCTGCGCATTTTTATTAATGCTTTCGTCGTGGGAAACACAACCAGTCATGTAATAACTAAAAGAGATGAAATCGACGGTATGTTTTAAATCTTCTGCGTCACTTTCAGTCATCTCAATGGTGATATTGTGGTCGCGGAAGAAACGCTGCATATAGCCGGGATACTGGCCACGCGCCTGAACATCACCAAAGAACATCCAGCGCCGGTTCTCTTCCATGGCCTGCAACATATCCTGTGGCTGGCAGGTGAGGGGGTAAACCAGCCCACCGAGAAGCATATTGCCGATTTTCGCTTCGGGGAGCAGGCTATGACAGGCTTTAACTGCCCGCGCACTGGCAACCAGTTGATGGTGGATAGCCTGATAAACTTCCGCCTCGCCACTCTCTTCTGCCAGCCCCACGCCCGTGAATGGCGCGTGTAACGACATGTTGATTTCATTAAACGTCAGCCATAACGCCACTTTATGTTGGTAGCGAGTAAAGACCGTGCGGGCGTAATGCTCGAAGTGATCGATGACCGCTCGATTAGCCCAACCGCCGTAGTTTTTCACCAGCCCATATGGCATTTCGTAATGGGATAACGTTACCAGCGGCTTGATCCCCGCCTGCGCCATTTCATCAAACAGCCGATCGTAAAACGCTAACCCCGCTTCATTCGGTTCGACTTCGTCGCCCTGAGGGAAAATTCGCGCCCAGGCAATGGAAATACGCAGACAGGTGAAGCCCATCTCGGCAAATAACGCGATATCTTCCGGGTAACGGTGATAAAAATCGATGGCGACATCTTTGATATTCTCTTTCCCCAGGATGCGCGGTTCCATTTTTCCCATTACGCCATGAGGCTGTAAATCTGAGGTCGAGATCCCTTTGCCATCTTCCTGCCAGGCACCTTCCACCTGATTGGCAGCTGTTGCGCCACCCCAAAGAAATGTTTCTGGAAATGCTTTCATAATTAACTCCTTTTATCGTTAGCGAATGATGGATAACAGCGGTTCACCTGCGCTTATCTGCGCCGTGCCGTGGGGTAATACGTCCGTAAAATCATCGCTATTACTGATTAATACCGGCGTCGTCAGATCAAATCCGGCCTCGCGAATAGCAGGGATATCAAAAGAAATCAGCCGATCGCCTGTATTGACCTTGTCACCCACGTTGACGTGAGCGGAAAAGAATTTGCCGTCCAGTTTTACGGTGTCGATACCGACATGAATCAGGATCTCCACACCATCATCTGACTCAATGCCAATGGCATGTAATGTGGCGAACAACGAAGCAATTCGACCCGCAACCGGAGAACGCACTTCACCAACCGAGGGCAGAATGGCAATACCTTTACCCAACAGGCCGCTGGCAAACGTGGTATCAGCGACGTGAATGAGCGGCACAATCTCTCCCGTCATCGGTGAACAGATACCACCCTGCTCAGGTGGTGTAATAACCTCTGGTGTTTTCTCTTGCGGGGCAACCTGCGCTGGCTGACGTTTACTGGTGATGAAATGAAGCATCAACGTACCGACAAATGCGCAACCGATGGCTATGACACCGCCAATAACGCTGGCCCAGACGGTGAAATCAATCCCCGTTGATGGGATGGTTTGCATGAAGGTGAAAATACTTGGCAAACCAAAGGAGTAGACTTTCGTTTGCGCGTAGCCAATGATGGTGGCCCCCAATGCTCCACTGATACAGGCGATAACGAAGGGGTACTTACGCGGCAGGTTGACGCCATATACCGCTGGTTCGGTGATACCAAACAGACCCGTCAACGCCGCTGATCCCGCCACCACTTTTTTCTGCGCATCGCGTTCGCAGAGGAAGACGCCGAGCGCCGCCCCGACCTGCGCCATAATGGCGGGCATTAACAGCGGGATCATGGTGTCGTAGCCCAGCACGGTGAAGTTATTGATACACAGCGGCACCAGGCCCCAGTGCAGTCCGAACATGACGAAGATTTGCCAGAAGCCGCCCATTACCGCGCCCGCAAATGCAGGAACCGCCTGATAAAGCCAGAGATAACCGGCGGCAATCATTTCGCTTATCCAGGTTGATAGCGGCCCCACCAGCAGAAAGGTGACGGGTGTGATAACCATCAGACATAGCAATGGTGTGAAGAAATTTTTGATTGCCGACGGTAACCACGCATTAAGTCGGCGTTCCAGAATGCTGCACAACCAGGCAGAAAAAATAATGGGAATAACCGATGACGAGTAATTCAACAATGTGACCGGAATACCCAGGAAATCCAGCCCCGGCGCATCCGCTTTTTGCCGATTCTCGAAGGCAGTCAGAATTAATGGATGCACTAACGCTCCACCAATCACCATGGCAGTAAATGGATTACCGCCGAAGCGTTTGCCCGCGGTGTATCCCAGGATTATCGGGAAGAACCAAAACAAGGCATCACTGGCGCTGAATAAAATTAAATAAGTACCACTTTGTTCGGTCGTCCACTGAAAAGTGAGCGCCAGAGCCAGCATACCTTTCAGGATCCCGGTTGCCGCCATCAGACCGATCAGAGGCGTAAAAATACCTGAAATAACATAAACAAAGCGGTTTAGCAGATTACCTTTCTCATCATTTTCCGGTGCCTGTTGCGCTTTTTCGCCAAGGCCTGCCACGCTGTTAACCGCCAGGAAGACATCGGCCACATGGTTACCTATGACCACCTGAAACTGGCCACCGCTTTCCACCACCATAATAATACCGGGGGTGTTTTTCAGTACCTCAGCTTGCGCTTTGCTTTCATCCTTTAACTTAAAACGTAATCGCGTTGCGCAATGCATCAGACTAACAATGTTATCTGCGCCCCCGACTCCTGCGACTATTTTTCTGGCTAACTCCGTCATAACTTGCCCTCTACCGCTTTGCGGCAAAACTCCAAAAAAAAACCTGAAAAAAACGGCCTGACGTGAATCAAGCAATTTTTTTCAGGTTTTGCCCGCTTAGTGCGGTAACAATCCTTTACTCAGTAATAATATTTCAGTGTTCTTTGCGCACGCGTTCTATATTTATGGCTAAAAACATAATCTCTGCGGGTGAAATTTTACGTTGATACTGCAAACCAATAAAAATGGCGATCCGTTCCGCACATTGCCATGCTTGCGGGTAATTTTGTTTTACTGCTTGTTGTAATGATTCATCACTATCGTTAATTGAAGCATGTTCAAGAATACGCCAGGATAAAAACTTCAGATGTGTAACCAGTCGCTGATAACTCAAGCTTTCTTCCTGGTAATTAAGGCTGAACTGAAATTTTATTAATTGCAGCATTTCGCGCATTAACTGCGTGACACCTGCAACATCCTCCATATTTCCGCTCATTTGGGCACTGACCAGATGCATGGCAATAAAGCCCACTTCATCTTTCGGTAACTGCACGCCCAACCGTTTATCAATAATGGTTAACGCTTCTTCCCCTAGCTGGAACTCTTTCGGGTAAAGCCGCTGGATATCCCACAGCAACGGGTTGGGCAGCAACACGTTTTGCTGAAAGCGTTTAATCGCAAACTGGCAATGGTCAGTTAGCGAGATATAAATACTGTCCTGTAATTTTCCCAAGCGCTCCTGCGCTAAAGAGATAATACGATCACAGGTTGCCATCACCTCAAGAGGAATATGACTTAAGAGTTCGCTTAATCGCCCGTTCAGTTCATGACTGCTCAAGGCATACTCTTTTTCTATTCCACTTGAGTTAATTCTTTCGCCAGCGCGTTTTTGAAAGCCAATTCCTCGCCCCATGACGACTTTTTCCCGCTGTTGATCATCAATAACCACCACAACATTATTGTTGAGAATTTTGGTGATTTGCATGTTCATAGCAAGGACCTTTTTTATAAACAAAAAAACCCGACTTCACCAGTATTCTCTGGTTATGTCAGGTTTTGCCTGCGAATGCAGTAACAATCCAGTCATTTATTAATGGTTTTTATAACGAACATCCAGGTTCGGAAATTAATTTAATTGCGTGCAGAGAAAATAGCAATGCGCTATTGATAAAAATATGACCATGCTCGCAGTTATTAACTTTGTGTAATTTTAGGAATTTATAAAGTTATATATAACAAATCCCAATAATTAAGTTATTGGGATTTGTCTGGTGAA
>S.flexneri2A-2457T
ATGTCTGTTTCACGTCGGGTAATACATCACGGACTTTATTTTGCGGTTTTAGGACCGTTAATTGGTGTTCTGTTTCTTGTCCTCTACATATTCTTCGCAAAAGAACCGCTGGTTCTTTTGGTAATAATACAGGTACTTCCATTGTTTCTCTTATTGTCGATTACTACGGGAGCTATTCCTGCATTGTTAACCGGCGTGATGGTCGCCTGTCTGCCGGAAAAGATCGGGTCACAGAAAAATTATCGTTGTCTGGCTGGTGGCATAGGTGGCGTCGTTATCACCGAGATCTATTGTGCAGTTATTGTACATATTAAGGGCATGGCTTCCTCGGAGTTGTTTGAAAACATTCTTTCTGGTGACAGTCTCGTTGTCCGCATCATTCCTGCATTGCTGGCAGGTGTGGTGATGAGCAGAATCATTACCCGTCTGCCCGGATTGGATATTTCATGTCCTGAAACAGACTCTTTAAGTTAAGCGGGATAC--------------------------------------------------------------------------ATATCATCCCAAGCCACTGGAAACAGGCGCATTTGAACAGGATAAAACCGTAGAGTGCGATTGCTGTGAACAACAGACGTCAGTTTATTACTCGGGTCCCTTTTATTGCGTTGATGAAGTTGAACATCTCTGTCCGTTGTGTATTGCGGACGGTTCTGCTGCAGAAAAGTTTGCAGGTAGTTTTCAGGATGATGCCAGCATAGAAGGTGTTGAATTTGAGTATGATGAAGAGGACGAATTTGCCGGTATTAAGAACACATATCCTGATGAAATGCTGAAAGAGTTGGTTGAACGCACGCCAGGTTATCATGGATGGCAACAGGAATTCTGGCTTGCGCATTGTGGCGATTTCTGTGCTTTTATCGGCTATGTGGGCTGGAATGATATAAAAGATCGCCTCGATGAATTTGCCAACCTTGAAGAAGATTGTGAGAATTTCGGTATTAGAAATTCTGATCTAGCTAAATGCCTGCAAAAGGGTGGTGATTGTCAGGGTTATCTCTTCCGCTGTCTCCACTGCGGCAAGCTGAGACTGTGGGGTGATTTTTCGTAGTTATTTAAATAATG-AGAACAGGCCGGA-GCGTAATTCATACATCCGGCCTTATTTCTTCAGCT-TAACCGAACGCTAATTCTGCGGCAGCGGCTTTATCAGCGATTACCATCAGCGAAGGATGCAGCTGCAACACGGAAGCTGGAACATCTTCGGTAACCGGACCTTGCAGCACATTTTTCAGTGCCTGCGCTTTACCTGCGCCACTGACAATTATCAGCAAGTTTTTCGCCGCCATGATGCTTTTCGGCCCCATCGTCACGTAGCTGTCAGGCACTAACGAAAAGTCGCCGCCCAACTCACCATGCGCCACAATATCAACCATCTCTCCCTGGATCGGGAACTCCACGGTTTGCTCATGGAAATGGGTCGTATTCGGCAAATTGCCACAAAAATGACCATCTGCACCTAATCCCAGCACCACCAAATCCAGGCCGCCTTCACGCGCCAGTTTCTGATCATGCTCGCGGTAGTTATCAATAGTGAGCTTCTGGATATTCTCTTCTTTGATCCCCGCAGGGGTGAAAAACAGATTACGCAGATTGGTAATCGTTACGCCTTCTCCCTCTTTGCCGCGAAAGGGAATTTCATCGAAATTATAGAAATAGCAGTTATCGTACCAAGGCTTACCTTTAACCAGGGTGGTGAGGTATTCATACATGCCTTTGGGCGTGCTACCGGCGGTAATTGCCAGGTTAACACGACGCGTCTTCGACATATAACCAAGCAGATGGTGTGCCGCGACACGGCTCATTTCCTGGTAATCTTCGGTAATGATTAATTTCATCTTAATGCCTTATTTTA-------AATTTCTGTACGAAGGCTGCATAGGCAGGCCGCCAGACATCCATTTCATGGTTCAGGCCGGGATATTCCTGGTAATCAAACTTAATTTTTTTCTGCTCAAGCTCAGTTTTCAGCCCGGCGATATCCTTGCCGGTTACGACATCTTTATCACCAACGACCACAGTAAAATTACGTAGTTGCTGGTTAATAGCTGCCGGATCGTTCAGCCGGGCCGCGACACCTTCATCCGGTACGGTTGTCGTGGTAACACCACTGAATGTGGCCAGCCAGCCAAAGCTTTCCAGATGATTCATTCCGGAAACCAGCGCCTGGTACCCGCCTTGTGAAAGCCCTGCCAGCGCGCGACCATCGGCATCTTTACGGACACTAAAACGCTTGCTAATCAGCGGGATAATATCGTTCATCAGTTCGCGATCTGCCGCTTTAGCATTCAGCGGATAAAAGACTTTACGTCTTTCCTGAGGCACGAAATCTTCGGGAATAATGCCCTTCGCATCGGTTTCGGTATCCGGGATCACCACCAGCATCGGTTTAATTTTCCCTTCAGCCAGCAGGTTATCCATGATTTGCGGGATACGCCCCTGATCGATAGCGGAACGTCCGGTATCACCAAAACCGTGATAGAAATAGAGCACTGGCAAAGGCTCGCCCATGCCGGTGTATCCTGGCGGGGTCCAGACATACATCTGACGTTCAGATTGCAATGCGTTGGAGTGGTAAGTTATGGCGATCAAATCACCATGCGCAACAGAACGCGTATCCAGATAACTGCCTGGCACCAGAATCATACTGGAGTTAACCTGGCGCTGAGGCTTAGTCATTGCGGTGCCTGTATCAATGCTGCGTACACCATCAACATTGAAAAAATACTCGTACAGGTTGCCTTTCAGGATAGGTGTGCGCCACGACCAGACTCCTGCTTCGTCTTTGGTCATCGGGTGAATATTGTCCGGAACCGGAACACCCACCACTACAGAGACATTTTTTGCCCCAGGGGCAAAGTAGCGAAAGGTCACGCTGTTATCGGCATTGACCTGAGTCACATACTGTTTCACCGGGATAGTGGGTGCCGGGCTGGCTGGCATATCCGCTGCTATGGCCCACTGAGCAGAAATACCGCTGGCAATAGCCAGCGTTAAAGCAGCAATTTTTATATTCATCGTAATATTCCTTTCATTAAGTTCCATTACCACCAGATTTCAGCCTGGGCACCGACAGCAAACTGGGCGTCTTTATTGTCTTCGAAGGTGAAGCCATCCAGTTCGTTTTCCAGGGCTTTGATATACGTGGCGTAGAAACGAATTTCCAGACGCGAGGTCAACATACTGGTATTGACTTTAAAGGTATGGAAGAGCGTGGTTTTATAACCAGACTCATTAAATTTATTACTATTCGCATCTTTGTTTTGCTGGGTGAAATAGCCCAGTTCAACACCTGTCTGGTTATATTGGTCCCAAATATAGGCCGGGCGAACAACCGCACGAATAGATTCGAAATCAGAGTGTGCGCCTGTTTCGTAGCTATAAATATTGTTACCGAAGGAGTAAACAATCGCGTTAGCCACAATAAAATGATCGCCGATATAGGCTTCGCCCTGCGAGGTCAGACGAACTGCTGTTCCGCCGGTGTGATCACCATAATAACGACCATTAAAGGTGGTAAATGGACTTGCGCCAGCATAACGGCCAAAGTTCCTGGCGATAGAGTTATTCGCAACCAGGAAGGAGAATTCGTTGAAGCCACCTTTATCAAATTTCTGCGTTAAAGATGTGCCGAACATCCAGGTATCTTTCCAGTCATAATACCCGTTATTATCCTGATTATCTTTTTCCGATGCGCTTTCGTTTGCCGTGACATAACGACCACTCACCATTAAGGTCGCTTTATCCCATAACGGGATATCTTTATAGCGTAAATCAATAGTATGGGTATTAATCTGCTGTTTGTTTTGCAGGCTGCGATCGTAATCATCGACATCTTCGCGAACCAGCGCGATATCAATTTTACCCGGACCGACTTTCCAGTTTTCCAGACCTACACCCGCTGCAGCATCAGTACGCTGCGTTTTCCAGTCCAGCATCTGGATTTCAATTTTCGGCGCACCGTGTTTACCCACCCAGAAATCAGCCTCTGGCGCAAAGGGCAGGAAACCTTTGGTGGTAACGTACATATCGGAGAACTGCATAAAGTTCTCGCCACCGGCATTATCGCCAAACCAGCCGGTAGAGTACTGCTGACCAACGTTACCATCTATCATCACAACGGCATCAACCCGTTTGCCGTTTTCGTTGTAGACACGTTGTTTTAACTGCAAATCAAACCAGCCGGAGTATTCGTTACCAAAGCGGCCCAGAGAACCAATCGCCCATGATTTAGGTGAACCATGAGAGGCGGTCCCCCAACCAGAACGGTAATAGCCGTTGTAACTAAAGCCAATTTCATCTTTCACAAACTTACTGAAATCTTTCAGAGTCATGGAAGAATAAATCGAGCCTGTCTCACTGGCATTTTTCTCTTCATTTTTGACCAGTACAGCATCAGGTTTTGCGGCACTACTGGTCGGGAACGGATTGGCGGCATACCCTTGATCATTCGTACTTACGCTACGATTCACCGTCGCTGGCGTATATTTTTTCTTCTCTTCATCTTTATACTTTTTGAGTTCGCTTTGCGTTTCTCTTAACGCTTTTTCTAATAACTCAAGGCGTTGTTCCACCGTTAATGATTCAGCCAATGATTGTGCAGAAAAGGCTAACGGTGCCATTAATAAGATGGCAGAGGTAATAAGATTTTGTCTAAACATAATATCCCTTTATGGTGCAAAGAAAGAATTAACGTATCGCATCCAGACTGTTCTGAATGCGACGATAATTAAGGTGCTTTATTGGTTATTTTTTT-AATGACAGCCCCCGCGTTTTGATCACTTCTGCATACCATCCGAAGCTTTTCTTACGCGTTCTTGTGAGGCTTCCTTCGCCATTATCATCACGATCCACATAAATAAAGCCGTAGCGCTTAGACATTTGTGAATGAGATGCACTGACTAAATCAATTGGCCCCCAACTGGTGTACCCCATAATATCCACACCATCGGCAATCGCTTCATTTACCTGTACCAGGTGATCGTTTAAATAGGCAATTCGATAATCGTCCTGTATCGAACCATCCGCTTCAACGCTGTCTTTTACGCCTAATCCATTCTCGACAATAAATAACGGTTTTTGATAACGATCCCAAAGCGTATTTAACAGAACCCGTAATCCAACCGGATCAATTTGCCACCCCCACTCTGAACTTTTCAGATGCGGATTGGGGATCATATTCAGTATGTTGCCCTGCGCATTTTTATTAATGCTTTCGTCGTGGGAAACACAACCAGTCATGTAATAACTAAAAGAGATGAAATCTACAGTATGTTTTAAATCTTCTGCGTCACTTTCAGTCATCTCAATGGTGATATTGTGGTCGCGGAAGAAACGCTGCATATAGCCGGGATATTGGCCACGCGCCTGAACATCACCAAAGAACATCCAGCGCCGGTTCTCTTCCATGGCCTGCAACATATCCTGTGGCTGGCAGGTGAGGGGGTAAACCAGCCCACCGAGAAGCATATTGCCGATTTTCGCTTCGGGGATCAGGCTATGATAGGCTTTAACTGCCCGCGCACTGGCAACCAGTTGATGATGGATCGCCTGATAAACTTCCGCCTCGCCACTCTCTTCTGCCAGCCCCACGCCCGTGAATGGCGCGTGTAACGACATATTGATTTCATTAAACGTCAGCCATAACGCTACTTTATGTTGGTAGCGGGTAAAGACCGTGCGGGCGTAATGCTCGAAGTGATCGATGACCGCCCGATTAGCCCAACCGCCGTAGTTTTTCACCAGCCCATATAGCATTTCGTAATGGGATAACGTTACCAGCGGCTTGATCCCCGCCTGCGCCATTTCATCAAACAGCCGATCGTAAAACGCTAACCCCGCTTCATTCGGTTCGGCTTCGTCGCCCTGAGGGAAAATTCGCGCCCAGGCAATGGAAATACGCAGACAGGTGAAGCCCATCTCGGCAAATAACGCGATATCTTCCGGGTAACGGTAATAAAAATCGATGGCGACATCTTTGATATTCTCTTTCCCCAGGATGCGCGGTTCCATTTTTCCCATTACGCCATGAGGCTGTAAATCTGAGGTCGTGATCCCTTTGCCATCTTCCAGCCAGGCACCTTCCACCTGATTGGCAGCTGTTGCGCCACCCCAAAGAAATGTTTCTGGAAATGCTTTCATAATTAACTCCTTTTATCGTTAGCGAATGATGGATAACAGCGGTTCACCTGCGCTTATCTGCGCCGTGCCGTGGGGTAATACGTCTGTAAAATCATCGCTATTACTGATTAATACCGGCGTCGTCAGATCAAATCCGGCCTCGCGAATAGCAGGGATATCAAAAGAAATCAGCCGATCGCCTGTATTGACCTTGTCACCCACGTTGACGTGAGCGGAAAAGAATTTGCCGTCCAGTTTTACGGTGTCGATACCGACATGAATCAGGATCTCCACACCATCATCTGACTCAATGCCAATGGCGTGTAATGTGGCGAACAACGAAGCAATTCGACCCGCAACCGGAGAACGCACTTCACCAACCGAGGGCAGAATGGCGATACCTTTACCCAACAGGCCACTGGCAAACGTGGTATCAGCGACGTGAATGAGCGGCACAATCTCTCCCGTCATCGGTGAACAGATACCGCCCTGCTCAGGTGGTGTAATAACCTCTGGTGTTTTCTCTTGCGGGGCACCCTGCGCTGGCTGACGTTTACTGGTGATGAAATGAAGCATCAACGTACCAACAAATGCGCAACCTATGGCAATGACACCGCCAATAACGCTGGCCCAGACGGTGAAATCAATCCCCGTTGACGGGATGGTCTGCATGAAGGTGAAAATACTTGGCAAACCAAAGGAGTAAACTTTCGTTTGCGCGTAGCCAATGATGGTGGCCCCCAATGCTCCACTGATACAGGCGATAACAAAGGGGTACTTACGCGGCAGGTTGACGCCATATACCGCTGGTTCGGTGATACCAAACAGACCCGTCAACGCCGCTGATCCCGCCACCACTTTTTTCTGCGCATCGCGTTCGCAGAGGAAGACGCCGAGCGCCGCCCCGACCTGCGCCATAATGGCGGGCATTAACAGCGGGATCATGGTGTCGTAGCCCAGCACGGTGAAGTTATTGATACACAGCGGCACCAGGCCCCTGTGCAGTCCGAACATGACGAAGATTTGCCAGAAGCCGCCCATTACCGCGCCCGCAAATGCAGGAACCGCCTGATAAAGCCAGAGATAACCGGCGGCAATCATTTCGCTTATCCAGGTTGATAGCTGCCCCACCAGCAGAAAGGTGACGGGTGTGATAACCATCAGACATAGCAATGGTGTGAAGAAATTTTTGATTGCCGACGGTAACCACGCATTAAGTCGGCGTTCCAGAATGCTGCACAACCAGGCAGAAAAAATAATGGGAATAACCGATGACGAGTAATTCAACAATGTGACCGGAATACCCAGGAAATCCAGCCCCGGCGCATCCGCTTTTTGCCCGTTCTCGAAGGCAGTCAGAATTAATGGATGCACTAACGCTCCACCAATCACCATGGCAGTAAATGGATTACCGCCGAAGCGTTTGCCCGCGGTGTATCCCAGGATTATCGGGAAGAACCCAAACAAGGCATCACTGGCGCTGAATAAAATTAAATAAGTACCACTTTGTTCGGTCGTCCACTGAAAAGTGAGCGCCAGAGCCAGCATACCTTTCAGGATCCCGGTTGCCGCCATCAGACCGATCAGAGGCGTAAAAATACCTGAAATAACATAAACAAAGCGGTTTAGCAGATTACCTTTCTCATCATTTTCCGGTGCCTGTTGCGCTTTTTCGCCAAGGCCTGCCACGCTGTTAACCGCCAGGAAGACATCGGCCACATGGTTACCTATGACCACCTGAAACTGACCACCGCTTTCCACCACCATAATAATACCGGGGGTCTTTTTCAGTACCTCAGCTTGCGCTTTGCTTTCATCCTTTAACTTAAAACGTAATCGCGTTGCGCAATGCATCAGACTCACAATGTTATCTGCGCCCCCGACTCCTGCGACTATTTTTCTGGCTAACTCCGTCATAACTTGCCCTCTACCGCTTTGCGGCAAAACTCCAAAAAAAAACCTGAAAAAAACGGCCTGACGTGAATCAAGCAATTTTTTTCAGGTTTTGCCCGCTTAGTGCGGTAACAATCCTTTACTCAGTAATAATATTTCAGTGTTCTTTGCGCACGCGCTCTATATTTATGGCTAAAAACATAATCTCTGCGGGTGAAATTTTACGTTGATACTGCAAACCAATAAAAATGGCGATCCGTTCCGCACATTGCCATGCTTGCGGGTAATTTTGTTTTACTGCTTGTTGTAATGATTCATCACTATCGTTAATTGAAGCATGTTCAAGAATACGCCAGGATAAAAACTTCAGATGTGTAACCAGTCGCTGATAACTCAAGCTTTCTTCCTGGTAATTAAGGCTGAACTGAAATTTTATTAATTGCAGCATTTCGCGCATTAACTGCGTGACACCTGCAACATCCTCCATATTTCCGCTCATTTGGGCACTGACCAGATGCATGGCAATAAAGCCCACTTCATCTTTCGGTAACTGCACGCCCAACCGTTTATCAATAATGGTTAACGCTTCTTCCCCTAGCTGGAACTCTTTCGGGTAAAGCCGCTGGATATCCCACAGCAAC---------------ACGTTTTGCTGAAAGCGTTTAATCGCAAACTGGCAATGGTCAGTTAGCGAGATATAAATACTGTCCTGTAATTTTCCCAAGCGCTCCTGCGCTAAAGAGATAAGACGATCACAGGTTGCCATCACCTCAAGAGGAATATGACTTAAGAGTTCGCTTAATCGCCCGTTCAGTTCATGACTGCTCAAGGCATACTCTTTTTCTATTCCACTTGAGTTAATTCTTTCGCCAGCGCGTTTTTGAAAGCCAATTCCGCGCCCCATGACGACTTTTTCCCGCTGTTGATCATCAATAACCACCACAACATTATTGTTGAGAATTTTGGTGATTTGCATGTTCATAGCAAGGACCTTTTTTATAAACAAAAAAAACCGACTTCACCAGTATTCTCTGGTTATGTCAGGTTTTGCCTGCGAATGCAGTAACAATCCAGTCATTTATTAATGGTTTTTATAACGAACATCCAGGTTCGGAAATTAATTTAATTGCGTGCAGAGAAAATAGCAATGCGCTATTGATAAAAATATGACCATGCTCGCAGTTATTAACTTTGTGTAATTTTAGGAATTTATAAAGTTATATATAACAAATCCCAATAATTAAGTTATTGGGATTTGTCTGGTGAA
>S.flexneri2A-301
ATGTCTGTTTCACGTCGGGTAATACATCACGGACTTTATTTTGCGGTTTTAGGACCGTTAATTGGTGTTCTGTTTCTTGTCCTCTACATATTCTTCGCAAAAGAACCGCTGGTTCTTTTGGTAATAATACAGGTACTTCCATTGTTTCTCTTATTGTCGATTACTACGGGAGCTATTCCTGCATTGTTAACCGGCGTGATGGTCGCCTGTCTGCCGGAAAAGATCGGGTCACAGAAAAATTATCGTTGTCTGGCTGGTGGCATAGGTGGCGTCGTTATCACCGAGATCTATTGTGCAGTTATTGTACATATTAAGGGCATGGCTTCCTCGGAGTTGTTTGAAAACATTCTTTCTGGTGACAGTCTCGTTGTCCGCATCATTCCTGCATTGCTGGCAGGTGTGGTGATGAGCAGAATCATTACCCGTCTGCCCGGATTGGATATTTCATGTCCTGAAACAGACTCTTTAAGTTAAGCGGGATAC--------------------------------------------------------------------------ATATCATCCCAAGCCACTGGAAACAGGCGCATTTGAACAGGATAAAACCGTAGAGTGCGATTGCTGTGAACAACAGACGTCAGTTTATTACTCGGGTCCCTTTTATTGCGTTGATGAAGTTGAACATCTCTGTCCGTTGTGTATTGCGGACGGTTCTGCTGCAGAAAAGTTTGCAGGTAGTTTTCAGGATGATGCCAGCATAGAAGGTGTTGAATTTGAGTATGATGAAGAGGACGAATTTGCCGGTATTAAGAACACATATCCTGATGAAATGCTGAAAGAGTTGGTTGAACGCACGCCAGGTTATCATGGATGGCAACAGGAATTCTGGCTTGCGCATTGTGGCGATTTCTGTGCTTTTATCGGCTATGTGGGCTGGAATGATATAAAAGATCGCCTCGATGAATTTGCCAACCTTGAAGAAGATTGTGAGAATTTCGGTATTAGAAATTCTGATCTAGCTAAATGCCTGCAAAAGGGTGGTGATTGTCAGGGTTATCTCTTCCGCTGTCTCCACTGCGGCAAGCTGAGACTGTGGGGTGATTTTTCGTAGTTATTTAAATAATG-AGAACAGGCCGGA-GCGTAATTCATACATCCGGCCTTATTTCTTCAGCT-TAACCGAACGCTAATTCTGCGGCAGCGGCTTTATCAGCGATTACCATCAGCGAAGGATGCAGCTGCAACACGGAAGCTGGAACATCTTCGGTAACCGGACCTTGCAGCACATTTTTCAGTGCCTGCGCTTTACCTGCGCCACTGACAATTATCAGCAAGTTTTTCGCCGCCATGATGCTTTTCGGCCCCATCGTCACGTAGCTGTCAGGCACTAACGAAAAGTCGCCGCCCAACTCACCATGCGCCACAATATCAACCATCTCTCCCTGGATCGGGAACTCCACGGTTTGCTCATGGAAATGGGTCGTATTCGGCAAATTGCCACAAAAATGACCATCTGCACCTAATCCCAGCACCACCAAATCCAGGCCGCCTTCACGCGCCAGTTTCTGATCATGCTCGCGGTAGTTATCAATAGTGAGCTTCTGGATATTCTCTTCTTTGATCCCCGCAGGGGTGAAAAACAGATTACGCAGATTGGTAATCGTTACGCCTTCTCCCTCTTTGCCGCGAAAGGGAATTTCATCGAAATTATAGAAATAGCAGTTATCGTACCAAGGCTTACCTTTAACCAGGGTGGTGAGGTATTCATACATGCCTTTGGGCGTGCTACCGGCGGTAATTGCCAGGTTAACACGACGCGTCTTCGACATATAACCAAGCAGATGGTGTGCCGCGACACGGCTCATTTCCTGGTAATCTTCGGTAATGATTAATTTCATCTTAATGCCTTATTTTA-------AATTTCTGTACGAAGGCTGCATAGGCAGGCCGCCAGACATCCATTTCATGGTTCAGGCCGGGATATTCCTGGTAATCAAACTTAATTTTTTTCTGCTCAAGCTCAGTTTTCAGCCCGGCGATATCCTTGCCGGTTACGACATCTTTATCACCAACGACCACAGTAAAATTACGTAGTTGCTGGTTAATAGCTGCCGGATCGTTCAGCCGGGCCGCGACACCTTCATCCGGTACGGTTGTCGTGGTAACACCACTGAATGTGGCCAGCCAGCCAAAGCTTTCCAGATGATTCATTCCGGAAACCAGCGCCTGGTACCCGCCTTGTGAAAGCCCTGCCAGCGCGCGACCATCGGCATCTTTACGGACACTAAAACGCTTGCTAATCAGCGGGATAATATCGTTCATCAGTTCGCGATCTGCCGCTTTAGCATTCAGCGGATAAAAGACTTTACGTCTTTCCTGAGGCACGAAATCTTCGGGAATAATGCCCTTCGCATCGGTTTCGGTATCCGGGATCACCACCAGCATCGGTTTAATTTTCCCTTCAGCCAGCAGGTTATCCATGATTTGCGGGATACGCCCCTGATCGATAGCGGAACGTCCGGTATCACCAAAACCGTGATAGAAATAGAGCACTGGCAAAGGCTCGCCCATGCCGGTGTATCCTGGCGGGGTCCAGACATACATCTGACGTTCAGATTGCAATGCGTTGGAGTGGTAAGTTATGGCGATCAAATCACCATGCGCAACAGAACGCGTATCCAGATAACTGCCTGGCACCAGAATCATACTGGAGTTAACCTGGCGCTGAGGCTTAGTCATTGCGGTGCCTGTATCAATGCTGCGTACACCATCAACATTGAAAAAATACTCGTACAGGTTGCCTTTCAGGATAGGTGTGCGCCACGACCAGACTCCTGCTTCGTCTTTGGTCATCGGGTGAATATTGTCCGGAACCGGAACACCCACCACTACAGAGACATTTTTTGCCCCAGGGGCAAAGTAGCGAAAGGTCACGCTGTTATCGGCATTGACCTGAGTCACATACTGTTTCACCGGGATAGTGGGTGCCGGGCTGGCTGGCATATCCGCTGCTATGGCCCACTGAGCAGAAATACCGCTGGCAATAGCCAGCGTTAAAGCAGCAATTTTTATATTCATCGTAATATTCCTTTCATTAAGTTCCATTACCACCAGATTTCAGCCTGGGCACCGACAGCAAACTGGGCGTCTTTATTGTCTTCGAAGGTGAAGCCATCCAGTTCGTTTTCCAGGGCTTTGATATACGTGGCGTAGAAACGAATTTCCAGACGCGAGGTCAACATACTGGTATTGACTTTAAAGGTATGGAAGAGCGTGGTTTTATAACCAGACTCATTAAATTTATTACTATTCGCATCTTTGTTTTGCTGGGTGAAATAGCCCAGTTCAACACCTGTCTGGTTATATTGGTCCCAAATATAGGCCGGGCGAACAACCGCACGAATAGATTCGAAATCAGAGTGTGCGCCTGTTTCGTAGCTATAAATATTGTTACCGAAGGAGTAAACAATCGCGTTAGCCACAATAAAATGATCGCCGATATAGGCTTCGCCCTGCGAGGTCAGACGAACTGCTGTTCCGCCGGTGTGATCACCATAATAACGACCATTAAAGGTGGTAAATGGACTTGCGCCAGCATAACGGCCAAAGTTCCTGGCGATAGAGTTATTCGCAACCAGGAAGGAGAATTCGTTGAAGCCACCTTTATCAAATTTCTGCGTTAAAGATGTGCCGAACATCCAGGTATCTTTCCAGTCATAATACCCGTTATTATCCTGATTATCTTTTTCCGATGCGCTTTCGTTTGCCGTGACATAACGACCACTCACCATTAAGGTCGCTTTATCCCATAACGGGATATCTTTATAGCGTAAATCAATAGTATGGGTATTAATCTGCTGTTTGTTTTGCAGGCTGCGATCGTAATCATCGACATCTTCGCGAACCAGCGCGATATCAATTTTACCCGGACCGACTTTCCAGTTTTCCAGACCTACACCCGCTGCAGCATCAGTACGCTGCGTTTTCCAGTCCAGCATCTGGATTTCAATTTTCGGCGCACCGTGTTTACCCACCCAGAAATCAGCCTCTGGCGCAAAGGGCAGGAAACCTTTGGTGGTAACGTACATATCGGAGAACTGCATAAAGTTCTCGCCACCGGCATTATCGCCAAACCAGCCGGTAGAGTACTGCTGACCAACGTTACCATCTATCATCACAACGGCATCAACCCGTTTGCCGTTTTCGTTGTAGACACGTTGTTTTAACTGCAAATCAAACCAGCCGGAGTATTCGTTACCAAAGCGGCCCAGAGAACCAATCGCCCATGATTTAGGTGAACCATGAGAGGCGGTCCCCCAACCAGAACGGTAATAGCCGTTGTAACTAAAGCCAATTTCATCTTTCACAAACTTACTGAAATCTTTCAGAGTCATGGAAGAATAAATCGAGCCTGTCTCACTGGCATTTTTCTCTTCATTTTTGACCAGTACAGCATCAGGTTTTGCGGCACTACTGGTCGGGAACGGATTGGCGGCATACCCTTGATCATTCGTACTTACGCTACGATTCACCGTCGCTGGCGTATATTTTTTCTTCTCTTCATCTTTATACTTTTTGAGTTCGCTTTGCGTTTCTCTTAACGCTTTTTCTAATAACTCAAGGCGTTGTTCCACCGTTAATGATTCAGCCAATGATTGTGCAGAAAAGGCTAACGGTGCCATTAATAAGATGGCAGAGGTAATAAGATTTTGTCTAAACATAATATCCCTTTATGGTGCAAAGAAAGAATTAACGTATCGCATCCAGACTGTTCTGAATGCGACGATAATTAAGGTGCTTTATTGGTTATTTTTTT-AATGACAGCCCCCGCGTTTTGATCACTTCTGCATACCATCCGAAGCTTTTCTTACGCGTTCTTGTGAGGCTTCCTTCGCCATTATCATCACGATCCACATAAATAAAGCCGTAGCGCTTAGACATTTGTGAATGAGATGCACTGACTAAATCAATTGGCCCCCAACTGGTGTACCCCATAATATCCACACCATCGGCAATCGCTTCATTTACCTGTACCAGGTGATCGTTTAAATAGGCAATTCGATAATCGTCCTGTATCGAACCATCCGCTTCAACGCTGTCTTTTACGCCTAATCCATTCTCGACAATAAATAACGGTTTTTGATAACGATCCCAAAGCGTATTTAACAGAACCCGTAATCCAACCGGATCAATTTGCCACCCCCACTCTGAACTTTTCAGATGCGGATTGGGGATCATATTCAGTATGTTGCCCTGCGCATTTTTATTAATGCTTTCGTCGTGGGAAACACAACCAGTCATGTAATAACTAAAAGAGATGAAATCTACAGTATGTTTTAAATCTTCTGCGTCACTTTCAGTCATCTCAATGGTGATATTGTGGTCGCGGAAGAAACGCTGCATATAGCCGGGATATTGGCCACGCGCCTGAACATCACCAAAGAACATCCAGCGCCGGTTCTCTTCCATGGCCTGCAACATATCCTGTGGCTGGCAGGTGAGGGGGTAAACCAGCCCACCGAGAAGCATATTGCCGATTTTCGCTTCGGGGATCAGGCTATGATAGGCTTTAACTGCCCGCGCACTGGCAACCAGTTGATGATGGATCGCCTGATAAACTTCCGCCTCGCCACTCTCTTCTGCCAGCCCCACGCCCGTGAATGGCGCGTGTAACGACATATTGATTTCATTAAACGTCAGCCATAACGCTACTTTATGTTGGTAGCGGGTAAAGACCGTGCGGGCGTAATGCTCGAAGTGATCGATGACCGCCCGATTAGCCCAACCGCCGTAGTTTTTCACCAGCCCATATAGCATTTCGTAATGGGATAACGTTACCAGCGGCTTGATCCCCGCCTGCGCCATTTCATCAAACAGCCGATCGTAAAACGCTAACCCCGCTTCATTCGGTTCGGCTTCGTCGCCCTGAGGGAAAATTCGCGCCCAGGCAATGGAAATACGCAGACAGGTGAAGCCCATCTCGGCAAATAACGCGATATCTTCCGGGTAACGGTAATAAAAATCGATGGCGACATCTTTGATATTCTCTTTCCCCAGGATGCGCGGTTCCATTTTTCCCATTACGCCATGAGGCTGTAAATCTGAGGTCGTGATCCCTTTGCCATCTTCCAGCCAGGCACCTTCCACCTGATTGGCAGCTGTTGCGCCACCCCAAAGAAATGTTTCTGGAAATGCTTTCATAATTAACTCCTTTTATCGTTAGCGAATGATGGATAACAGCGGTTCACCTGCGCTTATCTGCGCCGTGCCGTGGGGTAATACGTCTGTAAAATCATCGCTATTACTGATTAATACCGGCGTCGTCAGATCAAATCCGGCCTCGCGAATAGCAGGGATATCAAAAGAAATCAGCCGATCGCCTGTATTGACCTTGTCACCCACGTTGACGTGAGCGGAAAAGAATTTGCCGTCCAGTTTTACGGTGTCGATACCGACATGAATCAGGATCTCCACACCATCATCTGACTCAATGCCAATGGCGTGTAATGTGGCGAACAACGAAGCAATTCGACCCGCAACCGGAGAACGCACTTCACCAACCGAGGGCAGAATGGCGATACCTTTACCCAACAGGCCACTGGCAAACGTGGTATCAGCGACGTGAATGAGCGGCACAATCTCTCCCGTCATCGGTGAACAGATACCGCCCTGCTCAGGTGGTGTAATAACCTCTGGTGTTTTCTCTTGCGGGGCACCCTGCGCTGGCTGACGTTTACTGGTGATGAAATGAAGCATCAACGTACCAACAAATGCGCAACCTATGGCAATGACACCGCCAATAACGCTGGCCCAGACGGTGAAATCAATCCCCGTTGACGGGATGGTCTGCATGAAGGTGAAAATACTTGGCAAACCAAAGGAGTAAACTTTCGTTTGCGCGTAGCCAATGATGGTGGCCCCCAATGCTCCACTGATACAGGCGATAACAAAGGGGTACTTACGCGGCAGGTTGACGCCATATACCGCTGGTTCGGTGATACCAAACAGACCCGTCAACGCCGCTGATCCCGCCACCACTTTTTTCTGCGCATCGCGTTCGCAGAGGAAGACGCCGAGCGCCGCCCCGACCTGCGCCATAATGGCGGGCATTAACAGCGGGATCATGGTGTCGTAGCCCAGCACGGTGAAGTTATTGATACACAGCGGCACCAGGCCCCTGTGCAGTCCGAACATGACGAAGATTTGCCAGAAGCCGCCCATTACCGCGCCCGCAAATGCAGGAACCGCCTGATAAAGCCAGAGATAACCGGCGGCAATCATTTCGCTTATCCAGGTTGATAGCTGCCCCACCAGCAGAAAGGTGACGGGTGTGATAACCATCAGACATAGCAATGGTGTGAAGAAATTTTTGATTGCCGACGGTAACCACGCATTAAGTCGGCGTTCCAGAATGCTGCACAACCAGGCAGAAAAAATAATGGGAATAACCGATGACGAGTAATTCAACAATGTGACCGGAATACCCAGGAAATCCAGCCCCGGCGCATCCGCTTTTTGCCCGTTCTCGAAGGCAGTCAGAATTAATGGATGCACTAACGCTCCACCAATCACCATGGCAGTAAATGGATTACCGCCGAAGCGTTTGCCCGCGGTGTATCCCAGGATTATCGGGAAGAACCCAAACAAGGCATCACTGGCGCTGAATAAAATTAAATAAGTACCACTTTGTTCGGTCGTCCACTGAAAAGTGAGCGCCAGAGCCAGCATACCTTTCAGGATCCCGGTTGCCGCCATCAGACCGATCAGAGGCGTAAAAATACCTGAAATAACATAAACAAAGCGGTTTAGCAGATTACCTTTCTCATCATTTTCCGGTGCCTGTTGCGCTTTTTCGCCAAGGCCTGCCACGCTGTTAACCGCCAGGAAGACATCGGCCACATGGTTACCTATGACCACCTGAAACTGACCACCGCTTTCCACCACCATAATAATACCGGGGGTCTTTTTCAGTACCTCAGCTTGCGCTTTGCTTTCATCCTTTAACTTAAAACGTAATCGCGTTGCGCAATGCATCAGACTCACAATGTTATCTGCGCCCCCGACTCCTGCGACTATTTTTCTGGCTAACTCCGTCATAACTTGCCCTCTACCGCTTTGCGGCAAAACTCCAAAAAAAAACCTGAAAAAAACGGCCTGACGTGAATCAAGCAATTTTTTTCAGGTTTTGCCCGCTTAGTGCGGTAACAATCCTTTACTCAGTAATAATATTTCAGTGTTCTTTGCGCACGCGCTCTATATTTATGGCTAAAAACATAATCTCTGCGGGTGAAATTTTACGTTGATACTGCAAACCAATAAAAATGGCGATCCGTTCCGCACATTGCCATGCTTGCGGGTAATTTTGTTTTACTGCTTGTTGTAATGATTCATCACTATCGTTAATTGAAGCATGTTCAAGAATACGCCAGGATAAAAACTTCAGATGTGTAACCAGTCGCTGATAACTCAAGCTTTCTTCCTGGTAATTAAGGCTGAACTGAAATTTTATTAATTGCAGCATTTCGCGCATTAACTGCGTGACACCTGCAACATCCTCCATATTTCCGCTCATTTGGGCACTGACCAGATGCATGGCAATAAAGCCCACTTCATCTTTCGGTAACTGCACGCCCAACCGTTTATCAATAATGGTTAACGCTTCTTCCCCTAGCTGGAACTCTTTCGGGTAAAGCCGCTGGATATCCCACAGCAAC---------------ACGTTTTGCTGAAAGCGTTTAATCGCAAACTGGCAATGGTCAGTTAGCGAGATATAAATACTGTCCTGTAATTTTCCCAAGCGCTCCTGCGCTAAAGAGATAAGACGATCACAGGTTGCCATCACCTCAAGAGGAATATGACTTAAGAGTTCGCTTAATCGCCCGTTCAGTTCATGACTGCTCAAGGCATACTCTTTTTCTATTCCACTTGAGTTAATTCTTTCGCCAGCGCGTTTTTGAAAGCCAATTCCGCGCCCCATGACGACTTTTTCCCGCTGTTGATCATCAATAACCACCACAACATTATTGTTGAGAATTTTGGTGATTTGCATGTTCATAGCAAGGACCTTTTTTATAAACAAAAAAAACCGACTTCACCAGTATTCTCTGGTTATGTCAGGTTTTGCCTGCGAATGCAGTAACAATCCAGTCATTTATTAATGGTTTTTATAACGAACATCCAGGTTCGGAAATTAATTTAATTGCGTGCAGAGAAAATAGCAATGCGCTATTGATAAAAATATGACCATGCTCGCAGTTATTAACTTTGTGTAATTTTAGGAATTTATAAAGTTATATATAACAAATCCCAATAATTAAGTTATTGGGATTTGTCTGGTGAA
>536
ATGTCTGTTTCACGTCGGGTAATTCATCACGGACTGTATTTTGCGGTTTTAGGGCCGTTAATTGGTGTTCTGTTTCTTGTCCTCTACATATTCTTCGCAAAAGAACCGCTGATTCTTTTGGTAATAATACAGGTACTTCCATTGTTTCTCTTAATGTCGATAACTACGGGAGCTATTCCTGCAATGTTAACTGGCGTAATGGTCGCCTGTCTGCCGGAAAAGATCGGGTCACAGAAACGTTATCGTTGTCTGGTTGGCGGCATAGGTGGAGTCGTTATCACCGAGATCTATTGCGCTGTTATCGTACATATTAAGGACATGGCTTCCTCAGCGTTATTTGAAAACATTCTTTCTGGTGAAAATCTCGTTGTCCGCATCATCCCAGCATTGCTGGCAGGCGTGGTGATGAGCAGAATCATTACACGTCTACCCGGATTGGATATTTCATGTCCTGAAACAGACTCTTTAAGCTAAGCGGAATGC----------------------------------------------------------------------------------------------------------------------------------------------------------------------------------------------------------------------------------------------------------------------------------------------------------------------------------------------------------------------------------------------------------------------------------------------------------------------------------------------------------------------------------------------------------------------------------------------------------------------------------------TTTATCTATTTGTCATTAAATGTTGGAGAACAGGCCGGA-GCGTAATTCACACATCCGGCCTTATTT-TTAATCT-TAACCGAGCGCTAATTCTGCGGCAGCGGCTTTATCAGCGATTACCATCAGCGAAGGATGCAGCTGCAACACGGAAGCAGGAACATCTTCGGTAACCGGACCTTGCAGAACATTTTTCAGTGCCTGCGCTTTACCCGCGCCACTGACAATTATCAGCAAGTTTTTCGCCGCCATGATGCTTTTCGGCCCCATCGTCACGTAGCTGTCAGGCACTAATGAAAAGTCGCCGCCCAACTCGCCATGCGCCACAATATCAACCATCTCTCCCTGGATCGGGAACTCCACGGTTTGCTCATGGAAATGGGTCGTATTTGGCAAATTGCCACAAAAATGACCATCTACACCTAATCCCAACACCACCAAATCCAGGCCGCCTTCACGCGCCAGTTTCTGATCATGCTCGCGGTAGTTATCAATAGTGAGCTTCTGGATATTCTCTTCTTTGATCCCCGCAGGGGTGAAAAACAGATTACGCAGATTGGTAATCGTTACGCCTTCTCCCTCTTTGCCGCGAAATGGAATTTCATCGAAATTATAGAAATAGCAGTTATCGTACCAGGGCTTACCTTTAACCAGAGTGATGAGATATTCGTACATGCCTTTGGGCGTGCTCCCGGCGGTAATTGCCAGGTTAACACGACGCGTCTTCGACATATAACCAAGCAGATGGTGTGCCGCGACACGGCTCATTTCCTGGTAATCTTCGGTAATGATTAATTTCATCTTAATGCCTTATATTATTTGAATAATTTCTGTACGAAGGCTGCATAGGCAGGCCGCCAGACATCCATTTCATGGTTCAGACCCGGATATTCCTGGTAATCAAACTTAATTTTTTTCTGCTCAAGCTCAGTTTTCAGCCCGGCGATATCCTTGCCGGTTACAACATCTTTATCCCCAACAACCACAGTAAAATTACGTAGTTGCTGGTTAATAGCTGCCGGCTCGTTCAGCCGGGCAGCGACCCCTTCATCTGGTACGGTCGTCGTGGTAACACCACTGAATGTGGCCAGCCAGCCAAAGCTTTCCAGATGATTCATTCCCGATACCAGTGCCTGATACCCACCTTGTGAAAGCCCTGCCAGTGCGCGACCATCGGCATCTTTACGGACATTAAAACGCTTGCTAATCAGCGGGATAATATCGTTCATCAGTTCGCGATCTGCCGCTTTAGCATTTAACGGATAAAAGACTTTACGTCTCTCCTGAGGAACGAAATCTTCGGGAATAATGCCCTTCGCATCGGTTTCGGTATCCGGGATCACCACCAGCATCGATTTAATTTTCCCTTCAGCCAGCAGGTTATCCATGATTTGCGGGATACGCCCCTGATCAATAGCGGAACGTCCGGTATCACCAAAGCCGTGATAGAAATAGAGCACTGGCAAAGGCTCGCCTATGCCGGTGTATCCTGGCGGGGTCCAGACATACATCTGACGTTCGGATTGCAATGCGTTGGAGTGGTAAGTTATGGCGATCAAATCACCATGCACAACAGAACGTGTATCCAGATAACTGCCCGGTACCAGAATCATACTGGAGTTAACCTGACGCTGAGGCTTAGTCATTGCCGTGCCTGTATCAATGCTGCGTACACCATCAACATTGAAAAAATACTCGTACAGATTGCCTTTCAGGACAGGCGTGCGCCACGACCAGACTCCCGCTTCGTCTTTGGTCATCGGGTGAATATTGTCCGGAACCGGAACACCCACCACTACGGAGACATTTTTTGCCCCAGGGGCAAAGTAGCGAAAGGTCACGCTGTTATCGGTATTGACCTGAGTCACATACTGTTTCACCGGAATAGTGGGTGCCGGGCTGGCTGGCATATCCGCTGCTATGGCCCATTGAGCAGAAATACCGCTGGCAATAGCCAGCGTTAAAGCAGCAATTTTTATATTCATCGTAATATTCCTTTTATTAAGTTCCATTACCACCAGATTTCAGCCTGGGCACCGACAGCAAACTGGTCGTCTTTATTGTCTTCAAAGGTGAAGCCATCCAGTTCATTTTCCAGAGCTTTGATATACGTAGTGTAGAAACGAATTTCCGGGCGCGAGGTCAACATACTGGTATTGACTTTAAAGGTATGGAAGAGCGTGGTTTTATAACCAGACTCATTATATTTATTGCTATTCGCATCTTTGTTTTGCTGGGTGAAATAGCCCAGTTCAACACCTGTCTGGTTATATTGGTCCCAAATATAGGCCGGGCGAACAACCGCACGAATAGATTCGAAATCAGAATGTGCGCCTGTTTCGTAGCTATAAATATCGTTACCGAAGGAGTAAACAATCGCGTTAGCCACAATGAAATGATCGCCGATATAAGCTTCGCCCTGCGAAGTCAGACGAACTGCAGTTCCGCCTGTGTGATCACCATAATAACGACCATTAAAGGTAGTAAATGGACTTGCACCAGCATAACGACCAAAGTTACTGGCGATAGAGTTATTCGCAACCAGGAAGGAGAATTCGTTGAAGCCACCCTTATCAAATTTCTGCGTTAAAGATGTACCAAACATCCAGGTATCTTTCCAGTCATAATACCCGTTATTATCCTGATTATCTTTTTCCGATGCGCTTTCATTTGCTGAGACATAACGACCGCTCACCATTAAGGTGGCTTTATCCCATAACGGGATATCTTTATAGCGTAAATCAATGGTATTGGTATTAATCTGCTGTTTGTTTTGCAGGCTGCGATCGTAATCATCGACATCTTCACGAACCAGCGCGATATCAATTTTACCCGGACCGACTTTCCAGTTTTCCAGACCTACACCTGCGGCAGCATCGGTACGCTGCGTTTTCCAGTCAAGCATCTGGATTTCAATTTTCGGCGCACCGTGTTTACCCACCCAGAAATCAGCCTCTGGCGCAAAGGGCAGGAAACCTTTGGTGGTAACGTACATATCAGAGAACTGCATAAAGTTCTCGCCACCGGCGTTATCGCCAAACCAGCCAGTAGAGTACTGCTGACCCACGTTACCATCCATCATCACGATGGCATCAACCCGTTTGCCGTTTTCGTTGTAGACACGTTGTTTTAACTGCAAATCAAACCAGCCGGAGTATTCGTTACCAAAGCGGCCCAGAGAACCAATTGCCCATGATTTAGGTGAACCATGAGAGGCTGTTCCCCAACCAGAACGGTAGTAGCCGTTGTAACTAAAGCCGATTTCATCTTTCACAAATTTACTGAAATCTTTCAGAGTCATGGAAGAATAAATCGAGCCTGTCTCACTGGCATTTTTCTCTTCATTTTTAACCAGTACAGCATCAGGCTTTGCGGCATGACTGGTCGGGAATGGATTGGCGGCATACCCTTGATCATTCGTACTTACGCTACGATTCACCGTCGCTGGCGTATACTTTTTCTTCTCTTCATCTTTATATTTTTTCAGTTCGCTTTGCGTTTCTCTTAACGCCTTTTCTAATAGCTCAAGGCGTTGTTCCACTGTTAATGATTCAGCCAATGATTGTGCGGAAAAGGCTAACGGTGCCATTAATAAGATGGCAGAGGTAATAATATTTCGTCTAAACATAATATCCCTTTATGGTGCAAAGAAAGAATTAATGCATCGCATCCAGACTGTTCTGAATGCGACGATAATTAAGGTGCTTTATTGGTTATTTTTTT-AATGATAGCCCCCGAGTTTTGATCACTTCTGCATACCATCCGAAGCTTTTCTTGCGCGTTCTTGTGAGGCTTCCTTCACCATTATCATCACGATCCACATAAATAAAGCCGTAGCGCTTAGACATTTGTGAATGAGATGCACTGACTAAATCAATTGGCCCCCAACTGGTGTACCCCATAATATCCACACCATCGGCAATCGCTTCATTTACCTGTACCAGGTGATCGTTTAAATAGGCAATTCGATAATCGTCCTGTATCGAACCATCCGCTTCAACGCTGTCTTTTGCGCCTAATCCGTTCTCGACAATAAATAACGGTTTTTGATAACGATCCCAAAGTGTATTTAACAGAACCCGTAATCCAACCGGATCAATTTGCCACCCCCACTCTGAACTTTTCAGATGCGGATTGGGGATCATATTCAGTATGTTGCCCTGCGCATTTTTATTAATGCTTTCGTCGTGGGAAACACAACCGGTCATGTAATAACTAAAAGAGATGAAATCTACGGTATGTTTTAAATCTTCTGCGTCACTTTCAGTCATCTCAATGGTGATATTGTGGTCGCGGAAGAAACGCTGCATATAGCCGGGATACTGACCACGCGCCTGAACATCACCAAAGAACATCCAGCGCCGGTTCTCTTCCATGGCCTGCAACATATCCTGTGGCTGGCAGGTGAGGGGGTAAACCAGCCCACCGAGAAGCATATTGCCAATTTTCGCTTCGGGGATCAGGCTATGACAGGCTTTAACTGCCCGCGCACTGGCAACCAGTTGATGATGGATCGCCTGATAAACTTCCGCCTCGCCACTCTCTTCTGCCAGCCCCACGCCCGTGAATGGCGCGTGTAATGACATGTTGATTTCATTAAATGTCAGCCATAACGCAACTTTATGTTGGTAGCGGGTAAAGACCGTGCGTGCGTAATGCTCGAAGTGATCGATGACCGCCCGATTAGCCCAACCGCCGTAGTTTTTCACCAGCCCATATGGCATTTCGTAATGGGATAACGTTACCAGCGGCTTGATCCCCGCCTGCGCCATTTCATCAAACAGCCGCTCGTAAAACGCTAACCCCGCTTCATTCGGTTCGGCTTCATCGCCCTGAGGAAAAATTCGCGCCCAGGCAATGGAAATACGCAGACAGGTGAAGCCCATCTCGGCAAATAACGCGATATCTTCCGGGTAACGGTGATAAAAATCGATGGCGACATCTTTGATATTCTCTTTCCCCAGGATGCGCGGTTCCATTTTTCCCATTACGCCATGAGGCTGTAAATCTGAGGTCGTGATCCCTTTGCCATCTTCCTGCCAGGCGCCTTCCACCTGATTGGCAGCTGTTGCACCACCCCAAAGAAATGTTTCTGGAAATGCTTTCATAATTAACTCCTTTTATCGTTAGCGAATGATGGATAACAGCGGCTCACCAGCGTTTATCTGCGCCGTGCCGTGGGGTAATACGTCCGTAAAATCATCGCTATTACTGATTAATACCGGCGTCGTCAGATCAAATCCGGCCTCGCGAATAGCAGGGATATCAAAAGAAATCAGCCGATCGCCTGTATTGACCTTGTCACCCACATTGACGTGAGCGGAAAAGAATTTGCCGTCCAGTTTTACGGTGTCGATACCGACATGAATCAGGATCTCCACGCCATCATCTGACTCAATGCCGATGGCATGTAATGTGGCGAACAACGAAGCAATTCGACCCGCCACCGGAGAACGCACTTCACCAACAGAGGGCAGAATGGCAATACCTTTACCCAACAGGCCGCTGGCAAACGTGGTATCAGCGACGTGAATGAGCGGCACAATCTCTCCCGTCATCGGTGAACAGATACCGCCCTGCTCAGGTG---TAATAACCTCTGGTGTTTTCTCTTGCTGGGCAACTTGCGCTGACTGACTCTTAGCGGTGATGAAATGAAACATCACCGTACCGACAAATGCGCAACCGATGGCAATGACACCGCCAATAACGCTGGCCCATACGGTGAAATCAATCCCCGTTGACGGGATGGTTTGCATGAAGGTGAAAATACCTGGCAAACCAAAGGAGTAAACTTTCGTTTGCGCGTAGCCAATGATGGTGGCCCCCAATGCCCCACTTATGCAGGCGATAACGAAGGGGTACTTACGCGGCAGATTGACGCCATATACCGCTGGTTCGGTGATACCAAACAAACCTGTCAACGCCGCTGATCCCGCCACCACTTTTTTCTGTGCATCGCGTTCGCAGAGGAAGACGCCGAGCGCCGCCCCGACTTGCGCCATAATGGCGGGCATTAACAGCGGGATCATGGTGTCGTAGCCCAGCACGGTGAAGTTATTGATAATTAAAGGTATCAAACCCCAATGCAGACCGAACATCACAAAGATTTGCCAGAAGCCGCCCATTACCGCGCCTGCAAATGCAGGAACCGCCTGATAAAGCCAGAGATAACCGGCAGCAATCAGTTCACTTATCCAGGTTGATAGCGGCCCCACCAGCAGAAATGTGATGGGCGTGATGACCATCAGACATAGCAAGGGTGTGAAGAAATTTTTGATTGCCGAAGGTAACCACGCATTAAGTCGGCGTTCCAGAATGCTGCACAACCAGGCAGAAAAAATAATGGGAATAACCGATGACGAGTAATTCAACAATGTGACCGGAATACCCAGGAAATCCAGGCCCAGCGCATCCACTTTTTGCCCGTTCTCGAAGGCAGTCAGAATTAATGGATGCACTAACGCTCCGCCAATCACCATGGCAGTAAATGGATTGCCGCTGAAGCGTTTCCCTGCGGTGTAGCCCAGGATTATCGGGAAGAACCAAAACAAGGCATCACTGGCGCTAAATAAAATTAAATAAGTACCACTTTGTTCGGTCGTCCACTGAAAAGTGAGTGCCAGAGCCAACATACCTTTCAGGATCCCGGTTGCCGCCATCAAACCGATCAGAGGCGTAAAAATACCTGAAATAACATAAACAAAGCGGTTTAACAGATTACCTTTATCATCATTTTCCGGTGCCTGTTGCGCTTTTTCGCCAAGGCCTGCCACGCTGTTAACCGCCAGGAAGACATCGGCCACATGGTTACCTATGACAACCTGAAACTGGCCACCGCTTTCCACCACCATAATAATACCGGGGGTCTTTTTCAGTACCTCAGCTTGCGCTTTGCTTTCATCCTTTAACTTAAAACGTAATCGCGTTGCACAATGCATCAGACTCACAATGTTATCTGCGCCCCCGACTCCTGCGACTATTGTTCTGGCTAACTCCGTCATAACTTGCCCTCTACCGCTTTGCGGCAAAACTCCAAAAAAAA-CCTGAAAAAAACGGCCTGACGTGAATCAAGCAATTTTTTTCAGGTTTTGCCCGCTTAGTGCGGTAACAATCCTTTATTCAGTAATAATATTTCAGTGTTCTTTGCGCACGCGCTCTATATTTATGGCTAAAAACATAATCTCTGCAGGTGAGATTTTACGTTGATACTGCAAACCAATAAAAATGGCGATCCGCTCCGCACATTGCCATGCTTGCTGGTAATTTTGCTTTACTGCTTGTTGTAATGATTCATCACTATCGTTAATCGATGCATGTTCAAGAATACGCCAGGATAAAAATTTCAGATGCGTAACCAGTCGCTGATAACTCAAGCTTTCTTCCTGGTAATTAAGGCTGAACTGAAATTTTATTAATTGCAGCATTTCTCGCATTAATTGCGTGACACCTGCAACATCCTCCATATTTCCGCTCATTTGGGCACTGACCAGATGCATGGCAATAAAGCCCACTTCATCTTTCGGTAACTGCACGCCCAACCGTTTATCAATAATGGTTAACGCTTCTTCCCCTAGCTGGAACTCTTTCGGGTAAAGTCGCTGGATATCCCACAGCAGCGGGTTGGGCAGTAGCACGTTTTGCTGAAAGCGTTTAATCGCAAACTGGCAATGGTCAGTTAGCGAGATATAAATACTGTCCTGCAACTTTCCCAGACGCTCCTGCGCCAGAGAGATAATACGATCACAGGTTGCCATCACCTCAAGAGGCATATGACTTAAGAGTTCGCTTAATCGCCCGTTCAGTTCATGACTGCTCAAGGCATACTCTTTTTCTATTCCACTTGAGTTAATTCTTTCGCCTGGGCGTTTTTGAAAGCCAATTCCGCGCCCCATGACGACTTTTTCCCGCTGTTGATCATCAATAACCACCACAACATTATTGTTGAGAATTTTGGTGATTTGCATGTTCATAGCAAGGACCTTTTTTATAAACAAAAAAACCCGACTTCACCAGTATTCTCTGGTTATGTCAGGTTTTGCCTGCGAATGCAGTAACAATCCAGTCATTAATTAATGGTTTTTATAACGAACATCCAGGTTCGAAAATTAATTTAGTTGCGTGCAGAAAAAATAGCAATGCTCTATTTATAAAAGTATGACCATGCTCGCAGTTATTAATTTTGTGTAATTTTAGGATTTTATAAAGTTATATATAACAAATCCCAATAATTAAATTATTGGGATTTACTTGGTGAA
>UTI89
ATGTCTGTTTCACGTCGGGTAATTCATCACGGACTGTATTTTGCGGTTTTAGGGCCGTTAATTGGTGTTCTGTTTCTTGTCCTCTACATATTCTTCGCAAAAGAACCGCTGATTCTTTTGGTAATAATACAGGTACTTCCATTGTTTCTCTTAATGTCGATAACTACGGGAGCTATTCCTGCAATGTTAACTGGCGTAATGGTCGCCTGTCTGCCGGAAAAGATCGGGTCACAGAAACGTTATCGTTGTCTGGTTGGCGGCATAGGTGGAGTCGTTATCACCGAGATCTATTGCGCTGTTATCGTACATATTAAGGACATGGCTTCCTCAGCGTTGTTTGAAAACATTCTTTCTGGTGAAAATCTCGTTGTCCGCATCATCCCAGCATTGCTGGCAGGCGTAGTGATGAGCAGAATCATTACACATCTACCCGGATTGGATATTTCATGTCCTGAAACAGACTCTTTAAGCTAAGCGGAATGC----------------------------------------------------------------------------------------------------------------------------------------------------------------------------------------------------------------------------------------------------------------------------------------------------------------------------------------------------------------------------------------------------------------------------------------------------------------------------------------------------------------------------------------------------------------------------------------------------------------------------------------TTTATCTATTTGTCATTAAATGTTGGAGAACAGGCCGGA-GCGTAATTCACACATCCGGCCTTATTT-TTAAGCT-TAACCGAGCGCTAATTCTGCGGCAGCGGCTTTATCAGCGATTACCATCAGCGAAGGATGCAGCTGCAACACGGAAGCTGGAACATCTTCGGTAACCGGACCTTGCAGAACATTTTTCAGTGCCTGCGCTTTACCTGCGCCACTGACAATTATCAGCAAGTTTTTCGCCGCCATGATGCTTTTCGGCCCCATCGTCACGTAGCTGTCAGGCACTAATGAAAAGTCGCCGCCCAACTCGCCATGCGCCACAATATCAACCATCTCTCCCTGGATCGGGAACTCCACGGTTTGCTCATGGAAATGGGTCGTATTTGGCAGATTGCCACAAAAATGACCATCTACACCTAATCCCAACACCACCAAATCCAGGCCGCCTTCACGCGCCAGTTTCTGATCATGCTCGCGGTAGTTATCAATAGTGAGCTTCTGGATATTCTCTTCTTTGATCCCCGCAGGGGTGAAAAACAGATTACGCAGATTGGTAATCGTTACGCCTTCTCCCTCTTTGCCGCGAAATGGAATTTCATCGAAATTATAGAAATAGCAGTTATCGTACCAGGGCTTACCTTTAACCAGAGTGATGAGATATTCGTACATGCCTTTGGGCGTGCTCCCGGCGGTAATTGCCAGGTTAACACGACGCGTCTTCGACATATAACCAAGCAGATGCTGTGCCGCGACACGGCTCATTTCCTGGTAATCTTCGGTAATGATTAATTTCATCTTAATGCCTTATATTATTTGAATAATTTCTGTACGAAGGCTGCATAGGCAGGCCGCCAGACATCCATTTCATGGTTCAGACCGGGATATTCCTGGTAATCAAACTTAATTTTTTTCTGCTCAAGCTCAGTTTTCAGCCCGACGATATCCTTGCCGGTTACAACATCTTTATCCCCAACAACCACAGTAAAATTACGTAGTTGCTGGTTAATAGCTGCCGGCTCGTTCAGCCGGGCAGCGACACCTTCATCCGGTACGGTTGTCGTGGTAACACCACTGAATGTGGCCAGCCAGCCAAAGCTTTCCAGATGATTCATTCCGGAAACCAGCGCCTGGTACCCGCCTTGTGAAAGCCCCGCCAGCGCGCGGCCATCGGCATCTTTACGGACATTAAAACGCTTGCTAATCAGCGGGATAATATCGTTCATCAGTTCGCGATCTGCCGCTTTAGCATTCAGTGGATAAAAGACTTTACGTCTTTCCTGAGGCACGAAATCTTCGGGAATAATGCCCTTCGCATCGGTTTCGGTATCAGGGATCACCACCAGCATCGGTTTAATTTTCCCTTCAGCCAGCAGGTTATCCATGATTTGCGGGATACGCCCCTGATCGATAGCGGAACGTCCGGTATCACCAAAACCGTGATAGAAATAGAGCACTGGCAAAGGCTCGCCCATGCCGGAGTATCCTGGCGGGGTCCAGACATACATCTGACGTTCGGATTGCAATGCGCTGGAGTGGTAAGTTATGGTGATCAAATCACCATGCGCAACAGAACGCGTATCCAGATAACTGCCTGGCACCAGAATCATACTGGAGTTAACCTGGCGCTGAGGTTTAGTCATTGCTGTACCTGTATCAATGCTGCGTACACCATCAACATTGAAAAAATATTCGTACAGGTTGCCTTTCAGGACAGGTGTGCGCCACGACCAGACTCCCGCTTCGTCTTTGGTCATCGGGTGAATATTATCCGGAACCGGAACACCCACCACTACGGAGACATTTTTTGCCCCAGGGGCAAAGTAGCGAAAGGTCACGCTGTTATCGGCATTGACCTGAGTCACATACTGTTTAACCGGAATAGTGGGTGCCGGGCTGGCTGGCATATCCGCTGCTATGGCCCACTGAGCAGAAATACCGCTGGCAATAGCCAGCGTTAAAGCAGCAATTTTTATATTCATCGTAATATTCCTTTCATTAAGTTCCATTACCACCAGATTTCAGCCTGGGCACCGACAGCAAACTGGTCGTCTTTATTGTCTTCAAAGGTGAAGCCATCCAGTTCGTTTTCCAGGGCTTTGATATACGTGGCGTAGAAACGAATTTCCGGGCGCGAGGTCAACATACTGGTATTGACTTTAAAGGTATGGAAGAGCGTGGTTTTATAACCAGACTCATTAAATTTATTACTATTCGCATCTTTGTTTTGCTGGGTGAAATAGCCCAACTCAACACCTGTCTGGTTATATTGGTCCCAAATATAGGCCGGGCGAACAACCGCACGAATAGATTCGAAATCAGAGTGTGCGCCTGTTTCGTAGCTATAAATATCGTTACCGAAGGAGTAAACAATCGCGTTAGCCACAATAAAATGATCGCCGATATAGGCTTCGCCCTGCGAAGTCAGACGAACTGCTGTTCCGCCGGTGTGATAACCATAATAACGACCATTAAAGGTGGTAAATGGACTTGCGCCAGCATAACGGCCAAAGTTACTGGCGATAGAGTTATTCGCGACCAGGAAGGAGAATTCGTTGAAGCCACCTTTATCAAATTTCTGCGTTAAAGATGTGCCAAACATCCAGGTATCTTTCCAGTCATAATACCCGTTATTATCCTGATTATCTTTTTCCGATGCGCTTTCGTTTGCCGTGACATAACGACCACTCACCATTAAGGTGACTTTATCCCATAACGGGATATCTTTATAGCGTAAATCAATGGTATTGGTATTAATCTGCTGTTTGTTTTGCAGGCTGCGATCGTAATCATCGACATCTTCGCGAACCAGCGCGATATCAATTTTACCCGGACCGACTTTCCAGTTTTCCAGACCTACACCTGCGGCAGCATCGGTACGCTGCGTTTTCCAGTCAAGCATCTGGATTTCAATTTTCGGCGCACCGTGTTTACCCACCCAGAAATCAGCCTCTGGCGCAAAGGGCAGGAAACCTTTGGTGGTAACGTACATATCAGAGAACTGCATAAAGTTCTCACCACCGGCGTTATCGCCAAACCAGCCAGTAGAGTACTGCTGACCCACGTTACCATCCATCATCACGATGGCATCAACCCGTTTGCCGTTTTCGTTGTAGACACGTTGTTTTAACTGCAAATCAAACCAGCCGGAGTATTCGTTACCAAAGCGGCCCAGAGAACCAATTGCCCATGATTTAGGTGAACCATGAGAGGCTGTTCCCCAACCAGAACGGTAGTAGCCGTTGTAACTAAAGCCGATTTCATCTTTCACAAATTTACTGAAATCTTTCAGAGTCATGGAAGAATAAATCGAGCCTGTCTCACTGGCATTTTTCTCTTCATTTTTAACCAGTACAGCATCAGGCTTTGCGGCACGACTGGTCGGGAATGGATTGGCGGCATACCCTTGATCATTCGTACTTACGCTACGATTCACCGTCGCTGGCGTATACTTTTTCTTCTCTTCATCTTTATATTTTTTCAGTTCGCTTTGCGTTTCTCTTAACGCCTTTTCTAATAGCTCAAGGCGTTGTTCCACTGTTAATGATTCAGCCAATGATTGTGCGGAAAAGGCTAACGGTGCCATTAATAAGATGGCAGAGGTAATAATATTTCGTCTAAACATAATATCCCTTTATGGTGCAAAGAAAGAATTAATGCATCGCATCCAGACTGTTCTGAATGCGACGATAATTAAGGTGCTTTATTGGTTATTTTTTT-AATGATAGCCCCCGAGTTTTGATCACTTCTGCATACCATCCGAAGCTTTTCTTGCGCGTTCTTGTGAGGCTTCCTTCACCATTATCATCACGATCCACATAAATAAAGCCGTAGCGCTTAGACATTTGTGAATGAGATGCACTGACTAAATCAATTGGCCCCCAACTGGTGTACCCCATAATATCCACACCATCGGCAATCGCTTCATTTACCTGTACCAGGTGATCGTTTAAATAGGCAATTCGATAATCGTCCTGTATCGAACCATCCACTTCAACGCTGTCTTTTGCGCCTAATCCGTTCTCGACAATAAATAACGGTTTTTGATAACGATCCCAAAGCGTATTTAACAGAATCCGTAATCCAACCGGATCAATTTGCCACCCCCACTCTGAACTTTTCAGATGCGGATTTGGGATCATATTCAGTATGTTGCCCTGCGCATTTTTATTAATGCTTTCGTCGTGGGAAACACAACCGGTCATGTAATAACTAAAAGAGATGAAATCTACGGTATGTTTTAAATCTTCTGCGTCACTTTCAGTCATCTCAATGGTGATATTGTGGTCGCGGAAGAAACGCTGCATATAGCCGGGATACTGACCACGCGCCTGAACATCACCAAAGAACATCCAGCGCCGGTTCTCTTCCATGGCCTGCAACATATCCTGTGGCTGGCAGGTGAGGGGGTAAACCAGCCCACCGAGAAGCATATTGCCAATTTTCGCTTCGGGGATCAGGCTATGACAGGCTTTAACTGCCCGCGCACTGGCAACCAGTTGATGATGGATCGCCTGATAAACTTCCGCCTCGCCACTCTCTTCTGCCAGCCCCACGCCCGTGAATGGCGCGTGTAATGACATGTTGATTTCATTAAATGTCAGCCATAACGCAACTTTATGTTGGTAGCGGGTAAAGACCGTGCGTGCGTAATGCTCGAAGTGATCGATGACCGCCCGATTAGCCCAACCGCCGTAGTTTTTCACCAGCCCATATGGCATTTCGTAATGGGATAACGTTACCAGCGGCTTGATCCCCGCCTGCGCCATTTCATCAAACAGCCGCTCGTAAAACGCTAACCCCGCTTCATTCGGTTCGGCTTCATCGCCCTGAGGAAAAATTCGCGCCCAGGCAATGGAAATACGCAGACAGGTGAAGCCCATCTCGGCAAATAACGCGATATCTTCCGGGTAACGGTGATAAAAATCGATGGCGACATCTTTGATATTCTCTTTCCCCAGGATGCGCGGTTCCATTTTTCCCATTACGCCATGAGGCTGTAAATCTGAGGTCGTGATCCCTTTGCCATCTTCCTGCCAGGCGCCTTCCACCTGATTGGCAGCTGTTGCACCACCCCAAAGAAATGTTTCTGGAAATGCTTTCATAATTAACTCCTTTTATCGTTAGCGAATGATGGATAACAGCGGCTCACCAGCGTTTATCTGCGCCGTGCCGTGGGGTAATACGTCCGTAAAATCATCGCTATTACTGATTAATACCGGCGTCGTCAGATCAAATCCGGCCTCGCGAATAGCAGGGATATCAAAAGAAATCAGCCGATCGCCTGTATTGACCTTGTCACCCACGTTGACGTGAGCGGAAAAGAATTTGCCGTCCAGTTTTACGGTGTCGATACCGACATGAATCAGGATCTCCACGCCATCATCTGACTCAATGCCAATGGCGTGTAATGTGGCGAACAACGAAGCAATTTGCCCCGCCACCGGAGAACGCACTTCACCAACAGAGGGCAGAATGGCAATACCTTTACCCAACAGGCCGCTGGCAAACGTGGTATCAGCGACGTGAATGAGCGGCACAATCTCTCCCGTCATCGGTGAACAGATACCGCCCTGCTCAGGTG---TAATAACCTCTGGTGTTTTCTCTTGCTGGGCAACTTGCGCTGGCTGACGTTTAGCGGTGATGAAATGAAACATCACCGTACCGACAAATGCGCAACCGATGGCAATGACACCGCCAATAACGCTGGCCCATACGGTGAAATCAATCCCCGTTGACGGGATGGTTTGCATGAAGGTGAAAATACCTGGCAAACCAAAGGAGTAAACTTTCGTTTGCGCGTAGCCAATGATGGTGGCCCCCAATGCCCCACTTATGCAGGCGATAACGAAGGGGTACTTACGCGGCAGATTGACGCCATATACCGCTGGTTCGGTGATACCAAACAAACCTGTCAACGCCGCTGATCCCGCCACCACTTTTTTCTGCGCATCGCGTTCGCAGAGGAAGACGCCGAGCGCCGCCCCGACTTGCGCCATAATGGCGGGCATTAACAGCGGGATCATGGTGTCGTAGCCCAGCACGGTGAAGTTATTGATAATTAAAGGTATCAAACCCCAATGCAGACCGAACATCACAAAGATTTGCCAGAAACCGCCCATTACCGCGCCTGCAAATGCAGGAACCGCCTGATAAAGCCAGAGATAACCGGCAGCAATCAGTTCACTTATCCAGGTTGATAGCGGCCCCACCAGCAGAAATGTGATGGGCGTGATGACCATCAGACATAGCAAGGGTGTGAAGAAATTTTTGATTGCCGAAGGTAACCATGTATTAAGTCGGCGTTCCAGAATGCTGCACAACCAGGCAGAAAAAATAATGGGAATAACCGATGACGAGTAATTCAACAATGTGACCGGAATACCCAGGAAATCCAGGCCCAGCGCATCCACTTTTTGCCCGTTCTCGAAGGCAGTCAGAATTAATGGATGCACTAACGCTCCGCCAATCACCATGGCAGTAAATGGATTGCCGCTGAAGCGTTTCCCTGCGGTGTAGCCCAGGATTATCGGGAAGAACCAAAACAAGGCATCACTGGCGCTAAATAAAATTAAATAAGTACCACTTTGTTCGGTCGCCCACTGAAAAGTGAGTGCCAGAGCCAACATACCTTTCAGGATCCCGGTTGCCGCCATCAAACCGATCAGAGGCGTAAAAATACCTGAAATAACATAAAAAAAGCGGTTTAACAGATTATCTTTATCATCATTTTCCGGTGCCTGTTGCGCTTTTTCGCCAAGGCCTGCCACGCTGTTAACCGCCAGGAAGACATCGGCCACATGGTTACCTATGACAACCTGAAACTGGCCACCGCTTTCCACCACCATAATAATACCGGGGGTCTTTTTCAGTACCTCAGCTTGCGCTTTGCTTTCATCCTTTAACTTAAAACGTAATCGCGTTGCACAATGCATCAGACTCACAATGTTATCTGCGCCCCCGACTCCTGCGACTATTGTTCTGGCTAACTCCGTCATAACTTGCCCTCTACCGCTTTGCGGCAAAACTCCAAAAAAAAACCTGAAAAAAACGGCCTGACGTGAATCAAGCAATTTTTTTCAGGTTTTGCCCGCTTAGTGCGGTAACAATCCTTTATTCAGTAATAATATTTCAGTGTTCTTTGCGCACGCGCTCTATATTTATGGCTAAAAACATAATCTCTGCAGGTGAGATTTTACGTTGATACTGCAAACCAATAAAAATGGCGATCCGCTCCGCACATTGCCATGCTTGCGGGTAATTTTGCTTTACTGCTTGTTGTAATGATTCATCACTATCGTTAATCGATGCATGTTCAAGAATACGCCAGGATAAAAATTTCAGATGCGTAACCAGTCGCTGATAACTCAAGCTTTCTTCCTGGTAATTAAGGCTGAACTGAAATTTTATTAATTGCAGCATTTCTCGCATTAATTGCGTGACACCTGCAACATCCTCCATATTTCCGCTCATTTGGGCACTGACCAGATGCATGGCAATAAAGCCCACTTCATCTTTCGGTAACTGCACGCCCAACCGTTTATCAATAATGGTTAACGCTTCTTCCCCTAGCTGGAACTCTTTCGGGTAAAGTCGCTGGATATCCCACAGCAGCGGGTTGGGCAGTAGCACGTTTTGCTGAAAGCGTTTAATCGCAAACTGGCAATGGTCAGTTAGCGAGATATAAATACTGTCCTGCAACTTTCCCAGACGCTCCTGCGCCAGAGAGATAATACGATCACAGGTTGCCATCACCTCAAGAGGCATATGACTTAAGAGTTCGCTTAATCGCCCGTTCAGTTCATGACTGCTCAAGGCATACTCTTTTTCTATTCCACTTGAGTTAATTCTTTCGCCTGGGCGTTTTTGAAAGCCAATTCCGCGCCCCATGACGACTTTTTCCCGCTGTTGATCATCAATAACCACCACAACATTATTGTTGAGAATTTTGGTGATTTGCATGTTCATAGCAAGGACCTTTTTTATAAACAAAAAAACCCGACTTCACCAGTATTCTCTGGTTATGTCAGGTTTTGCCTGCGAATGCAGTAACAATCCAGTCATTAATTAATGGTTTTTATAACGAACATCCAGGTTCGAAAATTAATTTAGTTGCGTGCAGAAAAAATAGCAATGCTCTATTTATAAAAGTATGACCATGCTCGCAGTTATTAATTTTGTGTAATTTTAGGATTTTATAAAGTTATATATAACAAATCCCAATAATTAAATTATTGGGATTTACTTGGTGAA
>CFT073
ATGTCTGTTTCACGTCGGGTAATTCATCACGGACTGTATTTTGCGGTTTTAGGGCCGTTAATTGGTGTTCTGTTTCTTGTCCTCTACATATTCTTCGCAAAAGAACCGCTGATTCTTTTGGTAATAATACAGGTACTTCCATTGTTTATCTTATTGTCGATAACTACGGGAGCTATTCCTGCAATGTTAACTGGCGTAATGGTCGCCTGTCTGCCGGAAAAGATCGGGTCACAGAAACGTTATCGTTGTCTGGTTGGCGGCATAGGTGGAGTCGTTATCACCGAGATCTATTGCGCTGTTATCGTACATATTAAGGACATGGCTTCCTCAGCGTTATTTGAAAACATTCTTTCTGGTGAAAATCTCGTTGTCCGCATCATCCCAGCATTGCTGGCAGGCGTGGTGATGAGCAGAATCATTACACATCTACCCGGATTGGATATTTCATGTCCTGAAACAGACTCTTTAAGCTAAGCGGAATGC----------------------------------------------------------------------------------------------------------------------------------------------------------------------------------------------------------------------------------------------------------------------------------------------------------------------------------------------------------------------------------------------------------------------------------------------------------------------------------------------------------------------------------------------------------------------------------------------------------------------------------------TTTATCTATTTGTCATTAAATGTTGGAGAACAGGCCGGA-GCGTAATTCACACATCCGGCCTTATTT-TTAATCT-TAACCGAGCGCTAATTCTGCGGCAGCGGCTTTATCAGCGATTACCATCAGCGAAGGATGCAGCTGCAACACGGAAGCAGGAACATCTTCGGTAACCGGGCCTTGCAGAACATTTTTCAGTGCCTGCGCTTTACCTGCGCCACTGACAATTATCAGCAAGTTTTTCGCCGCCATGATGCTTTTCGGCCCCATCGTCACGTAGCTGTCAGGCACTAATGAAAAGTCGCCGCCCAACTCGCCATGCGCCACAATATCAACCATCTCTCCCTGGATCGGGAACTCCACGGTTTGCTCATGGAAATGGGTCGTATTTGGCAGATTGCCACAAAAATGACCATCTACACCTAATCCCAACACCACCAAATCCAGGCCGCCTTCACGCGCCAGTTTCTGATCATGCTCGCGGTAGTTATCAATAGTGAGCTTCTGGATATTCTCTTCTTTGATCCCTGCAGGGGTGAAAAACAGATTACGCAGATTGGTAATCGTTACGCCTTCCCCTTCTTTACCGCGAAATGGAATTTCATCGAAATTGTAGAAATAGCAGTTATCGTACCAGGGCTTACCTTTAACCAGAGTGATGAGATATTCGTACATGCCTTTGGGCGTGCTACCGGCGGTAATTGCCAGGTTAACGCGACGCATCTTTGACATATAACCAAGCAGATGATGTGCCGCGACACGGCTCATTTCCTGGTAATCTTCGGTAATGATCAATTTCATCTTAATGCCTTATTTTATTTAAATAATTTCTGTACGAAGGCTGCATAGGCAGGCCGCCAGACATCCATTTCATGGTTCAGACCCGGATATTCCTGGTAATCAAACTTAATTTTTTTCTGCTCAAGCTCAGTTTTCAGCCCGGCGATATCCTTGCCGGTTACGACATCTTTATCGCCCACGACCACAGTAAAATTACGTAGTTGCTGGTTAATAGCTGCCGGCTCGTTCAGCCGGGCAGCGACCCCTTCATCTGGTACGGTCGTCGTGGTAACACCACTGAATGTGGCCAGCCAGCCAAAGCTTTCCAGATGATTCATTCCCGATACCAGTGCCTGATACCCACCTTGTGAAAGCCCTGCCAGTGCGCGACCATCGGCATCTTTACGGACATTAAAACGCTTGCTAATCAGCGGGATAATATCGTTCATCAGTTCGCGATCTGCCGCTTTAGCATTTAACGGATAAAAGACTTTACGTCTCTCCTGAGGAACGAAATCTTCGGGAATAATGCCCTTCGCATCGGTTTCGGTATCCGGGATCACCACCAGCATCGGTTTAATTTTCCCTTCAGCCAGCAGGTTATCCATGATTTGCGGGATACGCCCCTGATCAATAGCGGAACGTCCGGTATCACCAAAGCCGTGATAGAAATAGAGCACTGGCAAAGGCTCGCCTATGCCGGTGTATCCTGGCGGGGTCCAGACATACATCTGACGTTCGGATTGCAATGCGTTGGAGTGGTAAGTTATGGCGATCAAATCACCATGCACAACAGAACGTGTATCCAGATAACTGCCCGGTACCAGAATCATACTGGAGTTAACCTGGCGCTGAGGCTTAGTCATTGCTGTACCTGTATCAATGCTGCGTACACCATCAACATTGAAAAAATACTCGTACAGGTTGCCTTTCAGAACAGGCGTGCGCCACGACCAGACTCCCGCTTCATCTTTAGTCATCGGGTGAATATTGTCCGGAACCGGAACACCCACCACTACGGAGACATTTTTTGCCCCAGGGGCAAAGTAGCGAAAGGTCACGCTGTTATCGGTATTGACCTGAGTCACATACTGTTTCACCGGAATAGTGGGTGCCGGGCTGGCTGGCATATCCGCTGCTATGGCCCATTGAGCAGAAATACCGCTGGCAATAGCCAGCGTTAAAGCAGCAATTTTTATATTCATCGTAATATTCCTTTTATTAAGTTCCATTACCACCAGATTTCAGCCTGGGCACCGACAGCAAACTGGTCGTCTTTATTGTCTTCAAAGGTGAAGCCATCCAGTTCATTTTCCAGAGCTTTGATATACGTAGCGTAGAAACGAATTTCCGGGCGCGAGGTCAACATACTGGTATTGACTTTAAAGGTATGGAAGAGCGTGGTTTTATAACCAGATTCATTATATTTATTGCTATTCGCATCTTTGTTTTGCTGGGTGAAATAGCCCAGTTCAACACCTGTCTGGTTATATTGGTCCCAAATATAGGCCGGGCGAACAACCGCACGAATAGATTCGAAATCAGAATGTGCGCCTGTTTCGTAGCTATAAATATCGTTACCGAAGGAGTAAACAATCGCGTTAGCCACAATAAAATGATCGCCGATATAAGCTTCGCCCTGCGAAGTCAGACGAACTGCAGTTCCGCCTGTATGATCACCATAATAACGACCATTAAAGGTAGTAAATGGACTTGCACCAGCATAACGACCAAAGTTACTGGCGATAGAGTTATTCGCAACCAGGAAGGAGAATTCGTTGAAGCCACCCTTATCAAATTTCTGCGTTAAAGATGTACCAAACATCCAGGTTTCTTTCCAGTCATAATACCCGTTATTATCCTGATTATCTTTTTCCGATGCGCTTTCATTTGCTGAGACATAACGACCGCTCACCATTAAGGTGGCTTTATCCCATAACGGGATATCTTTATAGCGTAAATCAATGGTATTGGTATTAATCTGCTGTTTGTTTTGCAGGCTGCGATCGTAATCATCGACATCTTCACGAACCAGCGCGATATCAATTTTACCCGGACCGACTTTCCAGTTTTCCAGACCTACACCTGCGGCAGCATCGGTACGCTGCGTTTTCCAGTCAAGCATCTGGATTTCAATTTTCGGCGCACCGTGTTTACCCACCCAGAAATCAGCCTCTGGCGCAAAGGGCAGGAAACCTTTGGTGGTAACGTACATATCAGAGAACTGCATAAAGTTCTCACCACCGGCGTTATCGCCAAACCAGCCAGTAGAGTACTGCTGACCCACGTTACCATCCATCATCACGATGGCATCAACCCGTTTGCCGTTTTCGTTGTAGACACGTTGTTTTAACTGCAAATCAAACCAGCCGGAGTATTCGTTACCAAAGCGGCCCAGAGAACCAATTGCCCATGATTTAGGTGAACCATGAGAGGCTGTTCCCCAACCAGAACGGTAGTAGCCGTTGTAACTAAAGCCGATTTCATCTTTCACAAATTTACTGAAATCTTTCAGAGTCATGGAAGAATAAATCGAGCCTGTCTCACTGGCATTTTTCTCTTCATTTTTAACCAGTACAGCATCAGGCTTTGCGGCACGACTGGTCGGGAATGGATTGGCGGCATACCCTTGATCATTCGTACTTACGCTACGATTCACCGTCGCTGGCGTATACTTTTTCTTCTCTTCATCTTTATATTTTTTCAGTTCGCTTTGCGTTTCTCTTAACGCCTTTTCTAATAGCTCAAGGCGTTGTTCCACTGTTAATGATTCAGCCAATGATTGTGCGGAAAAGGCTAACGGTGCCATTAATAAGATGGCAGAGGTAATAATATTTCGTCTAAACATAATATCCCTTTATGGTGCAAAGAAAGAATTAACGCATCGCATCCAGACTGTTCTGAATGCGACGATATTTAAGGTGCTTTATTGGTTATTTTTTT-AATGATAGCCCCCGAGTTTTGATCACTTCTGCATACCATCCGAAGCTTTTCTTGCGCGTTCTTGTGAGGCTTCCTTCACCATTATCATCACGATCCACATAAATAAAGCCGTAGCGCTTAGACATTTGTGAATGAGATGCACTGACTAAATCAATTGGCCCCCAACTGGTGTACCCCATAATATCCACACCATCGGCAATCGCTTCATTTACCTGTACCAGGTGATCGTTTAAATAGGCAATTCGATAATCGTCCTGTATCGAACCATCCGCTTCAACGCTGTCTTTTGCGCCTAATCCGTTCTCGACAATAAATAACGGTTTTTGATAACGATCCCAAAGTTTATTTAACAGAACCCGTAATCCAACCGGATCAATTTGCCACCCCCACTCTGAACTTTTCAGATGCGGATTGGGGATCATATTCAGTATGTTGCCCTGCGCATTTTTATTAATGCTTTCGTCGTGGGAAACACAACCGGTCATGTAATAACTAAAAGAGATGAAATCTACGGTATGTTTTAAATCTTCTGCGTCACTTTCAGTCATCTCAATGGTGATATTGTGGTCGCGGAAGAAACGCTGCATATAGCCGGGATACTGACCACGCGCCTGAACATCACCAAAGAACATCCAGCGCCGGTTCTCTTCCATGGCCTGCAACATATCCTGTGGCTGGCAGGTGAGGGGGTAAACCAGCCCACCGAGAAGCATATTGCCAATTTTCGCTTCGGGGATCAGGCTATGACAGGCTTTAACTGCCCGCGCACTGGCAACCAGTTGATGATGGATCGCCTGATAAACTTCCGCCTCGCCACTCTCTTCTGCCAGCCCCACGCCCGTGAATGGCGCGTGTAATGACATGTTGATTTCATTAAATGTCAGCCATAACGCAACTTTATGTTGGTAGCGGGTAAAGACCGTGCGTGCGTAATGCTCGAAGTGATCGATGACCGCCCGATTAGCCCAACCGCCGTAGTTTTTCACCAGCCCATATGGCATTTCGTAATGGGATAACGTTACCAGCGGCTTGATCCCCGCCTGCGCCATTTCATCAAACAGCCGCTCGTAAAACGCTAACCCCGCTTCATTCGGTTCGGCTTCATCGCCCTGAGGAAAAATTCGCGCCCAGGCAATGGAAATACGCAGACAGGTGAAGCCCATCTCGGCAAATAACGCGATATCTTCCGGGTAACGGTGATAAAAATCGATGGCGACATCTTTGATATTCTCTTTCCCCAGGATGCGCGGTTCCATTTTTCCCATTACGCCATGAGGCTGTAAATCTGAGGTCGTGATCCCTTTGCCATCTTCCTGCCAGGCGCCTTCCACCTGATTGGCAGCTGTTGCACCACCCCAAAGAAATGTTTCTGGAAATGCTTTCATAATTAACTCCTTTTATCGTTAGCGAATGATGGATAACAGCGGCTCACCAGCGTTTATCTGCGCCGTGCCGTGGGGTAATACGTCCGTAAAATCATCGCTATTACTGATTAATACCGGCGTCGTCAGATCAAATCCGGCCTCGCGAATAGCAGGGATATCAAAAGAAATCAGCCGATCGCCTGTATTGACCTTGTCACCCACGTTGACGTGAGCGGAAAAGAATTTGCCGTCCAGTTTTACGGTATCGATACCGACATGAATCAGGATCTCCACACCATCATCTGACTCAATGCCAATGGCGTGTAATGTGGCGAACAACGAAGCAATTCGACCTGCCACCGGAGAACGCACTTCACCAACCGAGGGCATAATGGCAATACCTTTACCCAACAGGCCGCTGGCAAACGTGGTATCAGCGACGTGAATGAGCGGCACAATCTCTCCCGTCATCGGTGAACAGATACCGCCCTGCTCAGGTG---TAATAACCTCTGGTGTTTTCTCTTGCTGGGCAACTTGCGCTGACTGACGTTTAGCGGTGATGAAATGAAGCATTACCGTACCGACAAATGCGCAACCGATGGCAATGACACCACCAATAACGCTGGCCCATACGGTGAAATCAATCCCCGTTGACGGGATGGTTTGCATGAAGGTGAAAATACCTGGCAAACCAAAGGAGTAAACTTTCGTTTGCGCGTAGCCAATGATGGTGGCCCCCAATGCCCCACTTATGCAGGCGATAACGAAGGGGTACTTACGCGGCAGATTGACGCCATATACCGCTGGTTCGGTGATACCAAACAAACCTGTCAACGCCGCTGATCCCGCCACCACTTTTTTCTGTGCATCGCGTTCGCAGAGGAAGACGCCGAGCGCCGCCCCGACTTGCGCCATAATGGCGGGCATTAACAGCGGGATCATGGTGTCGTAGCCCAGCACGGTGAAGTTATTGATAATTAAAGGTATCAAACCCCAATGCAGACCGAACATCACAAAGATTTGCCAGAAGCCGCCCATTACCGCGCCTGCAAATGCAGGAACCGCCTGATAAAGCCAGAGATAACCGGCAGCAATCAGTTCACTTATCCAGGTTGATAGCGGCCCCACCAGCAGAAATGTGATGGGCGTGATGACCATCAGACATAGCAAGGGTGTGAAGAAATTTTTGATTGCCGAAGGTAACCATGCATTAAGTCGGCGTTCCAGAATGCTGCACAACCAGGCAGAAAAAATAATGGGAATAACCGATGACGAGTAATTCAACAATGTGACCGGAATACCCAGGAAATCCAGGCCCAGCGCATCCACTTTTTGCCCGTTCTCGAAGGCAGTCAGAATTAATGGATGCACTAACGCTCCGCCAATCACCATGGCAGTAAATGGATTGCCGCTGAAGCGTTTCCCTGCGGTGTAGCCCAGGATTATCGGGAAGAACCAAAACAAGGCATCACTGGCGCTAAATAAAATTAAATAAGTACCACTTTGTTCGGTCGTCCACTGAAAAGTGAGTGCCAGAGCCAACATACCTTTCAGGATCCCGGTTGCCGCCATCAAACCGATCAGAGGCGTAAAAATACCTGAAATAACATAAACAAAGCGGTTTAACAGATTACCTTTATCATCATTTTCCGGTGCCTGTTGCGCTTTTTCGCCAAGGCCTGCCACGCTGTTAACCGCCAGGAAGACATCGGCCACATGGTTACCTATGACAACCTGAAACTGGCCACCGCTTTCCACCACCATAATAATACCGGGGGTCTTTTTCAGTACCTCAGCTTGCGCTTTGCTTTCATCCTTTAACTTAAAACGTAATCGCGTTGCACAATGCATCAGACTCACAATGTTATCTGCGCCCCCGACTCCTGCGACTATTGTTCTGGCTAACTCCGTCATAACTTGCCCTCTACCGCTTTGCGGCAAAACTCCAAAAAAAAACCTGAAAAAAACGGCCTGACGTGAATCAAGCAATTTTTTTCAGGTTTTGCCCGCTTAGTGCGGTAACAATCCTTTATTCAGTAATAATATTTCAGTGTTCTTTGCGCACGCGCTCTATATTTATGGCTAAAAACATAATCTCTGCAGGTGAGATTTTACGTTGATACTGCAAACCAATAAAAATGGCGATCCGCTCCGCACATTGCCATGCTTGCGGGTAATTTTGCTTTACTGCTTGTTGTAATGATTCATCACTATCGTTAATCGATGCATGTTCAATAATACGCCAGGATAAAAATTTCAGATGCGTAACCAGTCGCTGATAACTCAAGCTTTCTTCCTGGTAATTAAGGCTGAACTGAAATTTTATTAATTGCAGCATTTCTCGCATTAATTGCGTGACACCTGCAACATCCTCCATATTTCCGCTCATTTGGGCACTGACCAGATGCATGGCAATAAAGCCCACTTCATCTTTCGGTAACTGCACGCCCAACCGTTTATCAATAATGGTTAACGCTTCTTCCCCTAGCTGGAACTCTTTCGGGTAAAGTCGCTGGATATCCCACAGCAGCGGGTTGGGCAGTAGCACGTTTTGCTGAAAGCGTTTAATCGCAAACTGGCAATGGTCAGTTAGCGAGATATAAATACTGTCCTGCAACTTTCCCAGACGCTCCTGCGCCAGAGAGATAATACGATCACAGGTTGCCATCACCTCAAGAGGCATATGACTTAAGAGTTCGCTTAATCGCCCGTTCAGTTCATGACTGCTCAAGGCATACTCTTTTTCTATTCCACTTGAGTTAATTCTTTCGCCTGGGCGTTTTTGAAAGCCAATTCCGCGCCCCATGACGACTTTTTCCCGCTGTTGATCATCAATAACCACCACAACATTATTGTTGAGAATTTTGGTGATTTGCATGTTCATAGCAAGGACCTTTTTTATAAACAAAAAAACCCGACTTCACCAGTATTCTCTGGTTATGTCAGGTTTTGCCTGCGAATGCAGTAACAATCCAGTCATTAATTAATGGTTTTTATAACGAACATCCAGGTTCGAAAATTAATTTAGTTGCGTGCAGAAAAAATAGCAATGCTCTATTTATAAAAGTATGACCATGCTCGCAGTTATTAATTTTGTGTAATTTTAGGATTTTATAAAGTTATATATAACAAATCCCAATAATTAAATTATTGGGATTTACTTGGTGAA
>F11
ATGTCTGTTTCACGTCGGGTAATTCATCACGGACTGTATTTTGCGGTTTTAGGGCCGTTAATTGGTGTTCTGTTTCTTGTCCTCTACATATTCTTCGCAAAAGAACCGCTGATTCTTTTGGTAATAATACAGGTACTTCCATTGTTTCTCTTAATGTCGATAACTACGGGAGCTATTCCTGCAATGTTAACTGGCGTAATGGTCGCCTGTCTGCCGGAAAAGATCGGGTCACAGAAACGTTATCGTTGTCTGGTTGGCGGCATAGGTGGAGTCGTTATCACCGAGATCTATTGCGCTGTTATCGTACATATTAAGGACATGGCTTCCTCAGCGTTATTTGAAAACATTCTTTCTGGTGAAAATCTCGTTGTCCGCATCATCCCAGCATTGCTGGCAGGCGTGGTGATGAGCAGAATCATTACACGTCTACCCGGATTGGATATTTCATGTCCTGAAACAGACTCTTTAAGCTAAGCGGAATGC----------------------------------------------------------------------------------------------------------------------------------------------------------------------------------------------------------------------------------------------------------------------------------------------------------------------------------------------------------------------------------------------------------------------------------------------------------------------------------------------------------------------------------------------------------------------------------------------------------------------------------------TTTATCTATTTGTCATTAAATGTTGGAGAACAGGCCGGA-GCGTAATTCACACATCCGGCCTTATTT-TTAATCT-TAACCGAGCGCTAATTCTGCGGCAGCGGCTTTATCAGCGATTACCATCAGCGAAGGATGCAGCTGCAACACGGAAGCAGGAACATCTTCGGTAACCGGACCTTGCAGAACATTTTTCAGTGCCTGCGCTTTACCCGCGCCACTGACAATTATCAGCAAGTTTTTCGCCGCCATGATGCTTTTCGGCCCCATCGTCACGTAGCTGTCAGGCACTAATGAAAAGTCGCCGCCCAACTCGCCATGCGCCACAATATCAACCATCTCTCCCTGGATCGGGAACTCCACGGTTTGCTCATGGAAATGGGTCGTATTTGGCAAATTGCCACAAAAATGACCATCTACACCTAATCCCAACACCACCAAATCCAGGCCGCCTTCACGCGCCAGTTTCTGATCATGCTCGCGGTAGTTATCAATAGTGAGCTTCTGGATATTCTCTTCTTTGATCCCCGCAGGGGTGAAAAACAGATTACGCAGATTGGTAATCGTTACGCCTTCTCCCTCTTTGCCGCGAAATGGAATTTCATCGAAATTATAGAAATAGCAGTTATCGTACCAGGGCTTACCTTTAACCAGAGTGATGAGATATTCGTACATGCCTTTGGGCGTGCTCCCGGCGGTAATTGCCAGGTTAACACGACGCGTCTTCGACATATAACCAAGCAGATGGTGTGCCGCGACACGGCTCATTTCCTGGTAATCTTCGGTAATGATTAATTTCATCTTAATGCCTTATATTATTTGAATAATTTCTGTACGAAGGCTGCATAGGCAGGCCGCCAGACATCCATTTCATGGTTCAGACCCGGATATTCCTGGTAATCAAACTTAATTTTTTTCTGCTCAAGCTCAGTTTTCAGCCCGGCGATATCCTTGCCGGTTACAACATCTTTATCCCCAACAACCACAGTAAAATTACGTAGTTGCTGGTTAATAGCTGCCGGCTCGTTCAGCCGGGCAGCGACCCCTTCATCTGGTACGGTCGTCGTGGTAACACCACTGAATGTGGCCAGCCAGCCAAAGCTTTCCAGATGATTCATTCCCGATACCAGTGCCTGATACCCACCTTGTGAAAGCCCTGCCAGTGCGCGACCATCGGCATCTTTACGGACATTAAAACGCTTGCTAATCAGCGGGATAATATCGTTCATCAGTTCGCGATCTGCCGCTTTAGCATTTAACGGATAAAAGACTTTACGTCTCTCCTGAGGAACGAAATCTTCGGGAATAATGCCCTTCGCATCGGTTTCGGTATCCGGGATCACCACCAGCATCGATTTAATTTTCCCTTCAGCCAGCAGGTTATCCATGATTTGCGGGATACGCCCCTGATCAATAGCGGAACGTCCGGTATCACCAAAGCCGTGATAGAAATAGAGCACTGGCAAAGGCTCGCCTATGCCGGTGTATCCTGGCGGGGTCCAGACATACATCTGACGTTCGGATTGCAATGCGTTGGAGTGGTAAGTTATGGCGATCAAATCACCATGCACAACAGAACGTGTATCCAGATAACTGCCCGGTACCAGAATCATACTGGAGTTAACCTGACGCTGAGGCTTAGTCATTGCCGTGCCTGTATCAATGCTGCGTACACCATCAACATTGAAAAAATACTCGTACAGATTGCCTTTCAGGACAGGCGTGCGCCACGACCAGACTCCCGCTTCGTCTTTGGTCATCGGGTGAATATTGTCCGGAACCGGAACACCCACCACTACGGAGACATTTTT-GCCCCAGGGGCAAAGTAGCGAAAGGTCACGCTGTTATCGGTATTGACCTGAGTCACATACTGTTTCACCGGAATAGTGGGTGCCGGGCTGGCTGGCATATCCGCTGCTATGGCCCATTGAGCAGAAATACCGCTGGCAATAGCCAGCGTTAAAGCAGCAATTTTTATATTCATCGTAATATTCCTTTTATTAAGCTCCATTACCACCAGATTTCAGCCTGGGCACCGACAGCAAACTGGTCGTCTTTATTGTCTTCAAAGGTGAAGCCATCCAGTTCATTTTCCAGAGCTTTGATATACGTAGTGTAGAAACGAATTTCCGGGCGCGAGGTCAACATACTGGTATTGACTTTAAAGGTATGGAAGAGCGTGGTTTTATAACCAGACTCATTATATTTATTGCTATTCGCATCTTTGTTTTGCTGGGTGAAATAGCCCAGTTCAACACCTGTCTGGTTATATTGGTCCCAAATATAGGCCGGGCGAACAACCGCACGAATAGATTCGAAATCAGAATGTGCGCCTGTTTCGTAGCTATAAATATCGTTACCGAAGGAGTAAACAATCGCGTTAGCCACAATGAAATGATCGCCGATATAAGCTTCGCCCTGCGAAGTCAGACGAACTGCAGTTCCGCCTGTGTGATCACCATAATAACGACCATTAAAGGTAGTAAATGGACTTGCACCAGCATAACGACCAAAGTTACTGGCGATAGAGTTATTCGCAACCAGGAAGGAGAATTCGTTGAAGCCACCCTTATCAAATTTCTGCGTTAAAGATGTACCAAACATCCAGGTATCTTTCCAGTCATAATACCCGTTATTATCCTGATTATCTTTTTCCGATGCGCTTTCATTTGCTGAGACATAACGACCGCTCACCATTAAGGTGGCTTTATCCCATAACGGGATATCTTTATAGCGTAAATCAATGGTATTGGTATTAATCTGCTGTTTGTTTTGCAGGCTGCGATCGTAATCATCGACATCTTCACGAACCAGCGCGATATCAATTTTACCCGGACCGACTTTCCAGTTTTCCAGACCTACACCTGCGGCAGCATCGGTACGCTGCGTTTTCCAGTCAAGCATCTGGATTTCAATTTTCGGCGCACCGTGTTTACCCACCCAGAAATCAGCCTCTGGCGCAAAGGGCAGGAAACCTTTGGTGGTAACGTACATATCAGAGAACTGCATAAAGTTCTCGCCACCGGCGTTATCGCCAAACCAGCCAGTAGAGTACTGCTGACCCACGTTACCATCCATCATCACGATGGCATCAACCCGTTTGCCGTTTTCGTTGTAGACACGTTGTTTTAACTGCAAATCAAACCAGCCGGAGTATTCGTTACCAAAGCGGCCCAGAGAACCAATTGCCCATGATTTAGGTGAACCATGAGAGGCTGTTCCCCAACCAGAACGGTAGTAGCCGTTGTAACTAAAGCCGATTTCATCTTTCACAAATTTACTGAAATCTTTCAGAGTCATGGAAGAATAAATCGAGCCTGTCTCACTGGCATTTTTCTCTTCATTTTTAACCAGTACAGCATCAGGCTTTGCGGCATGACTGGTCGGGAATGGATTGGCGGCATACCCTTGATCATTCGTACTTACGCTACGATTCACCGTCGCTGGCGTATACTTTTTCTTCTCTTCATCTTTATATTTTTTCAGTTCGCTTTGCGTTTCTCTTAACGCCTTTTCTAATAGCTCAAGGCGTTGTTCCACTGTTAATGATTCAGCCAATGATTGTGCGGAAAAGGCTAACGGTGCCATTAATAAGATGGCAGAGGTAATAATATTTCGTCTAAACATAATATCCCTTTATGGTGCAAAGAAAGAATTAATGCATCGCATCCAGACTGTTCTGAATGCGACGATAATTAAGGTGCTTTATTGGTTATTTTTTT-AATGATAGCCCCCGAGTTTTGATCACTTCTGCATACCATCCGAAGCTTTTCTTGCGCGTTCTTGTGAGGCTTCCTTCACCATTATCATCACGATCCACATAAATAAAGCCGTAGCGCTTAGACATTTGTGAATGAGATGCACTGACTAAATCAATTGGCCCCCAACTGGTGTACCCCATAATATCCACACCATCGGCAATCGCTTCATTTACCTGTACCAGGTGATCGTTTAAATAGGCAATTCGATAATCGTCCTGTATCGAACCATCCGCTTCAACGCTGTCTTTTGCGCCTAATCCGTTCTCGACAATAAATAACGGTTTTTGATAACGATCCCAAAGTGTATTTAACAGAACCCGTAATCCAACCGGATCAATTTGCCACCCCCACTCTGAACTTTTCAGATGCGGATTGGGGATCATATTCAGTATGTTGCCCTGCGCATTTTTATTAATGCTTTCGTCGTGGGAAACACAACCGGTCATGTAATAACTAAAAGAGATGAAATCTACGGTATGTTTTAAATCTTCTGCGTCACTTTCAGTCATCTCAATGGTGATATTGTGGTCGCGGAAGAAACGCTGCATATAGCCGGGATACTGACCACGCGCCTGAACATCACCAAAGAACATCCAGCGCCGGTTCTCTTCCATGGCCTGCAACATATCCTGTGGCTGGCAGGTGAGGGGGTAAACCAGCCCACCGAGAAGCATATTGCCAATTTTCGCTTCGGGGATCAGGCTATGACAGGCTTTAACTGCCCGCGCACTGGCAACCAGTTGATGATGGATCGCCTGATAAACTTCCGCCTCGCCACTCTCTTCTGCCAGCCCCACGCCCGTGAATGGCGCGTGTAATGACATGTTGATTTCATTAAATGTCAGCCATAACGCAACTTTATGTTGGTAGCGGGTAAAGACCGTGCGTGCGTAATGCTCGAAGTGATCGATGACCGCCCGATTAGCCCAACCGCCGTAGTTTTTCACCAGCCCATATGGCATTTCGTAATGGGATAACGTTACCAGCGGCTTGATCCCCGCCTGCGCCATTTCATCAAACAGCCGCTCGTAAAACGCTAACCCCGCTTCATTCGGTTCGGCTTCATCGCCCTGAGGAAAAATTCGCGCCCAGGCAATGGAAATACGCAGACAGGTGAAGCCCATCTCGGCAAATAACGCGATATCTTCCGGGTAACGGTGATAAAAATCGATGGCGACATCTTTGATATTCTCTTTCCCCAGGATGCGCGGTTCCATTTTTCCCATTACGCCATGAGGCTGTAAATCTGAGGTCGTGATCCCTTTGCCATCTTCCTGCCAGGCGCCTTCCACCTGATTGGCAGCTGTTGCACCACCCCAAAGAAATGTTTCTGGAAATGCTTTCATAATTAACTCCTTTTATCGTTAGCGAATGATGGATAACAGCGGCTCACCAGCGTTTATCTGCGCCGTGCCGTGGGGTAATACGTCCGTAAAATCATCGCTATTACTGATTAATACCGGCGTCGTCAGATCAAATCCGGCCTCGCGAATAGCAGGGATATCAAAAGAAATCAGCCGATCGCCTGTATTGACCTTGTCACCCACATTGACGTGAGCGGAAAAGAATTTGCCGTCCAGTTTTACGGTGTCGATACCGACATGAATCAGGATCTCCACGCCATCATCTGACTCAATGCCGATGGCATGTAATGTGGCGAACAACGAAGCAATTCGACCCGCCACCGGAGAACGCACTTCACCAACAGAGGGCAGAATGGCAATACCTTTACCCAACAGGCCGCTGGCAAACGTGGTATCAGCGACGTGAATGAGCGGCACAATCTCTCCCGTCATCGGTGAACAGATACCGCCCTGCTCAGGTG---TAATAACCTCTGGTGTTTTCTCTTGCTGGGCAACTTGCGCTGACTGACTCTTAGCGGTGATGAAATGAAACATCACCGTACCGACAAATGCGCAACCGATGGCAATGACACCGCCAATAACGCTGGCCCATACGGTGAAATCAATCCCCGTTGACGGGATGGTTTGCATGAAGGTGAAAATACCTGGCAAACCAAAGGAGTAAACTTTCGTTTGCGCGTAGCCAATGATGGTGGCCCCCAATGCCCCACTTATGCAGGCGATAACGAAGGGGTACTTACGCGGCAGATTGACGCCATATACCGCTGGTTCGGTGATACCAAACAAACCTGTCAACGCCGCTGATCCCGCCACCACTTTTTTCTGTGCATCGCGTTCGCAGAGGAAGACGCCGAGCGCCGCCCCGACTTGCGCCATAATGGCGGGCATTAACAGCGGGATCATGGTGTCGTAGCCCAGCACGGTGAAGTTATTGATAATTAAAGGTATCAAACCCCAATGCAGACCGAACATCACAAAGATTTGCCAGAAGCCGCCCATTACCGCGCCTGCAAATGCAGGAACCGCCTGATAAAGCCAGAGATAACCGGCAGCAATCAGTTCACTTATCCAGGTTGATAGCGGCCCCACCAGCAGAAATGTGATGGGCGTGATGACCATCAGACATAGCAAGGGTGTGAAGAAATTTTTGATTGCCGAAGGTAACCACGCATTAAGTCGGCGTTCCAGAATGCTGCACAACCAGGCAGAAAAAATAATGGGAATAACCGATGACGAGTAATTCAACAATGTGACCGGAATACCCAGGAAATCCAGGCCCAGCGCATCCACTTTTTGCCCGTTCTCGAAGGCAGTCAGAATTAATGGATGCACTAACGCTCCGCCAATCACCATGGCAGTAAATGGATTGCCGCTGAAGCGTTTCCCTGCGGTGTAGCCCAGGATTATCGGGAAGAACCAAAACAAGGCATCACTGGCGCTAAATAAAATTAAATAAGTACCACTTTGTTCGGTCGTCCACTGAAAAGTGAGTGCCAGAGCCAACATACCTTTCAGGATCCCGGTTGCCGCCATCAAACCGATCAGAGGCGTAAAAATACCTGAAATAACATAAACAAAGCGGTTTAACAGATTACCTTTATCATCATTTTCCGGTGCCTGTTGCGCTTTTTCGCCAAGGCCTGCCACGCTGTTAACCGCCAGGAAGACATCGGCCACATGGTTACCTATGACAACCTGAAACTGGCCACCGCTTTCCACCACCATAATAATACCGGGGGTCTTTTTCAGTACCTCAGCTTGCGCTTTGCTTTCATCCTTTAACTTAAAACGTAATCGCGTTGCACAATGCATCAGACTCACAATGTTATCTGCGCCCCCGACTCCTGCGACTATTGTTCTGGCTAACTCCGTCATAACTTGCCCTCTACCGCTTTGCGGCAAAACTCCAAAAAAAAACCTGAAAAAAACGGCCTGACGTGAATCAAGCAATTTTTTTCAGGTTTTGCCCGCTTAGTGCGGTAACAATCCTTTATTCAGTAATAATATTTCAGTGTTCTTTGCGCACGCGCTCTATATTTATGGCTAAAAACATAATCTCTGCAGGTGAGATTTTACGTTGATACTGCAAACCAATAAAAATGGCGATCCGCTCCGCACATTGCCATGCTTGCTGGTAATTTTGCTTTACTGCTTGTTGTAATGATTCATCACTATCGTTAATCGATGCATGTTCAAGAATACGCCAGGATAAAAATTTCAGATGCGTAACCAGTCGCTGATAACTCAAGCTTTCTTCCTGGTAATTAAGGCTGAACTGAAATTTTATTAATTGCAGCATTTCTCGCATTAATTGCGTGACACCTGCAACATCCTCCATATTTCCGCTCATTTGGGCACTGACCAGATGCATGGCAATAAAGCCCACTTCATCTTTCGGTAACTGCACGCCCAACCGTTTATCAATAATGGTTAACGCTTCTTCCCCTAGCTGGAACTCTTTCGGGTAAAGTCGCTGGATATCCCACAGCAGCGGGTTGGGCAGTAGCACGTTTTGCTGAAAGCGTTTAATCGCAAACTGGCAATGGTCAGTTAGCGAGATATAAATACTGTCCTGCAACTTTCCCAGACGCTCCTGCGCCAGAGAGATAATACGATCACAGGTTGCCATCACCTCAAGAGGCATATGACTTAAGAGTTCGCTTAATCGCCCGTTCAGTTCATGACTGCTCAAGGCATACTCTTTTTCTATTCCACTTGAGTTAATTCTTTCGCCTGGGCGTTTTTGAAAGCCAATTCCGCGCCCCATGACGACTTTTTCCCGCTGTTGATCATCAATAACCACCACAACATTATTGTTGAGAATTTTGGTGATTTGCATGTTCATAGCAAGGACCTTTTTTATAAACAAAAAAACCCGACTTCACCAGTATTCTCTGGTTATGTCAGGTTTTGCCTGCGAATGCAGTAACAATCCAGTCATTAATTAATGGTTTTTATAACGAACATCCAGGTTCGAAAATTAATTTAGTTGCGTGCAGAAAAAATAGCAATGCTCTATTTATAAAAGTATGACCATGCTCGCAGTTATTAATTTTGTGTAATTTTAGGATTTTATAAAGTTATATATAACAAATCCCAATAATTAAATTATTGGGATTTACTTGGTGAA
>APEC_O1
ATGTCTGTTTCACGTCGGGTAATTCATCACGGACTGTATTTTGCGGTTTTAGGGCCGTTAATTGGTGTTCTGTTTCTTGTCCTCTACATATTCTTCGCAAAAGAACCGCTGATTCTTTTGGTAATAATACAGGTACTTCCATTGTTTCTCTTAATGTCGATAACTACGGGAGCTATTCCTGCAATGTTAACTGGCGTAATGGTCGCCTGTCTGCCGGAAAAGATCGGGTCACAGAAACGTTATCGTTGTCTGGTTGGCGGCATAGGTGGAGTCGTTATCACCGAGATCTATTGCGCTGTTATCGTACATATTAAGGACATGGCTTCCTCAGCGTTGTTTGAAAACATTCTTTCTGGTGAAAATCTCGTTGTCCGCATCATCCCAGCATTGCTGGCAGGCGTAGTGATGAGCAGAATCATTACACATCTACCCGGATTGGATATTTCATGTCCTGAAACAGACTCTTTAAGCTAAGCGGAATGCTTTATCTATTTGTCATTAAATGTTGGAGAACAGGCCGGAGCGTAATTCACACATCCGGCCTTATTTTTAAGCTTAACCGA-------------------------------------------------------------------------------------------------------------------------------------------------------------------------------------------------------------------------------------------------------------------------------------------------------------------------------------------------------------------------------------------------------------------------------------------------------------------------------------------------------------------------------------------------------------------------------------------------------------------------------------------GCGCTAATTCTGCGGCAGCGGCTTTATCAGCGATTACCATCAGCGAAGGATGCAGCTGCAACACGGAAGCTGGAACATCTTCGGTAACCGGACCTTGCAGAACATTTTTCAGTGCCTGCGCTTTACCTGCGCCACTGACAATTATCAGCAAGTTTTTCGCCGCCATGATGCTTTTCGGCCCCATCGTCACGTAGCTGTCAGGCACTAATGAAAAGTCGCCGCCCAACTCGCCATGCGCCACAATATCAACCATCTCTCCCTGGATCGGGAACTCCACGGTTTGCTCATGGAAATGGGTCGTATTTGGCAGATTGCCACAAAAATGACCATCTACACCTAATCCCAACACCACCAAATCCAGGCCGCCTTCACGCGCCAGTTTCTGATCATGCTCGCGGTAGTTATCAATAGTGAGCTTCTGGATATTCTCTTCTTTGATCCCCGCAGGGGTGAAAAACAGATTACGCAGATTGGTAATCGTTACGCCTTCTCCCTCTTTGCCGCGAAATGGAATTTCATCGAAATTATAGAAATAGCAGTTATCGTACCAGGGCTTACCTTTAACCAGAGTGATGAGATATTCGTACATGCCTTTGGGCGTGCTCCCGGCGGTAATTGCCAGGTTAACACGACGCGTCTTCGACATATAACCAAGCAGATGGTGTGCCGCGACACGGCTCATTTCCTGGTAATCTTCGGTAATGATTAATTTCATCTTAATGCCTTATATTATTTGAATAATTTCTGTACGAAGGCTGCATAGGCAGGCCGCCAGACATCCATTTCATGGTTCAGACCGGGATATTCCTGGTAATCAAACTTAATTTTTTTCTGCTCAAGCTCAGTTTTCAGCCCGACGATATCCTTGCCGGTTACAACATCTTTATCCCCAACAACCACAGTAAAATTACGTAGTTGCTGGTTAATAGCTGCCGGCTCGTTCAGCCGGGCAGCGACACCTTCATCCGGTACGGTTGTCGTGGTAACACCACTGAATGTGGCCAGCCAGCCAAAGCTTTCCAGATGATTCATTCCGGAAACCAGCGCCTGGTACCCGCCTTGTGAAAGCCCCGCCAGCGCGCGGCCATCGGCATCTTTACGGACATTAAAACGCTTGCTAATCAGCGGGATAATATCGTTCATCAGTTCGCGATCTGCCGCTTTAGCATTCAGTGGATAAAAGACTTTACGTCTTTCCTGAGGCACGAAATCTTCGGGAATAATGCCCTTCGCATCGGTTTCGGTATCAGGGATCACCACCAGCATCGGTTTAATTTTCCCTTCAGCCAGCAGGTTATCCATGATTTGCGGGATACGCCCCTGATCGATAGCGGAACGTCCGGTATCACCAAAACCGTGATAGAAATAGAGCACTGGCAAAGGCTCGCCCATGCCGGAGTATCCTGGCGGGGTCCAGACATACATCTGACGTTCGGATTGCAATGCGCTGGAGTGGTAAGTTATGGTGATCAAATCACCATGCGCAACAGAACGCGTATCCAGATAACTGCCTGGCACCAGAATCATACTGGAGTTAACCTGGCGCTGAGGTTTAGTCATTGCTGTACCTGTATCAATGCTGCGTACACCATCAACATTGAAAAAATATTCGTACAGGTTGCCTTTCAGGACAGGTGTGCGCCACGACCAGACTCCCGCTTCGTCTTTGGTCATCGGGTGAATATTATCCGGAACCGGAACACCCACCACTACGGAGACATTTTTTGCCCCAGGGGCAAAGTAGCGAAAGGTCACGCTGTTATCGGCATTGACCTGAGTCACATACTGTTTAACCGGAATAGTGGGTGCCGGGCTGGCTGGCATATCCGCTGCTATGGCCCACTGAGCAGAAATACCGCTGGCAATAGCCAGCGTTAAAGCAGCAATTTTTATATTCATCGTAATATTCCTTTCATTAAGTTCCATTACCACCAGATTTCAGCCTGGGCACCGACAGCAAACTGGTCGTCTTTATTGTCTTCAAAGGTGAAGCCATCCAGTTCGTTTTCCAGGGCTTTGATATACGTGGCGTAGAAACGAATTTCCGGGCGCGAGGTCAACATACTGGTATTGACTTTAAAGGTATGGAAGAGCGTGGTTTTATAACCAGACTCATTAAATTTATTACTATTCGCATCTTTGTTTTGCTGGGTGAAATAGCCCAACTCAACACCTGTCTGGTTATATTGGTCCCAAATATAGGCCGGGCGAACAACCGCACGAATAGATTCGAAATCAGAGTGTGCGCCTGTTTCGTAGCTATAAATATCGTTACCGAAGGAGTAAACAATCGCGTTAGCCACAATAAAATGATCGCCGATATAGGCTTCGCCCTGCGAAGTCAGACGAACTGCTGTTCCGCCGGTGTGATAACCATAATAACGACCATTAAAGGTGGTAAATGGACTTGCGCCAGCATAACGGCCAAAGTTACTGGCGATAGAGTTATTCGCGACCAGGAAGGAGAATTCGTTGAAGCCACCTTTATCAAATTTCTGCGTTAAAGATGTGCCAAACATCCAGGTATCTTTCCAGTCATAATACCCGTTATTATCCTGATTATCTTTTTCCGATGCGCTTTCGTTTGCCGTGACATAACGACCACTCACCATTAAGGTGACTTTATCCCATAACGGGATATCTTTATAGCGTAAATCAATGGTATTGGTATTAATCTGCTGTTTGTTTTGCAGGCTGCGATCGTAATCATCGACATCTTCGCGAACCAGCGCGATATCAATTTTACCCGGACCGACTTTCCAGTTTTCCAGACCTACACCTGCGGCAGCATCGGTACGCTGCGTTTTCCAGTCAAGCATCTGGATTTCAATTTTCGGCGCACCGTGTTTACCCACCCAGAAATCAGCCTCTGGCGCAAAGGGCAGGAAACCTTTGGTGGTAACGTACATATCAGAGAACTGCATAAAGTTCTCACCACCGGCGTTATCGCCAAACCAGCCAGTAGAGTACTGCTGACCCACGTTACCATCCATCATCACGATGGCATCAACCCGTTTGCCGTTTTCGTTGTAGACACGTTGTTTTAACTGCAAATCAAACCAGCCGGAGTATTCGTTACCAAAGCGGCCCAGAGAACCAATTGCCCATGATTTAGGTGAACCATGAGAGGCTGTTCCCCAACCAGAACGGTAGTAGCCGTTGTAACTAAAGCCGATTTCATCTTTCACAAATTTACTGAAATCTTTCAGAGTCATGGAAGAATAAATCGAGCCTGTCTCACTGGCATTTTTCTCTTCATTTTTAACCAGTACAGCATCAGGCTTTGCGGCACGACTGGTCGGGAATGGATTGGCGGCATACCCTTGATCATTCGTACTTACGCTACGATTCACCGTCGCTGGCGTATACTTTTTCTTCTCTTCATCTTTATATTTTTTCAGTTCGCTTTGCGTTTCTCTTAACGCCTTTTCTAATAGCTCAAGGCGTTGTTCCACTGTTAATGATTCAGCCAATGATTGTGCGGAAAAGGCTAACGGTGCCATTAATAAGATGGCAGAGGTAATAATATTTCGTCTAAACATAATATCCCTTTATGGTGCAAAGAAAGAATTAATGCATCGCATCCAGACTGTTCTGAATGCGACGATAATTAAGGTGCTTTATTGGTTATTTTTTT-AATGATAGCCCCCGAGTTTTGATCACTTCTGCATACCATCCGAAGCTTTTCTTGCGCGTTCTTGTGAGGCTTCCTTCACCATTATCATCACGATCCACATAAATAAAGCCGTAGCGCTTAGACATTTGTGAATGAGATGCACTGACTAAATCAATTGGCCCCCAACTGGTGTACCCCATAATATCCACACCATCGGCAATCGCTTCATTTACCTGTACCAGGTGATCGTTTAAATAGGCAATTCGATAATCGTCCTGTATCGAACCATCCACTTCAACGCTGTCTTTTGCGCCTAATCCGTTCTCGACAATAAATAACGGTTTTTGATAACGATCCCAAAGCGTATTTAACAGAATCCGTAATCCAACCGGATCAATTTGCCACCCCCACTCTGAACTTTTCAGATGCGGATTTGGGATCATATTCAGTATGTTGCCCTGCGCATTTTTATTAATGCTTTCGTCGTGGGAAACACAACCGGTCATGTAATAACTAAAAGAGATGAAATCTACGGTATGTTTTAAATCTTCTGCGTCACTTTCAGTCATCTCAATGGTGATATTGTGGTCGCGGAAGAAACGCTGCATATAGCCGGGATACTGACCACGCGCCTGAACATCACCAAAGAACATCCAGCGCCGGTTCTCTTCCATGGCCTGCAACATATCCTGTGGCTGGCAGGTGAGGGGGTAAACCAGCCCACCGAGAAGCATATTGCCAATTTTCGCTTCGGGGATCAGGCTATGACAGGCTTTAACTGCCCGCGCACTGGCAACCAGTTGATGATGGATCGCCTGATAAACTTCCGCCTCGCCACTCTCTTCTGCCAGCCCCACGCCCGTGAATGGCGCGTGTAATGACATGTTGATTTCATTAAATGTCAGCCATAACGCAACTTTATGTTGGTAGCGGGTAAAGACCGTGCGTGCGTAATGCTCGAAGTGATCGATGACCGCCCGATTAGCCCAACCGCCGTAGTTTTTCACCAGCCCATATGGCATTTCGTAATGGGATAACGTTACCAGCGGCTTGATCCCCGCCTGCGCCATTTCATCAAACAGCCGCTCGTAAAACGCTAACCCCGCTTCATTCGGTTCGGCTTCATCGCCCTGAGGAAAAATTCGCGCCCAGGCAATGGAAATACGCAGACAGGTGAAGCCCATCTCGGCAAATAACGCGATATCTTCCGGGTAACGGTGATAAAAATCGATGGCGACATCTTTGATATTCTCTTTCCCCAGGATGCGCGGTTCCATTTTTCCCATTACGCCATGAGGCTGTAAATCTGAGGTCGTGATCCCTTTGCCATCTTCCTGCCAGGCGCCTTCCACCTGATTGGCAGCTGTTGCACCACCCCAAAGAAATGTTTCTGGAAATGCTTTCATAATTAACTCCTTTTATCGTTAGCGAATGATGGATAACAGCGGCTCACCAGCGTTTATCTGCGCCGTGCCGTGGGGTAATACGTCCGTAAAATCATCGCTATTACTGATTAATACCGGCGTCGTCAGATCAAATCCGGCCTCGCGAATAGCAGGGATATCAAAAGAAATCAGCCGATCGCCTGTATTGACCTTGTCACCCACGTTGACGTGAGCGGAAAAGAATTTGCCGTCCAGTTTTACGGTGTCGATACCGACATGAATCAGGATCTCCACGCCATCATCTGACTCAATGCCAATGGCGTGTAATGTGGCGAACAACGAAGCAATTTGCCCCGCCACCGGAGAACGCACTTCACCAACAGAGGGCAGAATGGCAATACCTTTACCCAACAGGCCGCTGGCAAACGTGGTATCAGCGACGTGAATGAGCGGCACAATCTCTCCCGTCATCGGTGAACAGATACCGCCCTGCTCAGGTG---TAATAACCTCTGGTGTTTTCTCTTGCTGGGCAACTTGCGCTGGCTGACGTTTAGCGGTGATGAAATGAAACATCACCGTACCGACAAATGCGCAACCGATGGCAATGACACCGCCAATAACGCTGGCCCATACGGTGAAATCAATCCCCGTTGACGGGATGGTTTGCATGAAGGTGAAAATACCTGGCAAACCAAAGGAGTAAACTTTCGTTTGCGCGTAGCCAATGATGGTGGCCCCCAATGCCCCACTTATGCAGGCGATAACGAAGGGGTACTTACGCGGCAGATTGACGCCATATACCGCTGGTTCGGTGATACCAAACAAACCTGTCAACGCCGCTGATCCCGCCACCACTTTTTTCTGCGCATCGCGTTCGCAGAGGAAGACGCCGAGCGCCGCCCCGACTTGCGCCATAATGGCGGGCATTAACAGCGGGATCATGGTGTCGTAGCCCAGCACGGTGAAGTTATTGATAATTAAAGGTATCAAACCCCAATGCAGACCGAACATCACAAAGATTTGCCAGAAACCGCCCATTACCGCGCCTGCAAATGCAGGAACCGCCTGATAAAGCCAGAGATAACCGGCAGCAATCAGTTCACTTATCCAGGTTGATAGCGGCCCCACCAGCAGAAATGTGATGGGCGTGATGACCATCAGACATAGCAAGGGTGTGAAGAAATTTTTGATTGCCGAAGGTAACCATGTATTAAGTCGGCGTTCCAGAATGCTGCACAACCAGGCAGAAAAAATAATGGGAATAACCGATGACGAGTAATTCAACAATGTGACCGGAATACCCAGGAAATCCAGGCCCAGCGCATCCACTTTTTGCCCGTTCTCGAAGGCAGTCAGAATTAATGGATGCACTAACGCTCCGCCAATCACCATGGCAGTAAATGGATTGCCGCTGAAGCGTTTCCCTGCGGTGTAGCCCAGGATTATCGGGAAGAACCAAAACAAGGCATCACTGGCGCTAAATAAAATTAAATAAGTACCACTTTGTTCGGTCGCCCACTGAAAAGTGAGTGCCAGAGCCAACATACCTTTCAGGATCCCGGTTGCCGCCATCAAACCGATCAGAGGCGTAAAAATACCTGAAATAACATAAAAAAAGCGGTTTAACAGATTATCTTTATCATCATTTTCCGGTGCCTGTTGCGCTTTTTCGCCAAGGCCTGCCACGCTGTTAACCGCCAGGAAGACATCGGCCACATGGTTACCTATGACAACCTGAAACTGGCCACCGCTTTCCACCACCATAATAATACCGGGGGTCTTTTTCAGTACCTCAGCTTGCGCTTTGCTTTCATCCTTTAACTTAAAACGTAATCGCGTTGCACAATGCATCAGACTCACAATGTTATCTGCGCCCCCGACTCCTGCGACTATTGTTCTGGCTAACTCCGTCATAACTTGCCCTCTACCGCTTTGCGGCAAAACTCCAAAAAAAAACCTGAAAAAAACGGCCTGACGTGAATCAAGCAATTTTTTTCAGGTTTTGCCCGCTTAGTGCGGTAACAATCCTTTATTCAGTAATAATATTTCAGTGTTCTTTGCGCACGCGCTCTATATTTATGGCTAAAAACATAATCTCTGCAGGTGAGATTTTACGTTGATACTGCAAACCAATAAAAATGGCGATCCGCTCCGCACATTGCCATGCTTGCGGGTAATTTTGCTTTACTGCTTGTTGTAATGATTCATCACTATCGTTAATCGATGCATGTTCAAGAATACGCCAGGATAAAAATTTCAGATGCGTAACCAGTCGCTGATAACTCAAGCTTTCTTCCTGGTAATTAAGGCTGAACTGAAATTTTATTAATTGCAGCATTTCTCGCATTAATTGCGTGACACCTGCAACATCCTCCATATTTCCGCTCATTTGGGCACTGACCAGATGCATGGCAATAAAGCCCACTTCATCTTTCGGTAACTGCACGCCCAACCGTTTATCAATAATGGTTAACGCTTCTTCCCCTAGCTGGAACTCTTTCGGGTAAAGTCGCTGGATATCCCACAGCAGCGGGTTGGGCAGTAGCACGTTTTGCTGAAAGCGTTTAATCGCAAACTGGCAATGGTCAGTTAGCGAGATATAAATACTGTCCTGCAACTTTCCCAGACGCTCCTGCGCCAGAGAGATAATACGATCACAGGTTGCCATCACCTCAAGAGGCATATGACTTAAGAGTTCGCTTAATCGCCCGTTCAGTTCATGACTGCTCAAGGCATACTCTTTTTCTATTCCACTTGAGTTAATTCTTTCGCCTGGGCGTTTTTGAAAGCCAATTCCGCGCCCCATGACGACTTTTTCCCGCTGTTGATCATCAATAACCACCACAACATTATTGTTGAGAATTTTGGTGATTTGCATGTTCATAGCAAGGACCTTTTTTATAAACAAAAAAACCCGACTTCACCAGTATTCTCTGGTTATGTCAGGTTTTGCCTGCGAATGCAGTAACAATCCAGTCATTAATTAATGGTTTTTATAACGAACATCCAGGTTCGAAAATTAATTTAGTTGCGTGCAGAAAAAATAGCAATGCTCTATTTATAAAAGTATGACCATGCTCGCAGTTATTAATTTTGTGTAATTTTAGGATTTTATAAAGTTATATATAACAAATCCCAATAATTAAATTATTGGGATTTACTTGGTGAA
