# Supplementary material for: Fate of the H-NS–Repressed bgl Operon in Evolution of Escherichia coli
Source: PLoS Genet. 2009 Mar 6;5(3):e1000405. doi: 10.1371/journal.pgen.1000405 (PMC2646131; doi:10.1371/journal.pgen.1000405)
Supplement: Dataset S1 — Sequences used for phylogenetic analyses. (0.11 MB ZIP) [file pgen.1000405.s010.zip › bgl-operon.meg]

#mega
!Title bgl operon;
!Format DataType=DNA indel=- CodeTable=Standard;

!Domain=Data property=Coding CodonStart=1;
#101-1
ATGTCTGTTTCACGTCGGGTAATACATCACGGACTTTATTTTGCGGTTTTAGGACCGTTA
ATTGGTGTTCTGTTTCTTGTCCTCTACATATTCTTCGCAAAAGAACCGCTGGTTCTTTTG
GTAATAATACAGGTACTTCCATTGTTTCTCTTATTGTCGATTACTATGGGAGCTATTCCT
GCATTGTTAACCGGCGTGATGGTCGCCTGTCTGCCGGAAAAGATCGGGTCACAGAAAAAT
TATCGTTGTCTGGCTGGTGGCATAGGTGGCGTCGTTATCACCGAGATCTATTGTGCAGTT
ATTGTACATATTAAGGGCATGGCTTCCTCGGAGTTGTTTGAAAACATTCTTTCTGGTGAC
AGTCTCGTTGTCCGCATCATTCCTGCATTGCTGGCAGGTGTGGTGATGAGCAGAATCATT
ACCCGTCTGCCCGGATTGGATATTTCATGTCCTGAAACAGACTCTTTAAGTTAAGCGGGA
TACTTTATCTTTGGGCTACTCAAAAGCAGACAGGATGTTACTATGACTCAAAATATCAGG
CCGTTACCCCAATTCAAATATCATCCCAAGCCACTGGAAACAGGCGCATTTGAACAGGAT
AAAACCGTAGAGTGCGATTGCTGTGAACAACAGACGTCAGTTTATTACTCGGGTCCCTTT
TATTGCGTTGATGAAGTTGAACATCTCTGTCCGTGGTGTATTGCGGACGGTTCTGCTGCT
GAAAAGTTTGCAGGTAGTTTTCAGGATGATGCCAGCATAGAAGGTGTTGAATTTGAGTAT
GATGAAGAGGACGAATTTGCCGGTATTAAGAACACATATCCTGATGAAATGCTGAAAGAG
TTGGTTGAACGCACGCCAGGTTATCATGGATGGCAACAGGAATTCTGGCTTGCGCATTGT
GGCGATTTCTGTGCTTTTATCGGCTATGTGGGCTGGAATGATATAAAAGATCGCCTCGAT
GAATTTGCCAACCTTGAAGAAGATTGTGAGAATTTCGGTATTAGAAATTCTGATCTAGCT
AAATGCCTGCAAAAGGGTGGTGATTGTCAGGGTTATCTCTTCCGCTGTCTCCACTGCGGC
AAGCTGAGACTGTGGGGTGATTTTTCGTAGTTATTTAAATAATG-AGAACAGGCCGGA-G
CGTAATTCATACATCCGGCCTTATTTCTTCAGCT-TAACCGAGCGCTAATTCTGCGGCAG
CGGCTTTATCAGCGATTACCATCAGCGAAGGATGCAGCTGCAACACGGAAGCTGGAACAT
CTTCGGTAACCGGACCTTGCAGAACATTTTTCAGTGCCTGCGCTTTACCTGCGCCACTGA
CAATTATCAGCAAGTTTTTCGCCGCCATGATGCTTTTCGGCCCCATCGTCACGTAGCTGT
CAGGCACTAACGAAAAGTCGCCGCCCAACTCACCATGCGCCACAATATCAACCATCTCTC
CCTGGATCGGGAACTCCACGGTTTGCTCATGGAAATGGGTCGTATTCGGCAAATTGCCAC
AAAAATGACCATCTGCACCTAATCCCAGCACCACCAAATCCAGGCCGCCTTCACGCGCCA
GTTTCTGATCATGCTCGCGGTAGTTATCAATAGTGAGCTTCTGGATATTCTCTTCTTTGA
TCCCCGCAGGGGTGAAAAACAGATTACGCAGATTGGTAATCGTTACACCTTCTCCCTCTT
TGCCGCGAAAGGGAATTTCATCGAAATTATAGAAATAGCAGTTATCGTACCAGGGCTTAC
CTTTAACCAGGGTGGTGAGGTATTCATACATGCCTTTGGGCGTGCTACCGGCGGTAATTG
CCAGGTTAACACGACGCGTCTTCGACATATAACCAAGCAGATGGTGTGCCGCGACACGGC
TCATTTCCTGGTAATCTTCGGTAATGATTAATTTCATCTTAGTGCCTTATTTTATTTAAA
TAATTTCTGTACGAAGGCTGCATAGGCAGGCCGCCAGACATCCATTTCATGGTTCAGGCC
GGGATATTCCTGGTAATCAAACTTAATTTTTTTCTGCTCAAGCTCAGTTTTCAGCCCGGC
GATATCCTTGCCGGTTACGACATCTTTATCACCAACGACCACAGTAAAATTACGTAGTTG
CTGGTTAATAGCTGCCGGATCGTTCAGCCGGGCCGCGACACCTTCATCCGGTACGGTTGT
CGTGGTAACACCACTGAATGTGGCCAGCCAGCCAAAGCTTTCCAGATGATTCATTCCCGA
TACCAGCGCCTGATACCCACCTTGTGAAAGCCCTGCCAGTGCGCGACCATCGGCATCTTT
ACGGACGTTAAAACGCTTGCTAATCAGCGGGATAATATCGTTCATCAGTTCGCGATCTGC
CGCTTTAGCATTCAGCGGATAAAAGACTTTACGTCTTTCCTGAGGCACGAAATCTTCGGG
AATAATGCCCTTCGCATCGGTTTCGGTATCTGGGATCACCACCAGCATCGGTTTAATTTT
CCCTTCAGCCAGCAGGTTATCCATGATTTGCGGGATACGCCCCTGATCGATAGCGGAACG
TCCGGTATCACCAAAACCGTGATAGAAATAGAGCACTGGCAAAGGCTCGCCCATGCCGGT
GTATCCTGGCGGGGTCCAGACATACATCTGACGTTCAAATTGCAATGCGTTGGAGTGGTA
AGTTATGGCGATCAAATCACCATGCGCAACAGAACGCGTATCCAGATAACTGCCTGGCAC
CAGAATCATACTGGAGTTAACCTGGCGCTGAGGCTTAGTCATTGCGGTGCCTGTATCAAT
GCTGCGTACACCATCAACATTGAAAAAATACTCGTACAGGTTGCCTTTCAGGATAGGTGT
GCGCCACGACCAGACTCCTGCTTCGTCTTTGGTCATCGGGTGAATATTGTCCGGAACCGG
AACACCCACCACTACAGAGACATTTTTTGCCCCAGGGGCAAAGTAGCGAAAGGTCACGCT
GTTATCGGCATTGACCTGAGTCACATACTGTTTCACCGGGATAGTGGGTGCCGGGCTGGC
TGGCATATCCGCTGCTATGGCCCACTGAGCAGAAATACCGCTGGCAATAGCCAGCGTTAA
AGCAGCAATTTTTATATTCATCGTAATATTCCTTTCATTAAGTTCCATTACCACCAGATT
TCAGCCTGGGCACCGACAGCAAACTGGTCGTCTTTATTGTCTTCGAAGGTGAAGCCATCC
AGTTCGTTTTCCAGGGCTTTGATATACGTGGCGTAGAAACGAATTTCCGGACGCGAGGTC
AACATACTGGTATTGACTTTAAAGGTATGGAAGAGCGTGGTTTTATAACCAGACTCATTA
AATTTATTACTATTCGCATCTTTGTTTTGCTGGGTGAAATAGCCCAGTTCAACACCTGTC
TGGTTATATTGGTCCCAAATATAGGCCGGGCGAACAACCGCACGAATAGATTCGAAATCA
GAGTGTGCGCCTGTTTCGTAGCTATAAATATCGTTACCGAAGGAGTAAACAATCGCGTTA
GCCACAATAAAATGATCGCCGATATAGGCTTCGCCCTGCGAGGTCAGACGAACTGCTGTT
CCGCCGGTGTGATCACCATAATAACGACCATTAAAGGTGGTAAATGGACTTGCGCCAGCA
TAACGGCCAAAGTTACTGGCGATAGAGTTATTCGCAACCAGGAAGGAGAATTCGTTGAAG
CCACCTTTATCAAATTTCTGCGTTAAAGATGTGCCGAACATCCAGGTATCTTTCCAGTCA
TAATACCCGTTATTATCCTGATTATCTTTTTCCGATGCGCTTTCGTTTGCCGTGACATAA
CGACCACTCACCATTAAGGTCGCTTTATCCCATAACGGGATATCTTTATAGCGTAAATCA
ATAGTATTGGTATTAATCTGCTGTTTGTTTTGCAGGCTGCGATCGTAATCATCGACATCT
TCGCGAACCAGCGCGATATCAATTTTACCCGGACCGACTTTCCAGTTTTCCAGACCTACA
CCCGCTGCGGCATCAGTACGCTGCGTTTTCCAGTCCAGCATCTGGATTTCAATTTTCGGC
GCACCGTGTTTACCCACCCAGAAATCAGCCTCTGGCGCAAAGGGCAGGAAACCTTTGGTG
GTAACGTACATATCGGAGAACTGCATAAAGTTCTCGCCACCGGCGTTATCGCCAAACCAG
CCGGTTGAGTACTGCTGACCAACGTTACCATCCATCATCACAACGGCATCAACCCGTTTG
CCGTTTTCGTTGTAGACACGTTGTTTTAACTGCAAATCAAACCAGCCGGAGTATTCGTTA
CCAAAGCGGCCCAGAGAACCAATCGCCCATGATTTAGGTGAACCATGAGAGGCGGTCCCC
CAACCAGAACGGTAATAGCCGTTGTAACTAAAGCCAATTTCATCTTTCACAAACTTACTG
AAATCTTTCAGAGTCATGGAAGAATAAATCGAGCCTGTCTCACTGGCATTTTTCTCTTCA
TTTTTGACCAGTACAGCATCAGGTTTTGCGGCACTACTGGTCGGGAACGGATTGGCGGCA
TACCCTTGATCATTCGTACTTACGCTACGATTCACCGTCGCTGGCGTATATTTTTTCTTC
TCTTCATCTTTATACTTTTTGAGTTCGCTTTGCGTTTCTCTTAACGCTTTTTCTAATAAC
TCAAGGCGTTGTTCCACCGTTAATGATTCAGCCAATGATTGTGCAGAAAAGGCTAACGGT
GCCATTAATAAGATGGCAGAGGTAATAAGATTTCGTCTAAACATAATATCCCTTTATGGT
GCAAAGAAAGAATTAACGTATCGCATCCAGACTGTTCTGAATGCGACGATAATTAAGGTG
CTTTATTGGTTATTTTTTT-AATGACAGCCCCCGCGTTTTGATCACTTCTGCATACCATC
CGAAGCTTTTCTTACGCGTTCTTGTGAGGCTTCCTTCGCCATTATCATCACGATCCACAT
AAATAAAGCCGTAGCGCTTAGACATTTGTGAATGAGATGCACTGACTAAATCAATTGGCC
CCCAACTGGTGTACCCCATAATATCCACACCATCGGCAATCGCTTCATTTACCTGTACCA
GGTGATCGTTTAAATAGGCAATTCGATAATCGTCCTGTATCGAACCATCCGCTTCAACGC
TGTCTTTTGCGCCTAATCCGTTCTCGACAATAAATAACGGTTTTTGATAACGATCCCAAA
GCGTATTTAACAGAACCCGTAATCCAACCGGATCAATTTGCCACCCCCACTCTGAACTTT
TCAGATGCGGATTGGGGATCATATTCAGTATGTTGCCCTGCGCATTTTTATTAATGCTTT
CGTCGTGGGAAACACAACCAGTCATGTAATAACTAAAAGAGATGAAATCTACAGTATGTT
TTAAATCTTCTGCGTCACTTTCAGTCATCTCAATGGTGATATTGTGGTCGCGGAAGAAAC
GCTGCATATAGCCGGGATACTGGCCACGCGCCTGAACATCACCAAAGAACATCCAGCGCC
GGTTCTCTTCCATGGCCTGCAACATATCCTGTGGCTGGCAGGTGAGGGGGTAAACCAGCC
CACCGAGAAGCATATTGCCGATTTTCGCTTCGGGGATCAGGCTATGACAGGCTTTAACTG
CCCGCGCACTGGCAACCAGTTGATGATGGATCGCCTGATAAACTTCCGCCTCGCCACTCT
CTTCTGCCAGCCCCACGCCCGTGAATGGCGCGTGTAACGACATATTGATTTCATTAAACG
TCAGCCATAACGCTACTTTATGTTGGTAGCGGGTAAAGACCGTGCGGGCGTAATGCTCGA
AGTGATCGATGACCGCCCGATTAGCCCAACCGCCGTAGTTTTTCACCAGCCCATATGGCA
TTTCGTAATGGGATAACGTTACCAGCGGCTTGATCCCCGCCTGCGCCATTTCATCAAACA
GCCGATCGTAAAACGCTAACCCCGCTTCATTCGGTTCGGCTTCGTCGCCCCGAGGGAAAA
TTCGCGCCCAGGCAATGGAAATACGCAGACAGGTGAAGCCCATCTCGGCAAATAACGCGA
TATCTTCCGGGTAACGGTGATAAAAATCGATGGCGACATCTTTGATATTCTCTTTCCCCA
GGATGCGCGGTTCCATTTTTCCCATAACGCCATGAGGCTGTAAATCTGAGGTCGTAATCC
CTTTGCCATCTTCCAGCCAGGCACCTTCCACCTGATTGGCAGCTGTTGCGCCACCCCAAA
GAAATGTTTCTGGAAATGCTTTCATAATTAACTCCTTTTATCGTTAGCGAATGATGGATA
ACAGCGGTTCACCTGCGCTTATCTGCGCCGTGCCGTGGGGTAATACGTCTGTAAAATCAT
CGCTATTACTGATTAATACCGGCGTCGTCACATCAAATCCGGCCTCGCGAATAGCAGGGA
TATCAAAAGAAATCAGCCGATCGCCTGTATTGACCTTGTCACCCACGTTGACGTGAGCGG
AAAAGAATTTGCCGTCCAGTTTTACGGTGTCGATACCGACATGAATCAGGATCTCCACAC
CATCATCTGACTCAATGCCAATGGCGTGTAATGTGGCGAACAACGAAGCAATTCGACCCG
CAACCGGAGAACGCACTTCACCAACCGAGGGCAGAATGGCGATACCTTTACCCAACAGGC
CACTGGCAAACGTGGTATCAGCGACGTGAATGAGCGGCACAATCTCTCCCGTCATCGGTG
AACAGATACCGCCCTGCTCAGGTGGTGTAATAACCTCTGGTGTTTTCTCTTGCGGGGCAC
CCTGCGCTGGCTGACGTTTAGCGGTGATGAAATGAAGCATCACCGTACCGACAAATGCGC
AACCGATGGCAATGACACCGCCAATAACGCTGGCCCAGACGGTGAAATCAATCCCCGTTG
ACGGGATGGTCTGCATGAAGGTGAAAATACTCGGCAAACCAAAGGAGTAAACTTTTGTTT
GCGCGTAGCCAATGATGGTGGCCCCCAAAGCCCCACTGATACAGGCGATAACAAAGGGGT
ACTTACGCGGCAGGTTGACGCCATATACCGCTGGTTCGGTGATACCAAACAGGCCCGTCA
ACGCCGCCGATCCGGCTACCACTTTTTTCTGCGCATCGCGTTCGCAGAGGAAGACGCCGA
GCGCCGCCCCGACCTGCGCCATAATGGCGGGCATTAACAGCGGGATCATGGTGTCGTAGC
CCAGCACGGTGAAGTTATTGATACACAGCGGCACCAGGCCCCAGTGCAGTCCGAACATGA
CGAAGATTTGCCAGAAGCCGCCCATTACCGCGCCCGCAAATGCAGGAACCGCCTGATAAA
GCCAGAGATAACCGGCGGCAATCATTTCGCTTATCCAGGTTGATAGCGGCCCCACCAACA
GAAAGGTGACGGGTGTGATAACCATCAGACATAGCAATGGTGTGAAGAAATTTTTGATTG
CCGACGGTAACCACGCATTAAGTCGGCGTTCCAGAATGCTGCACAACCAGGCAGAAAAAA
TAATGGGAATAACCGATGACGAGTAATTCAACAATGTGACCGGAATACCCAGGAAATCCA
GCCCCAGCGCATCCGCTTTTTGCCCGTTCTCGAAAGCAGTCAGAATTAATGGATGCACTA
ACGCTCCACCAATCACCATGGCAGTAAATGGATTACCGCCGAAGCGTTTCCCCGCGGTGT
ATCCCAGGATTATCGGGAAGAACCAAAACAAGGCATCACTGGCGCTGAATAAAATTAAAT
AAGTACCACTTTGTTCGGTCGTCCACTGAAAAGTGAGCGCCAGAGCCAGCATACCTTTCA
GGATCCCGGTTGCCGCCATCAGACCGATCAGAGGCGTAAAAATACCTGAAATAACATAAA
CAAAGCGGTTTAGCAGATTACCTTTCTCATCATTTTCCGGTGCCTGTTGCGCTTTTTCGC
CAAGGCCTGCCACGCTGTTAACCGCCAGGAAGACATCGGCCACATGGTTACCTATGACCA
CCTGAAACTGACCACCGCTTTCCACCACCATAATAATACCGGGGGTCTTTTTCAGTACCT
CAGCTTGCGCTTTGCTTTCATCCTTTAACTTAAAACGTAATCGCGTTGCGCAATGCATCA
GACTCACAATGTTATCTGCGCCCCCGACTCCTGCGACTATTTTTCTGGCTAACTCCGTCA
TAACTTGCCCTCTACCGCTTTGCGGCAAAACTCCAAAAAAAAACCTGAAAAAA-CGGCCT
GACGTGAATCAAGCAATTTTTTTCAGGTTTTGCCCGCTTAGTGCGGTAACAATCCTTTAC
TCAGTAATAATATTTCAGTGTTCTTTGCGCACGCGCTCTATATTTATGGCTAAAAACATA
ATCTCTGCGGGTGAAATTTTACGTTGATACTGCAAACCAATAAAAATGGCGATCCGTTCC
GCACATTGCCATGCTTGCGGGTAATTTTGTTTTACTGCTTGTTGTAATGATTCATCACTA
TCGTTAATTGAAGCATGTTCAAGAATACGCCATGATAAAAACTTCAGATGCGTAACCAGT
CGCTGATAACTCAAGCTTTCTTCCTGGTAATTAAGGCTGAACTGAAATTTTATTAATTGC
AGCATTTCGCGCATTAATTGCGTGACACCTGCAACATCCTCCATATTCCCGCTCATTTGG
GCACTGACCAGATGCATGGCAATAAAGCCCACTTCATCTTTCGGTAACTGCACGCCCAAC
CGTTTATCAATAATGGCTAACGCTTCTTCCCCTAGCTGGAACTCTTTCGGGTAAAGCCGC
TGGATGTCCCACAGCAGCGGGTTAGGCAGCAATACGTTTTGCTGAAAGCGTTTAATCGCA
AACTGGCAATGGTCAGTTAGCGAGATATAAATACTGTCCTGCAACTTTCCCAGGCGCTCC
TGCGCTAAAGAGATAATACGATCACAGGTTGCCATCACCTCAAGAGGAATATGACTTAAG
AGTTCGCTTAATCGCCCGTTCAGTTCATGACTGCTCAAGGCATACTCTTTTTCTATTCCA
CTTGAATTAATTCTTTCGCCAGGGCGTTTTTGAAAGCCAATTCCGCGCCCCATGACGACT
TTTTCCCGCTGTTGATCATCAATAACCACCACAACATTATTGTTGAGAATTTTGGTGATT
TGCATGTTCATAGCAAGGACCTTTTTTATAAACAAAAAAACCCGACTTCACCAGTATTCT
CTGGTTATGTCAGGTTTTGCCTGCGAATGCAGTAACAATCCAGTCATTTATTAATGGTTT
TTATAACGAACATCCAGGTTCGGAAATTAATTTAATTGCGTGCAGAGAAAATAGCAATGC
GCTATTGATAAAAATATGACCATGCTCGCAGTTATTAACTTTGTGTAATTTTAGGAATTT
ATAAAGTTATATATAACAAATCCCAATAATTAAGTTATTGGGATTTGTCTGGTGAA

#MG1655
ATGTCTGTTTCACGTCGGGTAATACATCACGGACTTTATTTTGCAGTTTTAGGACCGTTA
ATTGGTGTTCTGTTTCTTGTCCTCTACATATTCTTCGCAAAAGAACCGCTGGTTCTTTGG
GTGATAATACA------TCCAATTTTTCTCTTATTGTCGATAACTACGGGAGCTATTCCT
GCGTTGTTAACCGGTGTAATGGTTGCCTGTCTGCCGGAAAAGATCGGGTCACAGAAACGT
TATCGTTGTCTGGCTGGTGGCATAGGTGGCGTCGTTATCACCGAGATCTATTGTGCAGTT
ATTGTACATATTAAGGGCATGGCTTCCTCGGAGTTGTTTGAAAACATTCTTTCTGGTGAC
AGTCTCGTTGTCCGCATCATTCCTGCATTGCTGGCAGGTGTGGTGATGAGCAGAATCATT
ACCCGTCTACCCGGATTGGATATTTCATGTCCTGAAACAGACTCTTTAAGTTAAGCGGGA
TACTTTATCTTTGGGCTACTCAAAAGCAGACAGGATGTTTCTATGACTCAAAATATCAGG
CCGTTACCCCAATTCAAATATCATCCCAAGCCACTGGAAACAGGCGCATTTGAACAGGAT
AAAACCGTAGAGTGCGATTGCTGTGAACAACAGACGTCAGTTTATTACTCGGGTCCCTTT
TATTGCGTTGATGAAGTTGAACATCTCTGTCCGTGGTGTATTGCGGACGGTTCTGCTGCT
GAAAAGTTTGCAGGTAGTTTTCAGGATGATGCCAGCATAGAAGGTGTTGAATTTGAGTAT
GATGAAGAGGACGAATTTGCCGGTATTAAGAACACATATCCTGATGAAATGCTGAAAGAG
TTGGTTGAACGCACGCCAGGTTATCATGGATGGCAGCAGGAATTCTGGCTCGCGCATTGT
GGCGATTTCTGTGTTTTTATCGGCTATGTGGGCTGGAATGATATAAAAGATCGCCTCGAT
GAATTTGCCAACCTTGAAGAAGATTGTGAGAATTTCGGTATTAGAAATTCTGATCTAGCT
AAATGCCTGCAAAAGGGTGGTCATTGTCAGGGTTATCTCTTCCGCTGTCTCCACTGCGGC
AAGCTGAGACTGTGGGGTGATTTTTCGTAGTTATTTAAATAATG-AGAACAGGCCGGA-G
CGTAATTCACACATCCGGCCTTATTTCTTAAGCT-TAACCGAGTGCTAATTCTGCGGCA-
CGGCTTTATCAGCGATTACCATCAGCGAAGGATGCAGCTGCAACACGGAAGCTGGAACAT
CTTCGGTAACCGGACCTTGCAGAACATTTTTCAGTGCCTGCGCTTTACCCGCGCCGCTGA
CAATTATCAGCAAGTTTTTCGCCGCCATGATGCTTTTCGGCCCCATCGTCACGTAGCTGT
CAGGCACTAACGAAAAGTCGCCGCCCAACTCGCCATGCGCCACAATATCAACCATCTCTC
CCTGGATCGGGAACTCCACGGTTTGCTCATGGAAATGGGTCGTATTCGGCAAATTGCCAC
AAAAATGACCATCTGCACCTAATCCCAGCACCACCAAATCCAGTCCGCCTTCACGCGCCA
GTTTCTGATCATGCTCGCGGTAGTTATCAATAGTGAGCTTCTGGATATTCTCTTCTTTGA
TCCCCGCAGGGGTGAAAAACAGATTACGCAGATTGGTAATCGTTACGCCTTCTCCCTCTT
TGCCGCGAAATGGAATTTCATCAAAATTATAGAAATAGCAGTTATCGTACCAGGGCTTAC
CTTTAACCAGGGTGGTGAGGTATTCATACATGCCTTTGGGCGTGCTACCGGCGGTAATTG
CCAGGTTAACACGACGCGTCTTCGACATATAACCAAGCAGATGGTGTGCCGCGACACGGC
TCATTTCCTGGTAATCTTCGGTAATGATTAATTTCATCTTAATGCCTTATTTTATTTAAA
TAATTTCTGTACAAAGGCTGCATAGGCTGGTCGCCAGACATCCATTTCATGGTTCAGACC
CGGATATTCCTGGTAATCAAAGTTAATTTTTTTCTGCTCAAGCTCAGTTTTCAGCCCGGC
GATATCCTTGCCGGTTACGACATCTTTATCCCCCACAACCACAGTAAAATTACGTAGTTG
CTGGTTGATAGCTGCCGGATCGTTCAGTCGGGCCGCGACACCTTCATCCGGTACGGTTGT
CGTGGTAACACCACTGAATGTGGCCAGCCAGCCAAAGCTTTCCAGATGATTCATTCCGGA
AACCAGCGCCTGGTACCCGCCTTGTGAAAGCCCTGCCAGCGCGCGGCCATCGGCATCTTT
ACGGACATTAAAACGCTTGCTAATCAGCGGGATAATATCGTTCATCAGTTCGCGATCTGC
CGCTTTAGCATTCAGCGGATAAAAGACTTTACGTCTTTCCTGAGGCACGAAATCTTCGGG
AATAATGCCCTTCGCATCGGTTTCTGTATCCGGGATCACCACCAGCATCGGTTTAATTTT
CCCTTCAGCAAGCAGGTTATCCATGATTTGCGGGATACGCCCCTGATCGATAGCGGAACG
TCCGGTATCACCAAAGCCGTGATAGAAATAGAGCACTGGCAAAGGCTCGCCCATGCCGGT
GTATCCTGGCGGGGTCCAGACATACATCTGACGTTCAGATTGCAATGCGTTGGAGTGGTA
AGTTATGGCGATCAAATCACCATGCGCAACAGAACGCGTATCCAGATAACTGCCTGGCAC
CAGAATCATACTGGAGTTAACCTGGCGCTGAGGATTAGTCATTGCGGTGCCTGTATCAAT
GCTGCGTACACCATCAACATTGAAAAAATACTCGTACAGGTTGCCTTTCAGGATAGGTGT
GCGCCACGACCAGACTCCTGCTTCGTCTTTGGTCATCGGGTGAATATTGTCCGGAACCGG
AACACCCACCACTACAGAGACATTTTTTGCCCCAGGGGCAAAGTAGCGAAAGGTCACGCT
GTTATCGGCATTGACCTGAGTCACATACTGTTTCACCGGGATAGTGGGTGCCGGGCTGGC
TGGCATATCCGCTGCTATGGCCCACTGAGCAGAAATACCGCTGGCAATAGCCAGCGTTAA
AGCAGCAATTTTTATATTCATCGTAATATTCCTTTCATTAAGTTCCATTACCACCAGATT
TCAGCCTGGGCACCGACAGCAAACTGGTCGTCTTTATTGTCTTCAAAGGTGAAGCCATCC
AGTTCGTTTTCCAGGGCTTTGATATACGTGGCGTAGAAACGAATTTCCGGACGCGAGGTC
AACATACTGGTATTGACTTTAAAGGTATGGAAGAGCGTGGTTTTATAACCAGACTCATTA
AATTTATTACTATTCGCATCTTTGTTTTGCTGGGTGAAATAGCCCAGTTCAACACCTGTC
TGGTTATATTGGTCCCAAATATAGGCCGGGCGAACAACCGCACGAATAGATTCGAAATCA
GAGTGGGCGCCTGTTTCGTAGCTATATATATCGTTACCGAAGGAGTAAACAATCGCGTTA
GCTACAATGAAATGATCGCCAATATAGGCTTCGCCCTGCGAAGTCAGACGTACCGCTGTT
CCGCCGGTGTGATCACCATAATAACGACCATTAAAGGTGGTAAATGGACTTGCGCCAGCA
TAACGGCCAAAGTTACTGGCGATAGAGTTATTCGCGACCAGGAAGGAGAATTCGTTGAAG
CCACCTTTATCAAATTTCTGCGTTAAAGATGTGCCAAACATCCAGGTATCTTTCCAGTCA
TAATACCCGTTATTATCCTGATTATCTTTTTCCGATGCGCTTTCGTTTGCCGTGACATAA
CGACCACTTACCATTAAGGTGGCTTTATCCCATAACGGGATATCTTTATAGCGTAAATCA
ATGGTATTGGTATTAATCTGCTGTTTGTTTTGCAGGCTGCGATCGTAATCATCGACATCT
TCGCGAACCAGCGCGATATCAATTTTACCCGGACCGACTTTCCAGTTTTCCAGACCTACA
CCCGCTGCGGCATCAGTACGCTGCGTTTTCCAGTCAAGCATCTGGATTTCAATTTTCGGC
GCACCGTGTTTACCCACCCAGAAATCAGCCTCTGGCGCAAAGGGCAGGAAACCTTTGGTG
GTAACGTACATATCGGAGAACTGCATATAGTTCTCGCCACCGGCGTTATCGCCAAACCAG
CCGGTAGAGTACTGCTGACCAACGTTACCATCCATCATCACAACGGCATCAACCCGTTTG
CCGTTTTCGTTGTAGACACGTTGTTTTAACTGCAAATCAAACCAGCCGGAGTATTCGTTA
CCAAAGCGGCCCAGAGAACCAATCGCCCATGATTTAGGTGAACCATGAGAGGCGGTCCCC
CAACCAGAACGGTAATAGCCGTTGTAACTAAAGCCAATTTCATCTTTCACAAATTTACTG
AAATCTTTCAGAGTCATGGAAGAATAAATCGAGCCTGTCTCACTGGCATTTTTCTCTTCA
TTTTTGACCAGTACAGCATCAGGTTTTGCGGCACTACTGGTCGGGAACGGATTGGCGGCA
TACCCTTGATCATTCGTACTTACGCTACGATTCACCGTCGCTGGCGTATACTTTTTCTTC
TCTTCATCTTTATACTTTTTGAGTTCGCTTTGCGTTTCTCTTAACGCCTTTTCTAATAAC
TCAAGGCGTTGTTCCACCGTTAATGATTCAGCCAATGATTGTGCAGAAAAGGCTAACGGT
GCCATTAATAAGATGGCAGAGGTAATAAGATTTCGTCTAAACATAATATCCCTTTATGGT
GCAAAGAAAGAATTAACGCATCGCATCCAGACTGTTCTGAATGCGACGATAATTAAGGTG
CTTTAATGGTTATTTTTTTTAATGACAGCCCCCGCGTCTTGATCACCTCTGCATACCATC
CGAAGCTTTTCTTGCGTGTTCTTGTGAGGCTTCCTTCGCCATTATCATCACGATCCACAT
AAATAAAGCCGTAGCGCTTAGACATTTGTGAATGAGATGCACTGACTAAATCAATTGGCC
CCCAACTGGTGTACCCCATAATATCCACACCATCGGCAATCGCTTCATTTACCTGTACCA
GGTGATCGTTTAAATAGGCAATTCGATAATCGTCCTGTATCGAACCATCCGCTTCAACGC
TGTCTTTTGCGCCTAATCCGTTCTCGACAATAAATAACGGTTTTTGATAACGATCCCAAA
GCGTATTTAACAGAACCCGTAATCCAACCGGATCAATTTGCCACCCCCACTCTGAACTTT
TCAGATGCGGATTGGGGATCATATTCAGTATGTTGCCCTGCGCATTTTTATTAATGCTTT
CGTCGTGGGAAACACAACCAGTCATGTAATAACTAAAAGAGATGAAATCGACGGTATGTT
TTAAATCTTCTGCGTCACTTTCAGTCATCTCAATGGTGATATTGTGGTCGCGGAAGAAAC
GCTGCATATAGCCGGGATACTGGCCACGCGCCTGAACATCACCAAAGAACATCCAGCGCC
GGTTCTCTTCCATGGCCTGCAACATATCCTGTGGCTGGCAGGTGAGGGGGTAAACCAGCC
CACCGAGAAGCATATTGCCGATTTTCGCTTCGGGGAGCAGGCTATGACAGGCTTTAACTG
CCCGCGCACTGGCAACCAGTTGATGGTGGATAGCCTGATAAACTTCCGCCTCGCCACTCT
CTTCTGCCAGCCCCACGCCCGTGAATGGCGCGTGTAACGACATGTTGATTTCATTAAACG
TCAGCCATAACGCCACTTTATGTTGGTAGCGAGTAAAGACCGTGCGGGCGTAATGCTCGA
AGTGATCGATGACCGCTCGATTAGCCCAACCGCCGTAGTTTTTCACCAGCCCATATGGCA
TTTCGTAATGGGATAACGTTACCAGCGGCTTGATCCCCGCCTGCGCCATTTCATCAAACA
GCCGATCGTAAAACGCTAACCCCGCTTCATTCGGTTCGACTTCGTCGCCCTGAGGGAAAA
TTCGCGCCCAGGCAATGGAAATACGCAGACAGGTGAAGCCCATCTCGGCAAATAACGCGA
TATCTTCCGGGTAACGGTGATAAAAATCGATGGCGACATCTTTGATATTCTCTTTCCCCA
GGATGCGCGGTTCCATTTTTCCCATTACGCCATGAGGCTGTAAATCTGAGGTCGAGATCC
CTTTGCCATCTTCCTGCCAGGCACCTTCCACCTGATTGGCAGCTGTTGCGCCACCCCAAA
GAAATGTTTCTGGAAATGCTTTCATAATTAACTCCTTTTATCGTTAGCGAATGATGGATA
ACAGCGGTTCACCTGCGCTTATCTGCGCCGTGCCGTGGGGTAATACGTCCGTAAAATCAT
CGCTATTACTGATTAATACCGGCGTCGTCAGATCAAATCCGGCCTCGCGAATAGCAGGGA
TATCAAAAGAAATCAGCCGATCGCCTGTATTGACCTTGTCACCCACGTTGACGTGAGCGG
AAAAGAATTTGCCGTCCAGTTTTACGGTGTCGATACCGACATGAATCAGGATCTCCACAC
CATCATCTGACTCAATGCCAATGGCGTGTAATGTGGCGAACAACGAAGCAATTCGACCCG
CAACCGGAGAACGCACTTCACCAACCGAGGGCAGAATGGCAATACCTTTACCCAACAGGC
CACTGGCAAACGTGGTATCAGCGACGTGAATGAGCGGCACAATCTCTCCCGTCATCGGTG
AACAGATACCGCCCTGCTCAGGTGGTGTAATAACCTCTGGTGTTTTCTCTTGCGGGGCAC
CCTGCGCTGGCTGACGTTTAGCGGTGATGAAATGAAGCATCACCGTACCGACAAATGCGC
AACCGATGGCAATGACACCGCCAATAACGCTGGCCCAGACGGTGAAATCAATTCCCGTTG
ACGGGATGGTTTGCATGAAGGTGAAAATACTTGGCAAACCAAAGGAGTAGACTTTCGTTT
GCGCGTAGCCAATAATGGTGGCCCCCAAAGCCCCACTGATACAGGCGATAACAAAGGGGT
ACTTACGCGGCAGGTTGACGCCATATACCGCTGGTTCGGTGATACCAAACAGACTCGTCA
ACGCCGCTGATCCCGCCACCACTTTTTTCTGCGCATCGCGTTCGCAGAGGAAGACGCCGA
GCGCCGCCCCGACCTGCGCCATAATGGCGGGCATTAACAGCGGGATCATGGTGTCGTAGC
CCAGCACGGTGAAGTTATTGATACACAGCGGCACCAGGCCCCAGTGCAGTCCGAACATGA
CGAAGATTTGCCAGAAGCCGCCCATTACCGCGCCCGCAAATGCAGGAACCGCCTGATAAA
GCCAGAGATAACCGGCGGCAATCAGTTCGCTTATCCAGGTTGATAGCGGCCCCACCAGCA
GAAAGGTGACGGGTGTGATAACCATCAGACATAGCAATGGTGTGAAGAAATTTTTGATTG
CCGACGGTAACCACGCATTAAGTCGGCGTTCCAGAATGCTGCACAACCAGGCAGAAAAAA
TAATGGGAATAACCGATGACGAGTAATTCAACAATGTGACCGGAATACCCAGGAAATCCA
GCCCCAGCGCATCCGCTTTTTGCCCGTTCTCGAAAGCAGTCAGAATTAATGGATGCACTA
ACGCTCCACCAATCACCATGGCAGTAAATGGATTACCGCCGAAGCGTTTCCCCGCGGTGT
ATCCCAGGATTATCGGGAAGAACCAAAACAAGGCATCACTGGCGCTGAATAAAATTAAAT
AAGTACCACTTTGTTCGGTCGTCCACTGAAAAGTGAGCGCCAGAGCCAGCATACCTTTCA
AGATCCCGGTTGCCGCCATCAAACCGATCAGAGGCGTAAAAATACCTGAAATAACATAAA
CAAAGCGGTTTAGCAGATTACCTTTATCATCATTTTCCGGTGCCTGTTGCGCTTTTTCGT
CAAGGCCTGCCACACTGTTAACCGCCAGGAAGACATCGGCCACATGGTTACCTATGACCA
CCTGAAACTGGCCACCGCTTTCCACCACCATAATAATACCGGGGGTCTTTTTCAGTACCT
CTGCTTGCGCTTTGCTTTCATCCTTTAATTTAAAACGTAATCGCGTTGCGCAATGCATCA
GACTCACAATGTTATCTGCGCCCCCGACTCCTGCGACTATTTTTCTGGCTAACTCCGTCA
TAACTTGCCCTCTACCGCTTTGCGGCAAAACTCCAAAAAAAAACCTGAAAAAAACGGCCT
GACGTGAATCAAGCAATTTTTTTCAGGTTTTGCCCGCTTAGTGCGGTAACAATCCTTTAC
TCAGTAATAATATTTCAGTGTTCTTTGCGCACGCGCTCTATATTTATGGCTAAAAACATA
ATCTCTGCGGGTGAAATTTTACGTTGATACTGCAAACCAATAAAAATGGCGATCCGTTCC
GCACATTGCCATGCTTGCGGGTAATTTTGTTTTACTGCTTGTTGTAATGATTCATCACTA
TCGTTAATTGAAGCATGTTCAAGAATACGCCAGGATAAAAACTTCAGATGTGTAACCAGT
CGCTGATAACTCAAGCTTTCTTCCTGGTAATTAAGGCTGAACTGAAATTTTATTAATTGC
AGCATTTCGCGCATTAACTGCGTGACACCTGCAACATCCTCCATATTTCCGCTCATTTGG
GCACTGACCAGATGCATGGCAATAAAGCCCACTTCATCTTTCGGTAACTGCACGCCCAAC
CGTTTATCAATAATGGTTAACGCTTCTTCCCCTAGCTGGAACTCTTTCGGGTAAAGCCGC
TGGATATCCCACAGCAACGGGTTGGGCAGCAACACGTTTTGCTGAAAGCGTTTAATCGCA
AACTGGCAATGGTCAGTTAGCGAGATATAAATACTGTCCTGTAATTTTCCCAAGCGCTCC
TGCGCTAAAGAGATAATACGATCACAGGTTGCCATCACCTCAAGAGGAATATGACTTAAG
AGTTCGCTTAATCGCCCGTTCAGTTCATGACTGCTCAAGGCATACTCTTTTTCTATTCCA
CTTGAGTTAATTCTTTCGCCAGCGCGTTTTTGAAAGCCAATTCCGCGCCCCATGACGACT
TTTTCCCGCTGTTGATCATCAATAACCACCACAACATTATTGTTGAGAATTTTGGTGATT
TGCATGTTCATAGCAAGGACCTTTTTTATAAACAAAAAAACCCGACTTCACCAGTATTCT
CTGGTTATGTCAGGTTTTGCCTGCGAATGCAGTAACAATCCAGTCATTTATTAATGGTTT
TTATAACGAACATCCAGGTTCGGAAATTAATTTAATTGCGTGCAGAGAAAATAGCAATGC
GCTATTGATAAAAATATGACCATGCTCGCAGTTATTAACTTTGTGTAATTTTAGGAATTT
ATAAAGTTATATATAACAAATCCCAATAATTAAGTTATTGGGATTTGTCTGGTGAA

#W3110
atgtctgtttcacgtcgggtaatacatcacggactttattttgcagttttaggaccgtta
attggtgttctgtttcttgtcctctacatattcttcgcaaaagaaccgctggttctttgg
gtgataataca------tccaatttttctcttattgtcgataactacgggagctattcct
gcgttgttaaccggtgtaatggttgcctgtctgccggaaaagatcgggtcacagaaacgt
tatcgttgtctggctggtggcataggtggcgtcgttatcaccgagatctattgtgcagtt
attgtacatattaagggcatggcttcctcggagttgtttgaaaacattctttctggtgac
agtctcgttgtccgcatcattcctgcattgctggcaggtgtggtgatgagcagaatcatt
acccgtctacccggattggatatttcatgtcctgaaacagactctttaagttaagcggga
tactttatctttgggctactcaaaagcagacaggatgtttctatgactcaaaatatcagg
ccgttaccccaattcaaatatcatcccaagccactggaaacaggcgcatttgaacaggat
aaaaccgtagagtgcgattgctgtgaacaacagacgtcagtttattactcgggtcccttt
tattgcgttgatgaagttgaacatctctgtccgtggtgtattgcggacggttctgctgct
gaaaagtttgcaggtagttttcaggatgatgccagcatagaaggtgttgaatttgagtat
gatgaagaggacgaatttgccggtattaagaacacatatcctgatgaaatgctgaaagag
ttggttgaacgcacgccaggttatcatggatggcagcaggaattctggctcgcgcattgt
ggcgatttctgtgtttttatcggctatgtgggctggaatgatataaaagatcgcctcgat
gaatttgccaaccttgaagaagattgtgagaatttcggtattagaaattctgatctagct
aaatgcctgcaaaagggtggtcattgtcagggttatctcttccgctgtctccactgcggc
aagctgagactgtggggtgatttttcgtagttatttaaataatg-AGAACAGGCCGGA-G
CGTAATTCACACATCCGGCCTTATTTCTTAAGCT-TAACCGAGTGCTAATTCTGCGGCAG
CGGCTTTATCAGCGATTACCATCAGCGAAGGATGCAGCTGCAACACGGAAGCTGGAACAT
CTTCGGTAACCGGACCTTGCAGAACATTTTTCAGTGCCTGCGCTTTACCCGCGCCGCTGA
CAATTATCAGCAAGTTTTTCGCCGCCATGATGCTTTTCGGCCCCATCGTCACGTAGCTGT
CAGGCACTAACGAAAAGTCGCCGCCCAACTCGCCATGCGCCACAATATCAACCATCTCTC
CCTGGATCGGGAACTCCACGGTTTGCTCATGGAAATGGGTCGTATTCGGCAAATTGCCAC
AAAAATGACCATCTGCACCTAATCCCAGCACCACCAAATCCAGTCCGCCTTCACGCGCCA
GTTTCTGATCATGCTCGCGGTAGTTATCAATAGTGAGCTTCTGGATATTCTCTTCTTTGA
TCCCCGCAGGGGTGAAAAACAGATTACGCAGATTGGTAATCGTTACGCCTTCTCCCTCTT
TGCCGCGAAATGGAATTTCATCAAAATTATAGAAATAGCAGTTATCGTACCAGGGCTTAC
CTTTAACCAGGGTGGTGAGGTATTCATACATGCCTTTGGGCGTGCTACCGGCGGTAATTG
CCAGGTTAACACGACGCGTCTTCGACATATAACCAAGCAGATGGTGTGCCGCGACACGGC
TCATTTCCTGGTAATCTTCGGTAATGATTAATTTCATCTTAATGCCTTATTTTATTTAAA
TAATTTCTGTACAAAGGCTGCATAGGCTGGTCGCCAGACATCCATTTCATGGTTCAGACC
CGGATATTCCTGGTAATCAAAGTTAATTTTTTTCTGCTCAAGCTCAGTTTTCAGCCCGGC
GATATCCTTGCCGGTTACGACATCTTTATCCCCCACAACCACAGTAAAATTACGTAGTTG
CTGGTTGATAGCTGCCGGATCGTTCAGTCGGGCCGCGACACCTTCATCCGGTACGGTTGT
CGTGGTAACACCACTGAATGTGGCCAGCCAGCCAAAGCTTTCCAGATGATTCATTCCGGA
AACCAGCGCCTGGTACCCGCCTTGTGAAAGCCCTGCCAGCGCGCGGCCATCGGCATCTTT
ACGGACATTAAAACGCTTGCTAATCAGCGGGATAATATCGTTCATCAGTTCGCGATCTGC
CGCTTTAGCATTCAGCGGATAAAAGACTTTACGTCTTTCCTGAGGCACGAAATCTTCGGG
AATAATGCCCTTCGCATCGGTTTCTGTATCCGGGATCACCACCAGCATCGGTTTAATTTT
CCCTTCAGCAAGCAGGTTATCCATGATTTGCGGGATACGCCCCTGATCGATAGCGGAACG
TCCGGTATCACCAAAGCCGTGATAGAAATAGAGCACTGGCAAAGGCTCGCCCATGCCGGT
GTATCCTGGCGGGGTCCAGACATACATCTGACGTTCAGATTGCAATGCGTTGGAGTGGTA
AGTTATGGCGATCAAATCACCATGCGCAACAGAACGCGTATCCAGATAACTGCCTGGCAC
CAGAATCATACTGGAGTTAACCTGGCGCTGAGGATTAGTCATTGCGGTGCCTGTATCAAT
GCTGCGTACACCATCAACATTGAAAAAATACTCGTACAGGTTGCCTTTCAGGATAGGTGT
GCGCCACGACCAGACTCCTGCTTCGTCTTTGGTCATCGGGTGAATATTGTCCGGAACCGG
AACACCCACCACTACAGAGACATTTTTTGCCCCAGGGGCAAAGTAGCGAAAGGTCACGCT
GTTATCGGCATTGACCTGAGTCACATACTGTTTCACCGGGATAGTGGGTGCCGGGCTGGC
TGGCATATCCGCTGCTATGGCCCACTGAGCAGAAATACCGCTGGCAATAGCCAGCGTTAA
AGCAGCAATTTTTATATTCATCGTAATATTCCTTTCATTAAGTTCCATTACCACCAGATT
TCAGCCTGGGCACCGACAGCAAACTGGTCGTCTTTATTGTCTTCAAAGGTGAAGCCATCC
AGTTCGTTTTCCAGGGCTTTGATATACGTGGCGTAGAAACGAATTTCCGGACGCGAGGTC
AACATACTGGTATTGACTTTAAAGGTATGGAAGAGCGTGGTTTTATAACCAGACTCATTA
AATTTATTACTATTCGCATCTTTGTTTTGCTGGGTGAAATAGCCCAGTTCAACACCTGTC
TGGTTATATTGGTCCCAAATATAGGCCGGGCGAACAACCGCACGAATAGATTCGAAATCA
GAGTGGGCGCCTGTTTCGTAGCTATATATATCGTTACCGAAGGAGTAAACAATCGCGTTA
GCTACAATGAAATGATCGCCAATATAGGCTTCGCCCTGCGAAGTCAGACGTACCGCTGTT
CCGCCGGTGTGATCACCATAATAACGACCATTAAAGGTGGTAAATGGACTTGCGCCAGCA
TAACGGCCAAAGTTACTGGCGATAGAGTTATTCGCGACCAGGAAGGAGAATTCGTTGAAG
CCACCTTTATCAAATTTCTGCGTTAAAGATGTGCCAAACATCCAGGTATCTTTCCAGTCA
TAATACCCGTTATTATCCTGATTATCTTTTTCCGATGCGCTTTCGTTTGCCGTGACATAA
CGACCACTTACCATTAAGGTGGCTTTATCCCATAACGGGATATCTTTATAGCGTAAATCA
ATGGTATTGGTATTAATCTGCTGTTTGTTTTGCAGGCTGCGATCGTAATCATCGACATCT
TCGCGAACCAGCGCGATATCAATTTTACCCGGACCGACTTTCCAGTTTTCCAGACCTACA
CCCGCTGCGGCATCAGTACGCTGCGTTTTCCAGTCAAGCATCTGGATTTCAATTTTCGGC
GCACCGTGTTTACCCACCCAGAAATCAGCCTCTGGCGCAAAGGGCAGGAAACCTTTGGTG
GTAACGTACATATCGGAGAACTGCATATAGTTCTCGCCACCGGCGTTATCGCCAAACCAG
CCGGTAGAGTACTGCTGACCAACGTTACCATCCATCATCACAACGGCATCAACCCGTTTG
CCGTTTTCGTTGTAGACACGTTGTTTTAACTGCAAATCAAACCAGCCGGAGTATTCGTTA
CCAAAGCGGCCCAGAGAACCAATCGCCCATGATTTAGGTGAACCATGAGAGGCGGTCCCC
CAACCAGAACGGTAATAGCCGTTGTAACTAAAGCCAATTTCATCTTTCACAAATTTACTG
AAATCTTTCAGAGTCATGGAAGAATAAATCGAGCCTGTCTCACTGGCATTTTTCTCTTCA
TTTTTGACCAGTACAGCATCAGGTTTTGCGGCACTACTGGTCGGGAACGGATTGGCGGCA
TACCCTTGATCATTCGTACTTACGCTACGATTCACCGTCGCTGGCGTATACTTTTTCTTC
TCTTCATCTTTATACTTTTTGAGTTCGCTTTGCGTTTCTCTTAACGCCTTTTCTAATAAC
TCAAGGCGTTGTTCCACCGTTAATGATTCAGCCAATGATTGTGCAGAAAAGGCTAACGGT
GCCATTAATAAGATGGCAGAGGTAATAAGATTTCGTCTAAACATAATATCCCTTTATGGT
GCAAAGAAAGAATTAACGCATCGCATCCAGACTGTTCTGAATGCGACGATAATTAAGGTG
CTTTAATGGTTATTTTTTTTAATGACAGCCCCCGCGTCTTGATCACCTCTGCATACCATC
CGAAGCTTTTCTTGCGTGTTCTTGTGAGGCTTCCTTCGCCATTATCATCACGATCCACAT
AAATAAAGCCGTAGCGCTTAGACATTTGTGAATGAGATGCACTGACTAAATCAATTGGCC
CCCAACTGGTGTACCCCATAATATCCACACCATCGGCAATCGCTTCATTTACCTGTACCA
GGTGATCGTTTAAATAGGCAATTCGATAATCGTCCTGTATCGAACCATCCGCTTCAACGC
TGTCTTTTGCGCCTAATCCGTTCTCGACAATAAATAACGGTTTTTGATAACGATCCCAAA
GCGTATTTAACAGAACCCGTAATCCAACCGGATCAATTTGCCACCCCCACTCTGAACTTT
TCAGATGCGGATTGGGGATCATATTCAGTATGTTGCCCTGCGCATTTTTATTAATGCTTT
CGTCGTGGGAAACACAACCAGTCATGTAATAACTAAAAGAGATGAAATCGACGGTATGTT
TTAAATCTTCTGCGTCACTTTCAGTCATCTCAATGGTGATATTGTGGTCGCGGAAGAAAC
GCTGCATATAGCCGGGATACTGGCCACGCGCCTGAACATCACCAAAGAACATCCAGCGCC
GGTTCTCTTCCATGGCCTGCAACATATCCTGTGGCTGGCAGGTGAGGGGGTAAACCAGCC
CACCGAGAAGCATATTGCCGATTTTCGCTTCGGGGAGCAGGCTATGACAGGCTTTAACTG
CCCGCGCACTGGCAACCAGTTGATGGTGGATAGCCTGATAAACTTCCGCCTCGCCACTCT
CTTCTGCCAGCCCCACGCCCGTGAATGGCGCGTGTAACGACATGTTGATTTCATTAAACG
TCAGCCATAACGCCACTTTATGTTGGTAGCGAGTAAAGACCGTGCGGGCGTAATGCTCGA
AGTGATCGATGACCGCTCGATTAGCCCAACCGCCGTAGTTTTTCACCAGCCCATATGGCA
TTTCGTAATGGGATAACGTTACCAGCGGCTTGATCCCCGCCTGCGCCATTTCATCAAACA
GCCGATCGTAAAACGCTAACCCCGCTTCATTCGGTTCGACTTCGTCGCCCTGAGGGAAAA
TTCGCGCCCAGGCAATGGAAATACGCAGACAGGTGAAGCCCATCTCGGCAAATAACGCGA
TATCTTCCGGGTAACGGTGATAAAAATCGATGGCGACATCTTTGATATTCTCTTTCCCCA
GGATGCGCGGTTCCATTTTTCCCATTACGCCATGAGGCTGTAAATCTGAGGTCGAGATCC
CTTTGCCATCTTCCTGCCAGGCACCTTCCACCTGATTGGCAGCTGTTGCGCCACCCCAAA
GAAATGTTTCTGGAAATGCTTTCATAATTAACTCCTTTTATCGTTAGCGAATGATGGATA
ACAGCGGTTCACCTGCGCTTATCTGCGCCGTGCCGTGGGGTAATACGTCCGTAAAATCAT
CGCTATTACTGATTAATACCGGCGTCGTCAGATCAAATCCGGCCTCGCGAATAGCAGGGA
TATCAAAAGAAATCAGCCGATCGCCTGTATTGACCTTGTCACCCACGTTGACGTGAGCGG
AAAAGAATTTGCCGTCCAGTTTTACGGTGTCGATACCGACATGAATCAGGATCTCCACAC
CATCATCTGACTCAATGCCAATGGCGTGTAATGTGGCGAACAACGAAGCAATTCGACCCG
CAACCGGAGAACGCACTTCACCAACCGAGGGCAGAATGGCAATACCTTTACCCAACAGGC
CACTGGCAAACGTGGTATCAGCGACGTGAATGAGCGGCACAATCTCTCCCGTCATCGGTG
AACAGATACCGCCCTGCTCAGGTGGTGTAATAACCTCTGGTGTTTTCTCTTGCGGGGCAC
CCTGCGCTGGCTGACGTTTAGCGGTGATGAAATGAAGCATCACCGTACCGACAAATGCGC
AACCGATGGCAATGACACCGCCAATAACGCTGGCCCAGACGGTGAAATCAATTCCCGTTG
ACGGGATGGTTTGCATGAAGGTGAAAATACTTGGCAAACCAAAGGAGTAGACTTTCGTTT
GCGCGTAGCCAATAATGGTGGCCCCCAAAGCCCCACTGATACAGGCGATAACAAAGGGGT
ACTTACGCGGCAGGTTGACGCCATATACCGCTGGTTCGGTGATACCAAACAGACTCGTCA
ACGCCGCTGATCCCGCCACCACTTTTTTCTGCGCATCGCGTTCGCAGAGGAAGACGCCGA
GCGCCGCCCCGACCTGCGCCATAATGGCGGGCATTAACAGCGGGATCATGGTGTCGTAGC
CCAGCACGGTGAAGTTATTGATACACAGCGGCACCAGGCCCCAGTGCAGTCCGAACATGA
CGAAGATTTGCCAGAAGCCGCCCATTACCGCGCCCGCAAATGCAGGAACCGCCTGATAAA
GCCAGAGATAACCGGCGGCAATCAGTTCGCTTATCCAGGTTGATAGCGGCCCCACCAGCA
GAAAGGTGACGGGTGTGATAACCATCAGACATAGCAATGGTGTGAAGAAATTTTTGATTG
CCGACGGTAACCACGCATTAAGTCGGCGTTCCAGAATGCTGCACAACCAGGCAGAAAAAA
TAATGGGAATAACCGATGACGAGTAATTCAACAATGTGACCGGAATACCCAGGAAATCCA
GCCCCAGCGCATCCGCTTTTTGCCCGTTCTCGAAAGCAGTCAGAATTAATGGATGCACTA
ACGCTCCACCAATCACCATGGCAGTAAATGGATTACCGCCGAAGCGTTTCCCCGCGGTGT
ATCCCAGGATTATCGGGAAGAACCAAAACAAGGCATCACTGGCGCTGAATAAAATTAAAT
AAGTACCACTTTGTTCGGTCGTCCACTGAAAAGTGAGCGCCAGAGCCAGCATACCTTTCA
AGATCCCGGTTGCCGCCATCAAACCGATCAGAGGCGTAAAAATACCTGAAATAACATAAA
CAAAGCGGTTTAGCAGATTACCTTTATCATCATTTTCCGGTGCCTGTTGCGCTTTTTCGT
CAAGGCCTGCCACACTGTTAACCGCCAGGAAGACATCGGCCACATGGTTACCTATGACCA
CCTGAAACTGGCCACCGCTTTCCACCACCATAATAATACCGGGGGTCTTTTTCAGTACCT
CTGCTTGCGCTTTGCTTTCATCCTTTAATTTAAAACGTAATCGCGTTGCGCAATGCATCA
GACTCACAATGTTATCTGCGCCCCCGACTCCTGCGACTATTTTTCTGGCTAACTCCGTCA
TAACTTGCCCTCTACCGCTTTGCGGCAAAACTCCAAAAAAAAACCTGAAAAAAACGGCCT
GACGTGAATCAAGCAATTTTTTTCAGGTTTTGCCCGCTTAGTGCGGTAACAATCCTTTAC
TCAGTAATAATATTTCAGTGTTCTTTGCGCACGCGCTCTATATTTATGGCTAAAAACATA
ATCTCTGCGGGTGAAATTTTACGTTGATACTGCAAACCAATAAAAATGGCGATCCGTTCC
GCACATTGCCATGCTTGCGGGTAATTTTGTTTTACTGCTTGTTGTAATGATTCATCACTA
TCGTTAATTGAAGCATGTTCAAGAATACGCCAGGATAAAAACTTCAGATGTGTAACCAGT
CGCTGATAACTCAAGCTTTCTTCCTGGTAATTAAGGCTGAACTGAAATTTTATTAATTGC
AGCATTTCGCGCATTAACTGCGTGACACCTGCAACATCCTCCATATTTCCGCTCATTTGG
GCACTGACCAGATGCATGGCAATAAAGCCCACTTCATCTTTCGGTAACTGCACGCCCAAC
CGTTTATCAATAATGGTTAACGCTTCTTCCCCTAGCTGGAACTCTTTCGGGTAAAGCCGC
TGGATATCCCACAGCAACGGGTTGGGCAGCAACACGTTTTGCTGAAAGCGTTTAATCGCA
AACTGGCAATGGTCAGTTAGCGAGATATAAATACTGTCCTGTAATTTTCCCAAGCGCTCC
TGCGCTAAAGAGATAATACGATCACAGGTTGCCATCACCTCAAGAGGAATATGACTTAAG
AGTTCGCTTAATCGCCCGTTCAGTTCATGACTGCTCAAGGCATACTCTTTTTCTATTCCA
CTTGAGTTAATTCTTTCGCCAGCGCGTTTTTGAAAGCCAATTCCGCGCCCCATGACGACT
TTTTCCCGCTGTTGATCATCAATAACCACCACAACATTATTGTTGAGAATTTTGGTGATT
TGCATGTTCATAGCAAGGACCTTTTTTATAAACAAAAAAACCCGACTTCACCAGTATTCT
CTGGTTATGTCAGGTTTTGCCTGCGAATGCAGTAACAATCCAGTCATTTATTAATGGTTT
TTATAACGAACATCCAGGTTCGGAAATTAATTTAATTGCGTGCAGAGAAAATAGCAATGC
GCTATTGATAAAAATATGACCATGCTCGCAGTTATTAACTTTGTGTAATTTTAGGAATTT
ATAAAGTTATATATAACAAATCCCAATAATTAAGTTATTGGGATTTGTCTGGTGAA

#53638
ATGTCTGTTTCACGTCGGGTAATACATCACGGACTTTATTTTGCGGTTTTAGGACCGTTA
ATTGGTGTTCTGTTTCTTGTCCTCTACATATTCTTCGCAAAAGAACCGCTGGTTCTTTTG
GTAATAATACAGGTACTTCCATTGTTTCTCTTATTGTCGATTACTACGGGAGCTATTCCT
GCATTGTTAACCGGCGTGATGGTCGCCTGTCTGCCGGAAAAGATCGGGTCACAGAAAAAT
TATCGTTGTCTGGCTGGTGGCATAGGTGGCGTCGTTATCACCGAGATCTATTGTGCAGTT
ATTGTACATATTAAGGGCATGGCTTCCTCGGAGTTGTTTGAAAACATTCTTTCTGGTGAC
AGTCTCGTTGTCCGCATCATTCCTGCATTGCTGGCAGGTGTGGTGATGAGCAGAATCATT
ACCCGTCTGCCCGGATTGGATATTTCATGTCCTGAAACAGACTCTTTAAGTTAAGCGGGA
TACTTTATCTTTGGGCTACTCAAAAGCAGACAGGATGTTACTATGACTCAAAATATCAGG
CCGTTACCCCAATTCAAATATCATCCCAAGCCACTGGAAACAGGCGCATTTGAACAGGAT
AAAACCGTAGAGTGCGATTGCTGTGAACAACAGACGTCAGTTTATTACTCGGGTCCCTTT
TATTGCGTTGATGAAGTTGAACATCTCTGTCCGTGGTGTATTGCGGACGGTTCTGCTGCT
GAAAAGTTTGCAGGTAGTTTTCAGGATGATGCCAGCATAGAAGGTGTTGAATTTGAGTAT
GATGAAGAGGACGAATTTGCCGGTATTAAGAACACATATCCTGATGAAATGCTGAAAGAG
TTGGTTGAACGCACGCCAGGTTATCATGGATGGCAACAGGAATTCTGGCTTGCGCATTGT
GGCGATTTCTGTGCTTTTATCGGCTATGTGGGCTGGAATGATATAAAAGATCGCCTCGAT
GAATTTGCCAACCTTGAAGAAGATTGTGAGAATTTCGGTATTAGAAATTCTGATCTAGCT
AAATGCCTGCAAAAGGGTGGTGATTGTCAGGGTTATCTCTTCCGCTGTCTCCACTGCGGC
AAGCTGAGACTGTGGGGTGATTTTTCGTAGTTATTTAAATAATG-AGAACAGGCCGGA-G
CGTAATTCATACATCCGGCCTTATTTCTTCAGCT-TAACCGAGCGCTAATTCTGCGGCAG
CGGCTTTATCAGCGATTACCATCAGCGAAGGATGCAGCTGCAACACGGAAGCTGGAACAT
CTTCGGTAACCGGACCTTGCAGAACATTTTTCAGTGCCTGCGCTTTACCTGCGCCACTGA
CAATTATCAGCAAGTTTTTCGCCGCCATGATGCTTTTCGGCCCCATCGTCACGTAGCTGT
CAGGCACTAACGAAAAGTCGCCGCCCAACTCACCATGCGCCACAATATCAACCATCTCTC
CCTGGATCGGGAACTCCACGGTTTGCTCATGGAAATGGGTCGTATTCGGCAAATTGCCAC
AAAAATGACCATCTGCACCTAATCCCAGCACCACCAAATCCAGGCCGCCTTCACGCGCCA
GTTTCTGATCATGCTCGCGGTAGTTATCAATAGTGAGCTTCTGGATATTCTCTTCTTTGA
TCCCCGCAGGGGTGAAAAACAGATTACGCAGATTGGTAATCGTTACACCTTCTCCCTCTT
TGCCGCGAAAGGGAATTTCATCGAAATTATAGAAATAGCAGTTATCGTACCAGGGCTTAC
CTTTAACCAGGGTGGTGAGGTATTCATACATGCCTTTGGGCGTGCTACCGGCGGTAATTG
CCAGGTTAACACGACGCGTCTTCGACATATAACCAAGCAGATGGTGTGCCGCGACACGGC
TCATTTCCTGGTAATCTTCGGTAATGATTAATTTCATCTTAGTGCCTTATTTTATTTAAA
TAATTTCTGTACGAAGGCTGCATAGGCAGGCCGCCAGACATCCATTTCATGGTTCAGGCC
GGGATATTCCTGGTAATCAAACTTAATTTTTTTCTGCTCAAGCTCAGTTTTCAGCCCGGC
GATATCCTTGCCGGTTACGACATCTTTATCACCAACGACCACAGTAAAATTACGTAGTTG
CTGGTTAATAGCTGCCGGATCGTTCAGCCGGGCCGCGACACCTTCATCCGGTACGGTTGT
CGTGGTAACACCACTGAATGTGGCCAGCCAGCCAAAGCTTTCCAGATGATTCATTCCCGA
TACCAGCGCCTGATACCCACCTTGTGAAAGCCCTGCCAGTGCGCGACCATCGGCATCTTT
ACGGACGTTAAAACGCTTGCTAATCAGCGGGATAATATCGTTCATCAGTTCGCGATCTGC
CGCTTTAGCATTCAGCGGATAAAAGACTTTACGTCTTTCCTGAGGCACGAAATCTTCGGG
AATAATGCCCTTCGCATCGGTTTCGGTATCTGGGATCACCACCAGCATCGGTTTAATTTT
CCCTTCAGCCAGCAGGTTATCCATGATTTGCGGGATACGCCCCTGATCGATAGCGGAACG
TCCAGTATCACCAAAGCCGTGATAGAAATAGAGCACTGGCAAAGGCTCGCCCATGCCGGT
GTATCCTGGCGGGGTCCAGACATACATCTGACGTTCAGATTGCAATGCGTTGGAGTGGTA
AGTTATGGCGATCAAATCACCATGCGCAACAGAACGCGTATCCAGATAACTGCCTGGCAC
CAGAATCATACTGGAGTTAACCTGGCGCTGAGGCTTAGTCATTGCGGTGCCAGTATCAAT
GCTGCGTACACCATCAACATTGAAAAAATATTCGTACAGATTGCCTTTCAGGACAGGTGT
GCGCCACGACCAGACTCCCGCTTCGTCTTTGGTCATCGGGTGAATATTGTCCGGAACCGG
AACACCCACCACTACGGAGACGTTTTTTGCCCCAGGGGCAAAGTAGCGAAAGGTCACGCT
GTTATCGGCATTGACCTGAGTCACATACTGTTTAACCGGAATAGTGGGTGCCGGGCTGGC
TGGCATATCCGCTGCTATGGCCCACTGAGCAGAAATACCGCTGGCAATAGCCAGCGTTAA
AGCAGCAATTTTTATATTCATCGTAATATTCCTTTCATTAAGTTCCATTACCACCAGATT
TCAGCCTGGGCACCGACAGCAAACTGGTCGTCTTTATTGTCTTCAAAGGTGAAGCCATCC
AGTTCGTTTTCCAGGGCTTTGATATACGTGGCGTAGAAACGAATTTCCGGACGCGAGGTC
AACATACTGGTATTGACTTTAAAGGTATGGAAGAGCGTGGTTTTATAACCAGACTCATTA
AATTTATTACTATTCGCATCTTTGTTTTGCTGGGTGAAATAGCCCAGTTCAACACCTGTC
TGGTTATATTGGTCCCAAATATAGGCCGGGCGAACAACCGCACGAATAGATTCGAAATCA
GAGTGGGCGCCTGTTTCGTAGCTATATATATCGTTACCGAAGGAGTAAACAATCGCGTTA
GCTACAATGAAATGATCGCCAATATAGGCTTCGCCCTGCGAAGTCAGACGTACCGCTGTT
CCGCCGGTGTGATCACCATAATAACGACCATTAAAGGTGGTAAATGGACTTGCGCCAGCA
TAACGGCCAAAGTTACTGGCGATAGAATTATTCGCGACCAGGAAGGAGAATTCGTTGAAG
CCACCTTTATCAAATTTCTGCGTTAAAGATGTGCCAAACATCCAGGTATCTTTCCAGTCA
TAATACCCGTTATTATCCTGATTATCTTTTTCCGATGCGCTTTCGTTTGCCGTGACATAA
CGACCACTCACCATTAAGGTCGCTTTATCCCATAACGGGATATCTTTATAGCGTAAATCA
ATAGTATTGGTATTAATCTGCTGTTTGTTTTGCAGGCTGCGATCGTAATCATCGACATCT
TCGCGAACCAGCGCGATATCAATTTTACCCGGACCGACTTTCCAGTTTTCCAGACCTACA
CCCGCTGCGGCATCAGTACGCTGCGTTTTCCAGTCAAGCATCTGGATTTCAATTTTCGGC
GCACCGTGTTTACCCACCCAGAAATCAGCCTCTGGCGCAAAGGGCAGGAAACCTTTGGTG
GTAACGTACATATCGGAGAACTGCATATAGTTCTCGCCACCGGCGTTATCGCCAAACCAG
CCGGTAGAGTACTGCTGACCAACGTTACCATCCATCATCACAACGGCATCAACCCGTTTG
CCGTTTTCGTTGTAGACACGTTGTTTTAACTGCAAATCAAACCAGCCGGAGTATTCGTTA
CCAAAGCGGCCCAGAGAACCAATCGCCCATGATTTAGGTGAACCATGAGAGGCGGTCCCC
CAACCAGAACGGTAATAGCCGTTGTAACTAAAGCCAATTTCATCTTTCACAAATTTACTG
AAATCTTTCAGAGTCATGGAAGAATAAATCGAGCCTGTCTCACTGGCATTTTTCTCTTCA
TTTTTGACCAGTACAGCATCAGGTTTTGCGGCACTACTGGTCGGGAACGGATTGGCGGCA
TACCCTTGATCATTCGTACTTACGCTACGATTCACCGTCGCTGGCGTATACTTTTTCTTC
TCTTCATCTTTATACTTTTTGAGTTCGCTTTGCGTTTCTCTTAACGCCTTTTCTAATAAC
TCAAGGCGTTGTTCCACCGTTAATGATTCAGCCAATGATTGTGCAGAAAAGGCTAACGGT
GCCATTAATAAGATGGCAGAGGTAATAAGATTTCGTCTAAACATAATATCCCTTTATGGT
GCAAAGAAAGAATTAACGCATCGCATCCAGACTGTTCTGAATGCGACGATAATTAAGGTG
CTTTAATGGTTATTTTTTTTAATGACAGCCCCCGCGTCTTGATCACCTCTGCATACCATC
CGAAGCTTTTCTTGCGTGTTCTTGTGAGGCTTCCTTCGCCATTATCATCACGATCCACAT
AAATAAAGCCGTAGCGCTTAGACATTTGTGAATGAGATGCACTGACTAAATCAATTGGCC
CCCAACTGGTGTACCCCATAATATCCACACCATCGGCAATCGCTTCATTTACCTGTACCA
GGTGATCGTTTAAATAGGCAATTCGATAATCGTCCTGTATCGAACCATCCACTTCAACGC
TGTCTTTTGCGCCTAATCCGTTCTCGACAATAAATAACGGTTTTTGATAACGATCCCAAA
GCGTATTTAACAGAACCCGTAATCCAACCGGATCAATTTGCCACCCCCACTCTGAACTTT
TCAGATGCGGATTGGGGATCATATTCAGTATGTTGCCCTGCGCATTTTTATTAATGCTTT
CGTCGTGGGAAACACAACCAGTCATGTAATAACTAAAAGAGATGAAATCGACGGTATGTT
TTAAATCTTCTGCGTCACTTTCAGTCATCTCAATGGTGATATTGTGGTCGCGGAAGAAAC
GCTGCATATAGCCGGGATACTGGCCACGCGCCTGAACATCACCAAAGAACATCCAGCGCC
GGTTCTCTTCCATGGCCTGCAACATATCCTGTGGCTGGCAGGTGAGGGGGTAAACCAGCC
CACCGAGAAGCATATTGCCGATTTTCGCTTCGGGGAGCAGGCTATGACAGGCTTTAACTG
CCCGCGCACTGGCAACCAGTTGATGGTGGATAGCCTGATAAACTTCCGCCTCGCCACTCT
CTTCTGCCAGCCCCACGCCCGTGAATGGCGCGTGTAACGACATATTGATTTCATTAAACG
TCAGCCATAACGCTACTTTATGTTGGTAGCGGGTAAAGACCGTGCGGGCGTAATGCTCGA
AGTGATCGATGACCGCCCGATTAGCCCAACCGCCGTAGTTTTTCACCAGCCCATATGGCA
TTTCGTAATGGGATAACGTTACCAGCGGCTTGATCCCCGCCTGCGCCATTTCATCAAACA
GCCGATCGTAAAACGCTAACCCCGCTTCATTCGGTTCGGCTTCGTCGCCCTGAGGGAAAA
TTCGCGCCCAGGCAATGGAAATACGCAGACAGGTGAAGCCCATCTCGGCAAATAACGCGA
TATCTTCCGGGTAACGGTGATAAAAATCGATGGCGACATCTTTGATATTCTCTTTCCCCA
GGATGCGCGGTTCCATTTTTCCCATAACGCCATGAGGCTGTAAATCTGAGGTCGTAATCC
CTTTGCCATCTTCCAGCCAGGCACCTTCCACCTGATTGGCAGCTGTTGCGCCACCCCAAA
GAAATGTTTCTGGAAATGCTTTCATAATTAACTCCTTTTATCGTTAGCGAATGATGGATA
ACAGCGGTTCACCTGCGCTTATCTGCGCCGTGCCGTGGGGTAATACGTCTGTAAAATCAT
CGCTATTACTGATTAATACCGGCGTCGTCACATCAAATCCGGCCTCGCGAATAGCAGGGA
TATCAAAAGAAATCAGCCGATCGCCTGTATTGACCTTGTCACCCACGTTGACGTGAGCGG
AAAAGAATTTGCCGTCCAGTTTTACGGTGTCGATACCGACATGAATCAGGATCTCCACAC
CATCATCTGACTCAATGCCAATGGCGTGTAATGTGGCGAACAACGAAGCAATTCGACCCG
CAACCGGAGAACGCACTTCACCAACCGAGGGCAGAATGGCGATACCTTTACCCAACAGGC
CACTGGCAAACGTGGTATCAGCGACGTGAATGAGCGGCACAATCTCTCCCGTCATCGGTG
AACAGATACCGCCCTGCTCAGGTGGTGTAATAACCTCTGGTGTTTTCTCTTGCGGGGCAC
CCTGCGCTGGCTGACGTTTAGCGGTGATGAAATGAAGCATCACCGTACCGACAAATGCGC
AACCGATGGCAATGACACCGCCAATAACGCTGGCCCAGACGGTGAAATCAATCCCCGTTG
ACGGGATGGTCTGCATGAAGGTGAAAATACTCGGCAAACCAAAGGAGTAAACTTTTGTTT
GCGCGTAGCCAATGATGGTGGCCCCCAAAGCCCCACTGATACAGGCGATAACAAAGGGGT
ACTTACGCGGCAGGTTGACGCCATATACCGCTGGTTCGGTGATACCAAACAGGCCCGTCA
ACGCCGCCGATCCGGCTACCACTTTTTTCTGCGCATCGCGTTCGCAGAGGAAGACGCCGA
GCGCCGCCCCGACCTGCGCCATAATGGCGGGCATTAACAGCGGGATCATGGTGTCGTAGC
CCAGCACGGTGAAGTTATTGATACACAGCGGCACCAGGCCCCAGTGCAGTCCGAACATGA
CGAAGATTTGCCAGAAGCCGCCCATTACCGCGCCCGCAAATGCAGGAACCGCCTGATAAA
GCCAGAGATAACCGGCGGCAATCATTTCGCTTATCCAGGTTGATAGCGGCCCCACCAACA
GAAAGGTGACGGGTGTGATAACCATCAGACATAGCAATGGTGTGAAGAAATTTTTGATTG
CCGACGGTAACCACGCATTAAGTCGGCGTTCCAGAATGCTGCACAACCAGGCAGAAAAAA
TAATGGGAATAACCGATGACGAGTAATTCAACAATGTGACCGGAATACCCAGGAAATCCA
GCCCCAGCGCATCCGCTTTTTGCCCGTTCTCGAAAGCAGTCAGAATTAATGGATGCACTA
ACGCTCCACCAATCACCATGGCAGTAAATGGATTACCGCCGAAGCGTTTCCCCGCGGTGT
ATCCCAGGATTATCGGGAAGAACCAAAACAAGGCATCACTGGCGCTGAATAAAATTAAAT
AAGTACCACTTTGTTCGGTCGTCCACTGAAAAGTGAGCGCCAGAGCCAGCATACCTTTCA
GGATCCCGGTTGCCGCCATCAGACCGATCAGAGGCGTAAAAATACCTGAAATAACATAAA
CAAAGCGGTTTAGCAGATTACCTTTCTCATCATTTTCCGGTGCCTGTTGCGCTTTTTCGC
CAAGGCCTGCCACGCTGTTAACCGCCAGGAAGACATCGGCCACATGGTTACCTATGACCA
CCTGAAACTGACCACCGCTTTCCACCACCATAATAATACCGGGGGTCTTTTTCAGTACCT
CAGCTTGCGCTTTGCTTTCATCCTTTAACTTAAAACGTAATCGCGTTGCGCAATGCATCA
GACTCACAATGTTATCTGCGCCCCCGACTCCTGCGACTATTTTTCTGGCTAACTCCGTCA
TAACTTGCCCTCTACCGCTTTGCGGCAAAACTCCAAAAAAAAACCTGAAAAAA-CGGCCT
GACGTGAATCAAGCAATTTTTTTCAGGTTTTGCCCGCTTAGTGCGGTAACAATCCTTTAC
TCAGTAATAATATTTCAGTGTTCTTTGCGCACGCGCTCTATATTTATGGCTAAAAACATA
ATCTCTGCGGGTGAAATTTTACGTTGATACTGCAAACCAATAAAAATGGCGATCCGTTCC
GCACATTGCCATGCTTGCGGGTAATTTTGTTTTACTGCTTGTTGTAATGATTCATCACTA
TCGTTAATTGAAGCATGTTCAAGAATACGCCAGGATAAAAACTTCAGATGTGTAACCAGT
CGCTGATAACTCAAGCTTTCTTCCTGGTAATTAAGGCTGAACTGAAATTTTATTAATTGC
AGCATTTCGCGCATTAACTGCGTGACACCTGCAACATCCTCCATATTTCCGCTCATTTGG
GCACTGACCAGATGCATGGCAATAAAGCCCACTTCATCTTTCGGTAACTGCACGCCCAAC
CGTTTATCAATAATGGTTAACGCTTCTTCCCCTAGCTGGAACTCTTTCGGGTAAAGCCGC
TGGATATCCCACAGCAACGGGTTGGGCAGCAACACGTTTTGCTGAAAGCGTTTAATCGCA
AACTGGCAATGGTCAGTTAGCGAGATATAAATACTGTCCTGTAATTTTCCCAAGCGCTCC
TGCGCTAAAGAGATAATACGATCACAGGTTGCCATCACCTCAAGAGGAATATGACTTAAG
AGTTCGCTTAATCGCCCGTTCAGTTCATGACTGCTCAAGGCATACTCTTTTTCTATTCCA
CTTGAGTTAATTCTTTCGCCAGCGCGTTTTTGAAAGCCAATTCCGCGCCCCATGACGACT
TTTTCCCGCTGTTGATCATCAATAACCACCACAACATTATTGTTGAGAATTTTGGTGATT
TGCATGTTCATAGCAAGGACCTTTTTTATAAACAAAAAAACCCGACTTCACCAGTATTCT
CTGGTTATGTCAGATTTTGCCTGCGAATGCAGTAACAATCCAGTCATTTATTAATGGTTT
TTATAACGAACATCCAGGTTCGGAAATTAATTTAATTGCGTGCAGAGAAAATAGCAATGC
GCTATTGATAAAAATATGACCATGCTCGCAGTTATTAACTTTGTGTAATTTTAGGAATTT
ATAAAGTTATATATAACAAATCCCAATAATTAAGTTATTGGGATTTGTCTGGTGAA

#B171
ATGTCTGTTTCACGTCGGGTAATACATCACGGACTTTATTTTGCGGTTTTAGGACCGTTA
ATTGGTGTTCTGTTTCTTGTCCTCTACATATTCTTCGCAAAAGAACCGCTGGTTCTTTTG
CGAAGAATACAGGTACTTCCATTGTTTCTCTTATTGTCGATTACTACGGGAGTTATTCCT
GCATTGTTAACCGGCGTGATGGTCGCCTGTCTGCCGGAAAAGATCGGGTCACAGAAAAAT
TATCGTTGTCTGGCTGGTGGCATAGGTGGCGTCGTTATCACCGAGATCTATTGTGCAGTT
ATTGTACATATTAAGGGCATGGCTTCCTCGGAGTTGTTTGAAAACATTCTTTCTGGTGAC
AGTCTCGTTGTCCGCATCATTCCTGCATTGCTGGCAGGTGTGGTGATGAGCAGAATCATT
ACCCGTCTGCCCGGATTGGATATTTCATGTCCTGAAACAGACTCTTTAAGTTAAGCGGGA
TACTTTATCTTTGGGCTACTCAAAAGCAGACAGGATGTTACTATGACTCAAAATATCAGG
CCGTTACCCCAATTCAAATATCATCCCAAGCCACTGGAAACAGGCGCATTTGAACAGGAT
AAAACCGTAGAGTGCGATTGCTGTGAACAACAGACGTCAGTTTATTACTCGGGTCCCTTT
TATTGCGTTGATGAAGTTGAACATCTCTGTCCGTGGTGTATTGCGGACGGTTCTGCTGCT
GAAAAGTTTGCAGGTAGTTTTCAGGATGATGCCAGCATAGAAGGTGTTGAATTTGAGTAT
GATGAAGAGGACGAATTTGCCGGTATTAAGAACACATATCCTGATGAAATGCTGAAAGAG
TTGGTTGAACGCACGCCAGGTTATCATGGATGGCAACAGGAATTCTGGCTTGCGCATTGT
GGCGATTTCTGTGCTTTTATCGGCTATGTGGGCTGGAATGATATAAAAGATCGCCTCGAT
GAATTTGCCAACCTTGAAGAAGATTGTGAGAATTTCGGTATTAGAAATTCTGATCTAGCT
AAATGCCTGCAAAAGGGTGGTGATTGTCAGGGTTATCTCTTCCGCTGTCTCCACTGCGGC
AAGCTGAGACTGTGGGGTGATTTTTCGTAGTTATTTAAATAATG-AGAACAGGCCGGA-G
CGTAATTCATACATCCGGCCTTATTTCTTCAGCT-TAACCGAGCGCTAATTCTGCGGCAG
CGGCTTTATCAGCGATTACCATCAGCGAAGGATGCAGCTGCAACACGGAAGCTGGAACAT
CTTCGGTAACCGGACCTTGCAGAACATTTTTCAGTGCCTGCGCTTTACCTGCGCCACTGA
CAATTATCAGCAAGTTTTTCGCCGCCATGATGCTTTTCGGCCCCATCGTCACGTAGCTGT
CAGGCACTAACGAAAAGTCGCCGCCCAACTCACCATGCGCCACAATATCAACCATCTCTC
CCTGGATCGGGAACTCCACGGTTTGCTCATGGAAATGGGTCGTATTCGGCAAATTGCCAC
AAAAATGACCATCTGCACCTAATCCCAGCACCACCAAATCCAGGCCGCCTTCACGCGCCA
GTTTCTGATCATGCTCGCGGTAGTTATCAATAGTGAGCTTCTGGATATTCTCTTCTTTGA
TCCCCGCAGGGGTGAAAAACAGATTACGCAGATTGGTAATCGTTACACCTTCTCCCTCTT
TGCCGCGAAAGGGAATTTCATCGAAATTATAGAAATAGCAGTTATCGTACCAGGGCTTAC
CTTTAACCAGGGTGGTGAGGTATTCATACATGCCTTTGGGCGTGCTACCGGCGGTAATTG
CCAGGTTAACACGACGCGTCTTCGACATATAACCAAGCAGATGGTGTGCCGCGACACGGC
TCATTTCCTGGTAATCTTCGGTAATGATTAATTTCATCTTAGTGCCTTATTTTATTTAAA
TAATTTCTGTACGAAGGCTGCATAGGCAGGCCGCCAGACATCCATTTCATGGTTCAGGCC
GGGATATTCCTGGTAATCAAACTTAATTTTTTTCTGCTCAAGCTCAGTTTTCAGCCCGGC
GATATCCTTGCCGGTTACGACATCTTTATCACCAACGACCACAGTAAAATTACGTAGTTG
CTGGTTAATAGCTGCCGGATCGTTCAGCCGGGCCGCGACACCTTCATCCGGTACGGTTGT
CGTGGTAACACCACTGAATGTGGCCAGCCAGCCAAAGCTTTCCAGATGATTCATTCCCGA
TACCAGCGCCTGATACCCACCTTGTGAAAGCCCTGCCAGTGCGCGACCATCGGCATCTTT
ACTGACGTTAAAACGCTTGCTAATCAGCGGGATAATATCGTTCATCAGTTCGCGATCTGC
CGCTTTAGCATTCAGCGGATAAAAGACTTTACGTCTTTCCTGAGGCACGAAATCTTCGGG
AATAATGCCCTTCGCATCGGTTTCGGTATCCGGGATCACCACCAGCATCGGTTTAATTTT
CCCTTCAGCCAGCAGGTTATCCATGATTTGCGGGATACGCCCCTGATCGATAGCGGAACG
TCCGGTATCACCAAAACCGTGATAGAAATAGAGCACTGGCAAAGGCTCGCCCATGCCGGT
GTATCCTGGCGGGGTCCAGACATACATCTGACGTTCAGATTGCAATGCGTTGGAGTGGTA
AGTTATGGCGATCAAATCACCATGCGCAACAGAACGCGTATCCAGATAACTGCCTGGCAC
CAGAATCATACTGGAGTTAACCTGGCGCTGAGGCTTAGTCATTGCGGTGCCTGTATCAAT
GCTGCGTACACCATCAACATTGAAAAAATACTCGTACAGGTTGCCTTTCAGGATAGGTGT
GCGCCACGACCAGACTCCTGCTTCGTCTTTGGTCATCGGGTGAATATTGTCCAGAACCGG
AACACCCACCACTACAGAGACATTTTTTGCCCCAGGGGCAAAGTAGCGAAAGGTCACGCT
GTTATCGGCATTGACCTGAGTCACATACTGTTTCACCGGGATAGTGGGTGCCGGGCTGGC
TGGCATATCCGCTGCTATGGCCCACTGAGCAGAAATACCGCTGGCAATAGCCAGCGTTAA
AGCAGCAATTTTTATATTCATCGTAATATTCCTTTCATTAAGTTCCATTACCACCAGATT
TCAGCCTGGGCACCGACAGCAAACTGGTCGTCTTTATTGTCTTCGAAGGTGAAGCCATCC
AGTTCGTTTTCCAGGGCTTTGATATACGTGGCGTAGAAACGAATTTCCGGACGCGAGGTC
AACATACTGGTATTGACTTTAAAGGTATGGAAGAGCGTGGTTTTATAACCAGACTCATTA
AATTTATTACTATTCGCATCTTTGTTTTGCTGGGTGAAATAGCCCAGTTCAACACCTGTC
TGGTTATATTGGTCCCAAATATAGGCCGGGCGAACAACCGCACGAATAGATTCGAAATCA
GAGTGTGCGCCTGTTTCGTAGCTATAAATATCGTTACCGAAGGAGTAAACAATCGCGTTA
GCCACAATGAAATGATCGCCGATATAGGCTTCGCCCTGTGAAGTCAGACGAACTGCTGTT
CCGCCGGTGTGATCACCATAATAACGACCATTAAAGGTGGTAAATGGACTTGCGCCAGCA
TAACGGCCAAAGTTACTGGCGATAGAGTTATTCGCAACCAGGAAGGAGAATTCGTTGAAG
CCACCTTTATCAAATTTCTGCGTTAAAGATGTGCCAAACATCCAGGTATCTTTCCAGTCA
TAATAGCCGTTATTATCCTGATTATCTTTTTCCGATGCGCTTTCGTTTGCCGTGACATAA
CGACCACTCACCATTAAGGTCGCTTTATCCCATAACGGGATATCTTTATAGCGTAAATCA
ATAGCATTGGTATTAATCTGCTGTTTGTTTTGCAGGCTGCGATCGTAATCATCGACATCT
TCGCGAACCAGCGCGATATCAATTTTACCCGGACCGACTTTCCAGTTTTCCAGACCTACA
CCCGCTGCGGCATCAGTACGCTGCGTTTTCCAGTCAAGCATCTGGATTTCAATTTTCGGC
GCACCGTGTTTACCCACCCAGAAATCAGCCTCTGGCGCAAAGGGCAGGAAACCTTTGGTG
GTAACGTACATATCGGAGAACTGCATAAAGTTCTCGCCACCGGCGTTATCGCCAAACCAG
CCGGTAGAGTACTGCTGACCAACGTTACCATCCATCATCACAACGGCATCAACCCGTTTG
CCGTTTTCGTTGTAGACACGTTGTTTTAACTGCAAATCAAACCAGCCGGAGTATTCGTTA
CCAAAGCGGCCCAGAGAACCAATCGCCCATGATTTAGGTGAACCATGAGAGGCGGTCCCC
CAACCAGAACGGTAATAGCCGTTGTAACTAAAGCCAATTTCATCTTTCACAAACTTACTG
AAATCTTTCAGAGTCATGGAAGAATAAATCGAGCCTGTCTCACTGGCATTTTTCTCTTCA
TTTTTGACCAGTACAGCATCAGGTTTTGCGGCACTACTGGTCGGGAACGGATTGGCGGCA
TACCCTTGATCATTCGTACTTACGCTACGATTCACCGTCGCTGGCGTATATTTTTTCTTC
TCTTCATCTTTATACTTTTTGAGTTCGCTTTGCGTTTCTCTTAACGCTTTTTCTAATAAC
TCAAGGCGATGTTCCACCGTTAATGATTCAGCCAATGATTGTGCAGAAAAGGCTAACGGT
GCCATTAATAAGATGGCAGAGGTAATAAGATTTCGTCTAAACATAATATCCCTTTATGGT
GCAAAGAAAGAATTAACGTATCGCATCCAGACTGTTCTGAATGCGACGATAATTAAGGTG
CTTTATTGGTTATTTTTTT-AATGACAGCCCCCGCGTTTTGATCACTTCTGCATACCATC
CGAAGCTTTTCTTACGCGTTCTTGTGAGGCTTCCTTCGCCATTATCATCACGATCCACAT
AAATAAAGCCGTAGCGCTTAGACATTTGTGAATGAGATGCACTGACTAAATCAATTGGCC
CCCAACTGGTGTACCCCATAATATCCACACCATCGGCAATCGCTTCATTTACCTGTACCA
GGTGATCGTTTAAATAGGCAATTCGATAATCGTCCTGTATCGAACCATCCGCTTCAACGC
TGTCTTTTGCGCCTAATCCGTTCTCGACAATAAATAACGGTTTTTGATAACGATCCCAAA
GCGTATTTAACAGAACCCGTAATCCAACCGGATCAATTTGCCACCCCCACTCTGAACTTT
TCAGATGCGGATTGGGGATCATATTCAGTATGTTGCCCTGCGCATTTTTATTAATGCTTT
CGTCGTGGGAAACACAACCAGTCATGTAATAACTAAAAGAGATGAAATCTACGGTATGTT
TTAAATCTTCTGCGTCACTTTCAGTCATCTCAATGGTGATATTGTGGTCGCGGAAGAAAC
GCTGCATATAGCCGGGATACTGACCACGCGCCTGAACATCACCAAAGAACATCCAGCGCC
GGTTCTCTTCCATGGCCTCCAACATATCCTGTGGCTGGCAGGTGAGGGGGTAAACCAGCC
CGCCGAGAAGCATATTGCCGATTTTCGCTTCGGGGATCAGGCTATGACAGGCTTTAACTG
CCCGCGCACTGGCAACCAGTTGATGATGGATCGCCTGATAAACTTCCGCCTCGCCACTCT
CTTCTGCCAGCCCCACGCCCGTGAATGGCGCGTGTAACGACATATTGATTTCATTAAACG
TCAGCCATAACGCTACTTTATGTTGGTAGCGGGTAAAGACCGTGCGGGCGTAATGCTCGA
AGTGATCGATGACCGCCCGATTAGCCCAACCGCCGTAGTTTTTCACCAGCCCATATGGCA
TTTCGTAATGGGATAACGTTACCAGCGGCTTGATCCCCGCCTGCGCCATTTCATCAAACA
GCCGATCGTAAAACGCTAACCCCGCTTCATTCGGTTCGGCTTCGTCGCCCTGAGGGAAAA
TTCGCGCCCAGGCAATGGAAATACGCAGACAGGTGAAGCCCATCTCGGCAAATAACGCGA
TATCTTCCGGGTAACGGTGATAAAAATCGATGGCGACATCTTTGATATTCTCTTTCCCCA
GGATGCGCGGTTCCATTTTTCCCATTACGCCATGAGGCTGTAAATCTGAGGTCGTGATCC
CTTTGCCATCTTCCAGCCAGGCACCTTCCACCTGATTGGCAGCTGTTGCGCCACCCCAAA
GAAATGTTTCTGGAAATGCTTTCATAATTAACTCCTTTTATCGTTAGCGAATGATGGATA
ACAGCGGCTCACCAGCGCTTATCTGCGCCGTGCCGTGGGGTAATACGTCTGTAAAATCAT
CGCTATTACTGATTAATACCGGCGTCGTCAGATCAAATCCGGCCTCGCGAATAGCAGGGA
TATCAAAAGAAATCAGCCGATCGCCTGTATTGACCTTGTCACCCACGTTGACGTGAGCGG
AAAAGAATTTGCCGTCCAGTTTTACGGTGTCGATACCGACATGAATCAGGATCTCCACAC
CATCATCTGACTCAATGCCAATAGCGTGTAATGTGGCGAACAACGAAGCAATTCGACCCG
CAACCGGAGAACGCACTTCACCAACCGAGGGCAGAATGGCGATACCTTTACCCAACAGGC
CACTGGCAAACGTGGTATCAGCGACGTGAATGAGCGGCACAATCTCTCCCGTCATCGGTG
AACAGATACCGCCCTGCTCAGGTGGTGTAATAACCTCTGGTGTTTTCTCTTGCGGGGCAC
CCTGCGCTGGCTGACGTTTAGCGGTGATGAAATGAAGCATCACCGTACCGACAAATGCGC
AACCGATGGCAATGACACCGCCAATAACGCTGGCCCAGACGGTGAAATCAATCCCCGTTG
ACGGGATGGTTTGCATGAAGGTGAAAATACTTGGCAAACCAAAGGAGTAAACTTTCGTTT
GCGCGTAGCCAATGATGGTGGCCCCCAATGCTCCACTGATACAGGCGATAACGAAGGGAT
ACTTACGCGGCAGGTTGACGCCATATACCGCTGGTTCGGTGATACCAAACAGGCCCGTCA
ACGCCGCTGATCCCGCCACCACTTTTTTCTGCGCATCGCGTTCGCAGAGGAAGACGCCGA
GCGCCGCCCCGACTTGCGCCATAATGGCGGGCATTAACAGCGGGATCATGGTGTCGTAGC
CCAGCACGGTGAAGTTATTGATACACAGCGGCACCAGGCCCCAGTGCAGTCCGAACATGA
CGAAGATTTGCCAGAAACCGCCCATTACCGCGCCCGCAAATGCAGGAACCGCCTGATAAA
GCCAGAGATAACCGGCGGCAATCATTTCGCTTATCCAGGTTGATAGCGGCCCCACCAGCA
AAAAGGTGACGGGTGTGATAACCATCAGACATAGCAATGGTGTGAAGAAATTTTTGATTG
CCGACGGTAACCACGCATTAAGTCGGCGTTCCAGAATGCTGCACAACCAGGCAGAAAAAA
TAATGGGAATAACCGATGACGAGTAATTCAACAATGTGACCGGAATACCCAGGAAATCCA
GCCCCAGCTCATCCGCTTTTTGCCCGTTCTCGAAAGCAGTCAGAATTAATGGATGCACTA
ACGCTCCACCAATCACCATGGCAGTAAATGGATTACCGCCGAAGCGTTTCCCCGCGGTGT
ATCCCAGGATTATCGGGAAGAACCAAAACAAGGCATCACTGGCGCTGAATAAAATTAAAT
AAGTACCACTTTGTTCGGTCGTCCACTGAAAAGTGAGCGCCAGAGCCAGCATACCTTTCA
GGATCCCGGTTGCCGCCATCAAACCGATCAGAGGCGTAAAAATACCTGAAATAACATAAA
CAAAGCGGTTTAGCAGATTACTTTTATCATCATTTTCCGGTGCCTGTTGCGCTTTTTCGT
CAAGGCCTGCCACACTGTTAACCGCCAGGAAGACATCGGCCACATGGTTACCTATGACCA
CCTGAAACTGGCCACCGCTTTCCACCACCATAATAATACCGGGGGTCTTTTTCAGTACCT
CTGCTTGCGCTTTGCTTTCATCCTTTAACTTAAAACGTAATCGCGTTGCGCAATGCATCA
GACTAACAATGTTATCTGCGCCCCCGACTCCTGCGACTATTTTTCTGGCTAACTCCGTCA
TAACTTGCCCTCTACCGCTTTGCGGCAAAACTCAAAAAAAAAACCTGAAAAAAACGGCCT
GACGTGAATCAAGCAATTTTTT-CAGGTTTTGCCCGCTTAGTGCGGTAACAATCCTTTAC
TCAGTAATAATATTTCAGTGTTCTTTGCGCACGCGCTCTATATTTATGGCTAAAAACATA
ATCTCTGCGGGTGAGATTTTACGTTGATACTGCAAACCAATAAAAATGGCGATCCGCTCC
GCACATTGCCATGCTTGCGGGTAATTTTGTTTTACTGCTTGTTGTAATGACTCATCACTA
TCGTTAATTGAAGCATGTCCAAGAATACGCCAGGATAAAAACTTCAGATGCGTAACCAGT
CGCTGATAACTCAAGCTTTCTTCCTGGTAATTAAGGCTGAACTGAAATTTTATTAATTGC
AGCATTTCGCGCATTAATTGCGTGACACCTGCAACATCCTCCATATTTCCGCTCATTTGG
GCACTGACCAGATGCATGGCAATAAAGCCCACTTCATCTTTCGGTAACTGCACGCCCAAC
CGTTTATCAATAATGGTTAACGCTTCTTCCCCTAGCTGGAACTCTTTCGGGTAAAGCCGC
TGGATATCCCACAGCAGCGGGTTGGGCAGTAACACGTTTTGCTGAAAGCGTTTAATCGCA
AACTGGCAATGGTCAGTTAGCGAGATATAAATACTGTCCTGTAATTTTCCCAAGCGCTCC
TGCGCTAAAGAGATAATACGATCACAGGTTGCCATCACCTCAAGAGGAATATGACTTAAG
AGTTCGCTTAATCGCCCGTTCAGTTCATGACTGCTCAAGGCATACTCTTTTTCTATTCCA
CTTGAGTTAATTCTTTCGCCAGCGCGTTTTTGAAAGCCAATTCCGCGCCCCATGACGACT
TTTTCCCGCTGTTGATCATCAATAACCACCACAACATTATTGTTGAGAATTTTGGTGATT
TGCATGTTCATAGCAAGGACCTTTTTTATAAACAAAAAAACCCGACTTCACCAGTATTCT
CTGGTTATGTCAGGTTTTGCCTGCGAATGCAGTAACAATCCAGTCATTTATTAATGGTTT
TTATAACGAACATCCAGGTTCGGAAATTAATTTAATTGCGTGCAGAGAAAATAGCAATGC
GCTATTGATAAAAATATGACCATGCTCGCAGTTATTAACTTTGTGTAATTTTAGGAATTT
ATAAAGTTATATATAACAAATCCCAATAATTAAGTTATTGGGATTTGTCTGGTGAA

#B7A
ATGTCTGTTTCACGTCGGGTAATACATCACGGACTTTATTTTGCGGTTTTAGGACCGTTA
ATTGGTGTTCTGTTTCTTGTCCTCTACATATTCTTCGCAAAAGAACCGCTGGTTCTTTTG
CGAAGAATACAGGTACTTCCATTGTTTCTCTTATTGTCGATTACTACGGGAGTTATTCCT
GCATTGTTAACCGGCGTGATGGTCGCCTGTCTGCCGGAAAAGATCGGGTCACAGAAAAAT
TATCGTTGTCTGGCTGGTGGCATAGGTGGCGTCGTTATCACCGAGATCTATTGTGCAGTT
ATTGTACATATTAAGGGCATGGCTTCCTCGGAGTTGTATGAAAACATTCTTTCTGGTGAC
AGTCTCGTTGTCCGCATCATTCCTGCATTGCTGGCAGGTGTGGTGATGAGCAGAATCATT
ACCCGTCTGCCCGGATTGGATATTTCATGTCCTGAAACAGACTCTTTAAGTTAAGCGGGA
TACTTTATCTTTGGGCTACTCAAAAGCAGACAGGATGTTACTATGACTCAAAATATCAGG
CCGTTACCCCAATTCAAATATCATCCCAAGCCACTGGAAACAGGCGCATTTGAACAGGAT
AAAACCGTAGAGTGCGATTGCTGTGAACAACAGACGTCAGTTTATTACTCGGGTCCCTTT
TATTGCGTTGATGAAGTTGAACATCTCTGTCCGTGGTGTATTGCGGACGGTTCTGCTGCT
GAAAAGTTTGCAGGTAGTTTTCAGGATGATGCCAGCATAGAAGGTGTTGAATTTGAGTAT
GATGAAGAGGACGAATTTGCCGGTATTAAGAACACATATCCTGATGAAATGCTGAAAGAG
TTGGTTGAACGCACGCCAGGTTATCATGGATGGCAACAGGAATTCTGGCTTGCGCATTGT
GGCGATTTCTGTGCTTTTATCGGCTATGTGGGCTGGAATGATATAAAAGATCGCCTCGAT
GAATTTGCCAACCTTGAAGAAGATTGTGAGAATTTCGGTATTAGAAATTCTGATCTAGCT
AAATGCCTGCAAAAGCGTGGTGATTGTCAGGGTTATCTCTTCCGCTGTCTCCACTGCGGC
AAGCTGAGACTGTGGGGTGATTTTTCGTAGTTATTTAAATAATG-AGAACAGGCCGGA-G
CGTAATTCATACATCCGGCCTTATTTCTTCAGCT-TAACCGAGCGCTAATTCTGCGGCAG
CGGCTTTATCAGCGATTACCATCAGCGAAGGATGCAGCTGCAACACGGAAGCTGGAACAT
CTTCGGTAACCGGACCTTGCAGCACATTTTTCAGTGCCTGCGCTTTACCTGCGCCACTGA
CAATTATCAGCAAGTTTTTCGCCGCCATGATGCTTTTCGGCCCCATCGTCACGTAGCTGT
CAGGCACTAACGAAAAGTCGCCGCCCAACTCACCATGCGCCACAATATCAACCATCTCTC
CCTGGATCGGGAACTCCACGGTTTGCTCATGGAAATGGGTCGTATTCGGCAAATTGCCAC
AAAAATGACCATCTGCACCTAATCCCAGCACCACCAAATCCAGGCCGCCTTCACGCGCCA
GTTTCTGATCATGCTCGCGGTAGTTATCAATAGTGAGCTTCTGGATATTCTCTTCTTTGA
TCCCCGCAGGGGTGAAAAACAGATTACGCAGATTGGTAATCGTTACACCTTCTCCCTCTT
TGCCGCGAAAGGGAATTTCATCGAAATTATAGAAATAGCAGTTATCATACCAGGGCTTAC
CTTTAACCAGGGTGGTGAGGTATTCATACATGCCTTTGGGCGTGCTACCGGCGGTAATTG
CCAGGTTAACACGACGCGTCTTCGACATATAACCAAGCAGATGGTGTGCCGCGACACGGC
TCATTTCCTGGTAATCTTCGGTAATGATTAATTTCATCTTAGTGCCTTATTTTATTTAAA
TAATTTCTGTACGAAGGCTGCATAGGCAGGCCGCCAGACATCCATTTCATGGTTCAGGCC
GGGATATTCCTGGTAATCAAACTTAATTTTTTTCTGCTCAAGCTCAGTTTTCAGCCCGGC
GATATCCTTGCCGGTTACGACATCTTTATCACCAACGACCACAGTAAAATTACGTAGTTG
CTGGTTAATAGCTGCCGGATCGTTCAGCCGGGCCGCGACACCTTCATCCGGTACGGTTGT
CGTGGTAACACCACTGAATGTGGCCAGCCAGCCAAAGCTTTCCAGATGATTCATTCCGGA
AACCAGCGCCTGGTACCCGCCTTGTGAAAGCCCTGCCAGCGCGCGACCATCGGCATCTTT
ACGGACATTAAAACGCTTGCTAATCAGCGGGATAATATCGTTCATCAGTTCGCGATCTGC
CGCTTTAGCATTCAGCGGATAAAAGACTTTACGTCTTTCCTGAGGCACGAAATCTTCGGG
AATAATGCCCTTCGCATCGGTTTCGGTATCCGGGATCACCACCAGCATCGGTTTAATTTT
CCCTTCAGCCAGCAGGTTATCCATGATTTGCGGGATACGCCCCTGATCGATAGCGGAACG
TCCGGTATCACCAAAACCGTGATAGAAATAGAGCACTGGCAAAGGCTCGCCCATGCCGGT
GTATCCTGGCGGGGTCCAGACATACATCTGACGTTCAGATTGCAATGCGTTGGAGTGGTA
AGTTATGGCGATCAAATCACCATGCGCAACAGAACGCGTATCCAGATAACTGCCTGGCAC
CAGAATCATACTGGAGTTAACCTGGCGCTGAGGCTTAGTCATTGCGGTGCCTGTATCAAT
GCTGCGTACACCATCAACATTGAAAAAATACTCGTACAGGTTGCCTTTCAGGATAGGTGT
GCGCCACGACCAGACTCCTGCTTCGTCTTTGGTCATCGGGTGAATATTGTCCGGAACCGG
ACCACCCACCACTACAGAGACATTTTTTGCCCCAGGGGCAAAGTAGCGAAAGGTCACGCT
GTTATCGGCATTGACCTGAGTCACATACTGTTTCACCGGGATAGTGGGTGCCGGGCTGGC
TGGCATATCTGCTGCTATGGCCCACTGAGCAGAAATACCGCTGGCAATAGCCAGCGTTAA
AGCAGCAATTTTTATATTCATCGTAATATTCCTTTCATTAAGTTCCATTACCACCAGATT
TCAGCCTGGGCACCGACAGCAAACTGGTCGTCTTTATTGTCTTCGAAGGTGAAGCCATCC
AGTTCGTTTTCCAGGGCTTTGATATACGTGGCGTAGAAACGAATTTCCGGACGCGAGGTC
AACATACTGGTATTGACTTTAAAGGTATGGAAGAGCGTGGTTTTATAACCAGACTCATTA
AATTTATTACTATTCGCATCTTTGTTTTGCTGGGTGAAATAGCCCAGTTCAACACCTGTC
TGGTTATATTGGTCCCAAATATAGGCCGGGCGAACAACCGCACGAATAGATTCGAAATCA
GAGTGTGCGCCTGTTTCGTAGCTATAAATATCGTTACCGAAGGAGTAAACAATCGCGTTA
GCCACAATAAAATGATCGCCGATATAGGCTTCGCCCTGCGAGGTCAGACGAACTGCTGTT
CCGCCGGTGTGATCACCATAATAACGACCATTAAAGGTGGTAAATGGACTTGCGCCAGCA
TAACGGCCAAAGTTACTGGCGATAGAGTTATTCGCAACCAGGAAGGAGAATTCGTTGAAG
CCACCTTTATCAAATTTCTGCGTTAAAGATGTGCCGAACATCCAGGTATCTTTCCAGTCA
TAATACCCGTTATTATCCTGATTATCTTTTTCCGATGCGCTTTCGTTTGCCGTGACATAA
CGACCACTCACCATTAAGGTCGCTTTATCCCATAACGGGATATCTTTATAGCGTAAATCA
ATAGTATTGGTATTAATCTGCTGTTTGTTTTGCAGGCTGCGATCGTAATCATCGACATCT
TCGCGAACCAGCGCGATATCAATTTTACCCGGACCGACTTTCCAGTTTTCCAGACCTACA
CCCGCTGCGGCATCAGTACGCTGCGTTTTCCAGTCCAGCATCTGGATTTCAATTTTCGGC
GCACCGTGTTTACCCACCCAGAAATCAGCCTCTGGCGCAAAGGGCAGGAAACCTTTGGTG
GTAACGTACATATCGGAGAACTGCATAAAGTTCTCGCCACCGGCGTTATCGCCAAACCAG
CCGGTAGAGTACTGCTGACCAACGTTACCATCCATCATCACAACGGCATCAACCCGTTTG
CCGTTTTCGTTGTAGACACGTTGTTTTAACTGCAAATCAAACCAGCCGGAGTATTCGTTA
CCAAAGCGGCCCAGAGAACCAATCGCCCATGATTTAGGTGAACCATGAGAGGCGGTCCCC
CAACCAGAACGGTAATAGCCGTTGTAACTAAAGCCAATTTCATCTTTCACAAACTTACTG
AAATCTTTCAGAGTCATGGAAGAATAAATCGAGCCTGTCTCACTGGCATTTTTCTCTTCA
TTTTTGACCAGTACAGCATCAGGTTTTGCGGCACTACTGGTCGGGAACGGATTGGCGGCA
TACCCTTGATCATTCGTACTTACGCTACGATTCACCGTCGCTGGCGTATATTTTTTCTTC
TCTTCATCTTTATACTTTTTGAGTTCGCTTTGCGTTTCTCTTAACGCTTTTTCTAATAAC
TCAAGGCGATGTTCCACCGTTAATGATTCAGCCAATGATTGTGCAGAAAAGGCTAACGGT
GCCATTAATAAGATGGCAGAGGTAATAAGATTTCGTCTAAACATAATATCCCTTTATGGT
GCAAAGAAAGAATTAACGTATCGCATCCAGACTGTTCTGAATGCGACGATAATTAAGGTG
CTTTATTGGTTATTTTTTT-AATGACAGCCCCCGCGTTTTGATCACTTCTGCATACCATC
CGAAGCTTTTCTTACGCGTTCTTGTGAGGCTTCCTTCGCCATTATCATCACGATCCACAT
AAATAAAGCCGTAGCGCTTAGACATTTGTGAATGAGATGCACTGACTAAATCAATTGGCC
CCCAACTGGTGTACCCCATAATATCCACACCATCGGCAATCGCTTCATTTACCTGTACCA
GGTGATCGTTTAAATAGGCAATTCGATAATCGTCCTGTATCGAACCATCCGCTTCAACGC
TGTCTTTTGCGCCTAATCCGTTCTCGACAATAAATAACGGTTTTTGATAACGATCCCAAA
GCGTATTTAACAGAACCCGTAATCCAACCGAATCAATTTGCCACCCCCACTCTGAACTTT
TCAGATGCGGATTGGGGATCATATTCAGTATGTTGCCCTGCGCATTTTTATTAATGCTTT
CGTCGTGGGAAACACAACCAGTCATGTAATAACTAAAAGAGATGAAATCGACGGTATGTT
TTAAATCTTCTGCGTCACTTTCAGTCATCTCAATGGTGATATTGTGGTCGCGGAAGAAAC
GCTGCATATAGCCGGGATACTGGCCACGCGCCTGAACATCACCAAAGAACATCCAGCGCC
GGTTCTCTTCCATGGCCTGCAACATATCCTGTGGCTGGCAGGTGAGGGGGTAAACCAGCC
CACCGAGAAGCATATTGCCGATTTTCGCTTCGGGGAGCAGGCTATGACAGGCTTTAACTG
CCCGCGCACTGGCAACCAGTTGATGGTGGATAGCCTGATAAACTTCCGCCTCGCCACTCT
CTTCTGCCAGCCCCACGCCCGTGAATGGCTCGTGTAACGACATGTTGATTTCATTAAACG
TCAGCCATAACGCCACTTTATGTTGGTAGCGAGTAAAGACCGTGCGGGCGTAATGCTCGA
AGTGATCGATGACCGCTCGATTAGCCCAACCGCCGTAGTTTTTCACCAGCCCATATGGCA
TTTCGTAATGGGATAACGTTACCAGCGGCTTGATCCCCGCCTGCGCCATTTCATCAAACA
GCCGATCGTAAAACGCTAACCCCGCTTCATTCGGTTCGACTTCGTCGCCCTGAGGGAAAA
TTCGCGCCCAGGCAATGGAAATACGCAGACAGGTGAAGCCCATCTCGGCAAATAACGCGA
TATCTTCCGGGTAACGGTGATAAAAATCGATGGCGACATCTTTGATATTCTCTTTCCCCA
GGATGCGCGGTTCCATTTTTCCCATTACGCCATGAGGCTGTAAATCTGAGGTCGAGATCC
CTTTGCCATCTTCCTGCCAGGCACCTTCCACCTGATTGGCAGCTGTTGCGCCACCCCAAA
GAAATGTTTCTGGAAATGCTTTCATAATTAACTCCTTTTATCGTTAGCGAATGATGGATA
ACAGCGGTTCACCTGCGCTTATCTGCGCCGTGCCGTGGGGTAATACGTCCGTAAAATCAT
CGCTATTACTGATTAATACCGGCGTCGTCAGATCAAATCCGGCCTCGCGAATAGCAGGGA
TATCAAAAGAAATCAGCCGATCGCCTGTATTGACCTTGTCACCCACGTTGACGTGAGCGG
AAAAGAATTTGCCGTCCAGTTTTACGGTGTCGATACCGACATGAATCAGGAGCTCCACAC
CATCATCTGACTCAATGCCAATGGCGTGTAATGTGGCGAACAACGAAGCAATTCGACCCG
CAACCGGAGAACGCACTTCACCAACCGAGGGCAGAATGGCGATACCTTTACCCAACAGGC
CACTGGCAAACGTGGTATCAGCGACGTGAATGAGCGGCACAATCTCTCCCGTCATCGGTG
AACAGATACCGCCCTGCTCAGGTGGTGTAATAACCTCTGGTGTTTTCTCTTGCGGGGCAC
CCTGCGCTGGCTGACGTTTAGCGGTGATGAAATGAAGCATCACCGTACCGACAAATGCGC
AACCGATGGCAATGACACCGCCAATAACGCTGGCCCAGACGGTGAAATCAATTCCCGTTG
ACGGGATGGTTTGCATGAAGGTGAAAATACTTGGCAAACCAAAGGAGTACACTTTCGTTT
GCGCGTAGCCAATGATGGTGGCCCCCAAAGCCCCACTGATACAGGCGATAACAAAGGGGT
ACTTACGCGGCAGATTAACGCCATATACCGCTGGTTCGGTGATACCAAACAGGCCCGTCA
ACGCCGCTGATCCCGCCACCACTTTTTTCTGCGCATCGCGTTCGCAGAGGAAGACGCCGA
GCGCCGCCCCGACCTGCGCCATAATGGCGGGCATTAACAGCGGGATCATGGTGTCGTAGC
CCAGCACGGTGAAGTTATTGATACACAGCGGCACCAGGCCCCAGTGCAGTCCGAACATGA
CGAAGATTTGCCAGAAGCCGCCCATTACCGCGCCTGCAAATGCAGGAACCGCCTGATAAA
GCCAGAGATAACCGGCGGCAATCAGTTCGCTTATCCAGGTTGATAGCGGCCCCACCAGCA
GAAAGGTGACGGGTGTGATAACCATCAGACATAGCAATGGTGTGAAGAAATTTTTGATTG
CCGACGGTAACCACGCATTAAGTCGGCGTTCCAGAATGCTGCACAACCAGGCAGAAAAAA
TAATGGGAATAACCGATGACGAGTAATTCAACAATGTGACCGGAATACCCAGGAAATCCA
GCCCCAGCTCATCCGCTTTTTGCCCGTTCTCGAAAGCAGTCAGAATTAATGGATGCACTA
ACGCTCCACCAATCACCATGGCAGTAAATGGATTACCGCCGAAGCGTTTCCCCGCGGTGT
ATCCCAGGATTATCGGGAAGAACCAAAACAAGGCATCACTGGCGCTGAATAAAATTAAAT
AAGTACCACTTTGTTCGGTCGTCCACTGAAAAGTGAGCGCCAGAGCCAGCATACCTTTCA
GGATCCCGGTTGCCGCCATCAAACCGATCAGAGGCGTAAAAATACCTGAAATAACATAAA
CAAAGCGGTTTAGCAGATTACCTTTCTCATCATTTTCCGGTGCCTGTTGCGCTTTTTCGC
CAAGGCCTGCCACGCTGTTGACCGCCAGGAAGACATCGGCCACATGGTTACCTATGACCA
CCTGAAACTGACCACCGCTTTCCACCACCATAATAATACCGGGGGTCTTTTTCAGTACCT
CAGCTTGCGCTTTGCTTTCATCCTTTAACTTAAAACGTAATCGCGTTGCGCAATGCATCA
GACTCACAATGTTATCTGCGCCCCCGACTCCTGCGACTATTTTTCTGGCTAACTCCGTCA
TAACTTGCCCTCTACCGCTTTGCGGCAAAACTCCAAAAAAAAACCTGAAAAAAACGGCCT
GACGTGAATCAAGCAATTTTTTTCAGGTTTTGCCCGCTTAGTGCGGTAACAATCCTTTAC
TCAGTAATAATATTTCAGTGTTCTTTGCGCACGCGCTCTATATTTATGGCTAAAAACATA
ATCTCTGCGGGTGAAATTTTACGTTGATACTGCAAACCAATAAAAATGGCGATCCGTTCC
GCACATTGCCATGCTTGCGGGTAATTTTGTTTTACTGCTTGTTGTAATGATTCATCACTA
TCGTTAATTGAAGCATGTTCAAGAATACGCCAGGATAAAAACTTCAGATGTGTAACCAGT
CGCTGATAACTCAAGCTTTCTTCCTGGTAATTAAGGCTGAACTGAAATTTTATTAATTGC
AGCATTTCGCGCATTAACTGCGTGACACCTGCAACATCCTCCATATTTCCGCTCATTTGG
GCACTGACCAGATGCATGGCAATAAAGCCCACTTCATCTTTCGGTAACTGCACGCCCAAC
CGTTTATCAATAATGGTTAACGCTTCTTCCCCTAGCTGGAACTCTTTCGGGTAAAGCCGC
TGGATATCCCACAGCAACGGGTTGGGCAGCAACACGTTTTGCTGAAAGCGTTTAATCGCA
AACTGGCAATGGTCAGTTAGCGAGATATAAATACTGTCCTGTAATTTTCCCAAGCGCTCC
TGCGCTAAAGAGATAATACGATCACAGGTTGCCATCACCTCAAGAGGAATATGACTTAAG
AGTTCGCTTAATCGCCCGTTCAGTTCATGACTGCTCAAGGCATACTCTTTTTCTATTCCA
CTTGAGTTAATTCTTTCGCCAGCGCGTTTTTGAAAGCCAATTCCTCGCCCCATGACGACT
TTTTCCCGCTGTTGATCATCAATAACCACCACAACATTATTGTTGAGAATTTTGGTGATT
TGCATGTTCATAGCAAGGACCTTTTTTATAAACAAAAAAACCCGACTTCACCAGTATTCT
CTGGTTATGTCAGGTTTTGCCTGCGAATGCAGTAACAATCCAGTCATTTATTAATGGTTT
TTATAACGAACATCCAGGTTCGGAAATTAATTTAATTGCGTGCAGAGAAAATAGCAATGC
GCTATTGATAAAAATATGACCATGCTCGCAGTTATTAACTTTGTGTAATTTTAGGAATTT
ATAAAGTTATATATAACAAATCCCAATAATTAAGTTATTGGGATTTGTCTGGTGAA

#E22
ATGTCTGTTTCACGTCGGGTAATACATCACGGACTTTATTTTGCGGTTTTAGGACCGTTA
ATTGGTGTTCTGTTTCTTGTCCTCTACATATTCTTCGCAAAAGAACCGCTGGTTCTTTTG
CGAAGAATACAGGTACTTCCATTGTTTCTCTTATTGTCGATTACTACGGGAGTTATTCCT
GCATTGTTAACCGGCGTGATGGTCGCCTGTCTGCCGGAAAAGATCGGGTCACAGAAAAAT
TATCGTTGTCTGGCTGGTGGCATAGGTGGCGTCGTTATCACCGAGATCTATTGTGCAGTT
ATTGTACATATTAAGGGCATGGCTTCCTCGGAGTTGTTTGAAAACATTCTTTCTGGTGAC
AGTCTCGTTGTCCGCATCATTCCTGCATTGCTGGCAGGTGTGGTGATGAGCAGAATCATT
ACCCGTCTGCCCGGATTGGATATTTCATGTCCTGAAACAGACTCTTTAAGTTAAGCGGGA
TACTTTATCTTTGGGCTACTCAAAAGCAGACAGGATGTTACTATGACTCAAAATATCAGG
CCGTTACCCCAATTCAAATATCATCCCAAGCCACTGGAAACAGGCGCATTTGAACAGGAT
AAAACCGTAGAGTGCGATTGCTGTGAACAACAGACGTCAGTTTATTACTCGGGTCCCTTT
TATTGCGTTGATGAAGTTGAACATCTCTGTCCGTGGTGTATTGCGGACGGTTCTGCTGCT
GAAAAGTTTGCAGGTAGTTTTCAGGATGATGCCAGCATAGAAGGTGTTGAATTTGAGTAT
GATGAAGAGGACGAATTTGCCGGTATTAAGAACACATATCCTGATGAAATGCTGAAAGAG
TTGGTTGAACGCACGCCAGGTTATCATGGATGGCAACAGGAATTCTGGCTTGCGCATTGT
GGCGATTTCTGTGCTTTTATCGGCTATGTGGGCTGGAATGATATAAAAGATCGCCTCGAT
GAATTTGCCAACCTTGAAGAAGATTGTGAGAATTTCGGTATTAGAAATTCTGATCTAGCT
AAATGCCTGCAAAAGGGTGGTGATTGTCAGGGTTATCTCTTCCGCTGTCTCCACTGCGGC
AAGCTGAGACTGTGGGGTGATTTTTCGTAGTTATTTAAATAATG-AGAACAGGCCGGA-G
CGTAATTCATACATCCGGCCTTATTTCTTCAGCT-TAACCGAGCGCTAATTCTGCGGCAG
CGGCTTTATCAGCGATTACCATCAGCGAAGGATGCAGCTGCAACACGGAAGCTGGAACAT
CTTCGGTAACCGGACCTTGCAGAACATTTTTCAGTGCCTGCGCTTTACCTGCGCCACTGA
CAATTATCAGCAAGTTTTTCGCCGCCATGATGCTTTTCGGCCCCATCGTCACGTAGCTGT
CAGGCACTAACGAAAAGTCGCCGCCCAACTCACCATGCGCCACAATATCAACCATCTCTC
CCTGGATCGGGAACTCCACGGTTTGCTCATGGAAATGGGTCGTATTCGGCAAATTGCCAC
AAAAATGACCATCTGCACCTAATCCCAGCACCACCAAATCCAGGCCGCCTTCACGCGCCA
GTTTCTGATCATGCTCGCGGTAGTTATCAATAGTGAGCTTCTGGATATTCTCTTCTTTGA
TCCCCGCAGGGGTGAAAAACAGATTACGCAGATTGGTAATCGTTACACCTTCTCCCTCTT
TGCCGCGAAAGGGAATTTCATCGAAATTATAGAAATAGCAGTTATCGTACCAGGGCTTAC
CTTTAACCAGGGTGGTGAGGTATTCATACATGCCTTTGGGCGTGCTACCGGCGGTAATTG
CCAGGTTAACACGACGCGTCTTCGACATATAACCAAGCAGATGGTGTGCCGCGACACGGC
TCATTTCCTGGTAATCTTCGGTAATGATTAATTTCATCTTAGTGCCTTATTTTATTTAAA
TAATTTCTGTACGAAGGCTGCATAGGCAGGCCGCCAGACATCCATTTCATGGTTCAGGCC
GGGATATTCCTGGTAATCAAACTTAATTTTTTTCTGCTCAAGCTCAGTTTTCAGCCCGGC
GATATCCTTGCCGGTTACGACATCTTTATCACCAACGACCACAGTAAAATTACGTAGTTG
CTGGTTAATAGCTGCCGGATCGTTCAGCCGGGCCGCGACACCTTCATCCGGTACGGTTGT
CGTGGTAACACCACTGAATGTGGCCAGCCAGCCAAAGCTTTCCAGATGATTCATTCCCGA
TACCAGCGCCTGATACCCACCTTGTGAAAGCCCTGCCAGTGCGCGACCATCGGCATCTTT
ACTGACGTTAAAACGCTTGCTAATCAGCGGGATAATATCGTTCATCAGTTCGCGATCTGC
CGCTTTAGCATTCAGCGGATAAAAGACTTTACGTCTTTCCTGAGGCACGAAATCTTCGGG
AATAATGCCCTTCGCATCGGTTTCGGTATCCGGGATCACCACCAGCATCGGTTTAATTTT
CCCTTCAGCCAGCAGGTTATCCATGATTTGCGGGATACGCCCCTGATCGATAGCGGAACG
TCCGGTATCACCAAAACCGTGATAGAAATAGAGCACTGGCAAAGGCTCGCCCATGCCGGT
GTATCCTGGCGGGGTCCAGACATACATCTGACGTTCAGATTGCAATGCGTTGGAGTGGTA
AGTTATGGCGATCAAATCACCATGCGCAACAGAACGCGTATCCAGATAACTGCCTGGCAC
CAGAATCATACTGGAGTTAACCTGGCGCTGAGGCTTAGTCATTGCGGTGCCTGTATCAAT
GCTGCGTACACCATCAACATTGAAAAAATACTCGTACAGGTTGCCTTTCAGGATAGGTGT
GCGCCACGACCAGACTCCTGCTTCGTCTTTGGTCATCGGGTGAATATTGTCCAGAACCGG
AACACCCACCACTACAGAGACATTTTTTGCCCCAGGGGCAAAGTAGCGAAAGGTCACGCT
GTTATCGGCATTGACCTGAGTCACATACTGTTTCACCGGGATAGTGGGTGCCGGGCTGGC
TGGCATATCCGCTGCTATGGCCCACTGAGCAGAAATACCGCTGGCAATAGCCAGCGTTAA
AGCAGCAATTTTTATATTCATCGTAATATTCCTTTCATTAAGTTCCATTACCACCAGATT
TCAGCCTGGGCACCGACAGCAAACTGGTCGTCTTTATTGTCTTCGAAGGTGAAGCCATCC
AGTTCGTTTTCCAGGGCTTTGATATACGTGGCGTAGAAACGAATTTCCGGACGCGAGGTC
AACATACTGGTATTGACTTTAAAGGTATGGAAGAGCGTGGTTTTATAACCAGACTCATTA
AATTTATTACTATTCGCATCTTTGTTTTGCTGGGTGAAATAGCCCAGTTCAACACCTGTC
TGGTTATATTGGTCCCAAATATAGGCCGGGCGAACAACCGCACGAATAGATTCGAAATCA
GAGTGTGCGCCTGTTTCGTAGCTATAAATATCGTTACCGAAGGAGTAAACAATCGCGTTA
GCCACAATGAAATGATCGCCGATATAGGCTTCGCCCTGTGAAGTCAGACGAACTGCTGTT
CCGCCGGTGTGATCACCATAATAACGACCATTAAAGGTGGTAAATGGACTTGCGCCAGCA
TAACGGCCAAAGTTACTGGCGATAGAGTTATTCGCAACCAGGAAGGAGAATTCGTTGAAG
CCACCTTTATCAAATTTCTGCGTTAAAGATGTGCCAAACATCCAGGTATCTTTCCAGTCA
TAATAGCCGTTATTATCCTGATTATCTTTTTCCGATGCGCTTTCGTTTGCCGTGACATAA
CGACCACTCACCATTAAGGTCGCTTTATCCCATAACGGGATATCTTTATAGCGTAAATCA
ATAGCATTGGTATTAATCTGCTGTTTGTTTTGCAGGCTGCGATCGTAATCATCGACATCT
TCGCGAACCAGCGCGATATCAATTTTACCCGGACCGACTTTCCAGTTTTCCAGACCTACA
CCCGCTGCGGCATCAGTACGCTGCGTTTTCCAGTCAAGCATCTGGATTTCAATTTTCGGC
GCACCGTGTTTACCCACCCAGAAATCAGCCTCTGGCGCAAAGGGCAGGAAACCTTTGGTG
GTAACGTACATATCGGAGAACTGCATAAAGTTCTCGCCACCGGCGTTATCGCCAAACCAG
CCGGTAGAGTACTGCTGACCAACGTTACCATCCATCATCACAACGGCATCAACCCGTTTG
CCGTTTTCGTTGTAGACACGTTGTTTTAACTGCAAATCAAACCAGCCGGAGTATTCGTTA
CCAAAGCGGCCCAGAGAACCAATCGCCCATGATTTAGGTGAACCATGAGAGGCGGTCCCC
CAACCAGAACGGTAATAGCCGTTGTAACTAAAGCCAATTTCATCTTTCACAAACTTACTG
AAATCTTTCAGAGTCATGGAAGAATAAATCGAGCCTGTCTCACTGGCATTTTTCTCTTCA
TTTTTGACCAGTACAGCATCAGGTTTTGCGGCACTACTGGTCGGGAACGGATTGGCGGCA
TACCCTTGATCATTCGTACTTACGCTACGATTCACCGTCGCTGGCGTATATTTTTTCTTC
TCTTCATCTTTATACTTTTTGAGTTCGCTTTGCGTTTCTCTTAACGCTTTTTCTAATAAC
TCAAGGCGATGTTCCACCGTTAATGATTCAGCCAATGATTGTGCAGAAAAGGCTAACGGT
GCCATTAATAAGATGGCAGAGGTAATAAGATTTCGTCTAAACATAATATCCCTTTATGGT
GCAAAGAAAGAATTAACGTATCGCATCCAGACTGTTCTGAATGCGACGATAATTAAGGTG
CTTTATTGGTTATTTTTTT-AATGACAGCCCCCGCGTTTTGATCACTTCTGCATACCATC
CGAAGCTTTTCTTACGCGTTCTTGTGAGGCTTCCTTCGCCATTATCATCACGATCCACAT
AAATAAAGCCGTAGCGCTTAGACATTTGTGAATGAGATGCACTGACTAAATCAATTGGCC
CCCAACTGGTGTACCCCATAATATCCACACCATCGGCAATCGCTTCATTTACCTGTACCA
GGTGATCGTTTAAATAGGCAATTCGATAATCGTCCTGTATCGAACCATCCGCTTCAACGC
TGTCTTTTGCGCCTAATCCGTTCTCGACAATAAATAACGGTTTTTGATAACGATCCCAAA
GCGTATTTAACAGAACCCGTAATCCAACCGGATCAATTTGCCACCCCCACTCTGAACTTT
TCAGATGCGGATTGGGGATCATATTCAGTATGTTGCCCTGCGCATTTTTATTAATGCTTT
CGTCGTGGGAAACACAACCAGTCATGTAATAACTAAAAGAGATGAAATCTACGGTATGTT
TTAAATCTTCTGCGTCACTTTCAGTCATCTCAATGGTGATATTGTGGTCGCGGAAGAAAC
GCTGCATATAGCCGGGATACTGACCACGCGCCTGAACATCACCAAAGAACATCCAGCGCC
GGTTCTCTTCCATGGCCTCCAACATATCCTGTGGCTGGCAGGTGAGGGGGTAAACCAGCC
CGCCGAGAAGCATATTGCCGATTTTCGCTTCGGGGATCAGGCTATGACAGGCTTTAACTG
CCCGCGCACTGGCAACCAGTTGATGATGGATCGCCTGATAAACTTCCGCCTCGCCACTCT
CTTCTGCCAGCCCCACGCCCGTGAATGGCGCGTGTAACGACATATTGATTTCATTAAACG
TCAGCCATAACGCTACTTTATGTTGGTAGCGGGTAAAGACCGTGCGGGCGTAATGCTCGA
AGTGATCGATGACCGCCCGATTAGCCCAACCGCCGTAGTTTTTCACCAGCCCATATGGCA
TTTCGTAATGGGATAACGTTACCAGCGGCTTGATCCCCGCCTGCGCCATTTCATCAAACA
GCCGATCGTAAAACGCTAACCCCGCTTCATTCGGTTCGGCTTCGTCGCCCTGAGGGAAAA
TTCGCGCCCAGGCAATGGAAATACGCAGACAGGTGAAGCCCATCTCGGCAAATAACGCGA
TATCTTCCGGGTAACGGTGATAAAAATCGATGGCGACATCTTTGATATTCTCTTTCCCCA
GGATGCGCGGTTCCATTTTTCCCATTACGCCATGAGGCTGTAAATCTGAGGTCGTGATCC
CTTTGCCATCTTCCAGCCAGGCACCTTCCACCTGATTGGCAGCTGTTGCGCCACCCCAAA
GAAATGTTTCTGGAAATGCTTTCATAATTAACTCCTTTTATCGTTAGCGAATGATGGATA
ACAGCGGCTCACCAGCGCTTATCTGCGCCGTGCCGTGGGGTAATACGTCTGTAAAATCAT
CGCTATTACTGATTAATACCGGCGTCGTCAGATCAAATCCGGCCTCGCGAATAGCAGGGA
TATCAAAAGAAATCAGCCGATCGCCTGTATTGACCTTGTCACCCACGTTGACGTGAGCGG
AAAAGAATTTGCCGTCCAGTTTTACGGTGTCGATACCGACATGAATCAGGATCTCCACAC
CATCATCTGACTCAATGCCAATAGCGTGTAATGTGGCGAACAACGAAGCAATTCGACCCG
CAACCGGAGAACGCACTTCACCAACCGAGGGCAGAATGGCGATACCTTTACCCAACAGGC
CACTGGCAAACGTGGTATCAGCGACGTGAATGAGCGGCACAATCTCTCCCGTCATCGGTG
AACAGATACCGCCCTGCTCAGGTGGTGTAATAACCTCTGGTGTTTTCTCTTGCGGGGCAC
CCTGCGCTGGCTGACGTTTAGCGGTGATGAAATGAAGCATCACCGTACCGACAAATGCGC
AACCGATGGCAATGACACCGCCAATAACGCTGGCCCAGACGGTGAAATCAATCCCCGTTG
ACGGGATGGTTTGCATGAAGGTGAAAATACTTGGCAAACCAAAGGAGTAAACTTTCGTTT
GCGCGTAGCCAATGATGGTGGCCCCCAATGCTCCACTGATACAGGCGATAACGAAGGGAT
ACTTACGCGGCAGGTTGACGCCATATACCGCTGGTTCGGTGATACCAAACAGGCCCGTCA
ACGCCGCTGATCCCGCCACCACTTTTTTCTGCGCATCGCGTTCGCAGAGGAAGACGCCGA
GCGCCGCCCCGACTTGCGCCATAATGGCGGGCATTAACAGCGGGATCATGGTGTCGTAGC
CCAGCACGGTGAAGTTATTGATACACAGCGGCACCAGGCCCCAGTGCAGTCCGAACATGA
CGAAGATTTGCCAGAAACCGCCCATTACCGCGCCCGCAAATGCAGGAACCGCCTGATAAA
GCCAGAGATAACCGGCGGCAATCATTTCGCTTATCCAGGTTGATAGCGGCCCCACCAGCA
AAAAGGTGACGGGTGTGATAACCATCAGACATAGCAATGGTGTGAAGAAATTTTTGATTG
CCGACGGTAACCACGCATTAAGTCGGCGTTCCAGAATGCTGCACAACCAGGCAGAAAAAA
TAATGGGAATAACCGATGACGAGTAATTCAACAATGTGACCGGAATACCCAGGAAATCCA
GCCCCAGCTCATCCGCTTTTTGCCCGTTCTCGAAAGCAGTCAGAATTAATGGATGCACTA
ACGCTCCACCAATCACCATGGCAGTAAATGGATTACCGCCGAAGCGTTTCCCCGCGGTGT
ATCCCAGGATTATCGGGAAGAACCAAAACAAGGCATCACTGGCGCTGAATAAAATTAAAT
AAGTACCACTTTGTTCGGTCGTCCACTGAAAAGTGAGCGCCAGAGCCAGCATACCTTTCA
GGATCCCGGTTGCCGCCATCAAACCGATCAGAGGCGTAAAAATACCTGAAATAACATAAA
CAAAGCGGTTTAGCAGATTACCTTTATCATCATTTTCCGGTGCCTGTTGCGCTTTTTCGT
CAAGGCCTGCCACACTGTTAACCGCCAGGAAGACATCGGCCACATGGTTACCTATGACCA
CCTGAAACTGGCCACCGCTTTCCACCACCATAATAATACCGGGGGTCTTTTTCAGTACCT
CTGCTTGCGCTTTGCTTTCATCCTTTAACTTAAAACGTAATCGCGTTGCGCAATGCATCA
GACTAACAATGTTATCTGCGCCCCCGACTCCTGCGACTATTTTTCTGGCTAACTCCGTCA
TAACTTGCCCTCTACCGCTTTGCGGCAAAACTCAAAAAAAAAACCTGAAAAAAACGGCCT
GACGTGAATCAAGCAATTTTTT-CAGGTTTTGCCCGCTTAGTGCGGTAACAATCCTTTAC
TCAGTAATAATATTTCAGTGTTCTTTGCGCACGCGCTCTATATTTATGGCTAAAAACATA
ATCTCTGCGGGTGAGATTTTACGTTGATACTGCAAACCAATAAAAATGGCGATCCGCTCC
GCACATTGCCATGCTTGCGGGTAATTTTGTTTTACTGCTTGTTGTAATGACTCATCACTA
TCGTTAATTGAAGCATGTCCAAGAATACGCCAGGATAAAAACTTCAGATGCGTAACCAGT
CGCTGATAACTCAAGCTTTCTTCCTGGTAATTAAGGCTGAACTGAAATTTTATTAATTGC
AGCATTTCGCGCATTAATTGCGTGACACCTGCAACATCCTCCATATTTCCGCTCATTTGG
GCACTGACCAGATGCATGGCAATAAAGCCCACTTCATCTTTCGGTAACTGCACGCCCAAC
CGTTTATCAATAATGGTTAACGCTTCTTCCCCTAGCTGGAACTCTTTCGGGTAAAGCCGC
TGGATATCCCACAGCAGCGGGTTGGGCAGTAACACGTTTTGCTGAAAGCGTTTAATCGCA
AACTGGCAATGGTCAGTTAGCGAGATATAAATACTGTCCTGTAATTTTCCCAAGCGCTCC
TGCGCTAAAGAGATAATACGATCACAGGTTGCCATCACCTCAAGAGGAATATGACTTAAG
AGTTCGCTTAATCGCCCGTTCAGTTCATGACTGCTCAAGGCATACTCTTTTTCTATTCCA
CTTGAGTTAATTCTTTCGCCAGCGCGTTTTTGAAAGCCAATTCCGCGCCCCATGACGACT
TTTTCCCGCTGTTGATCATCAATAACCACCACAACATTATTGTTGAGAATTTTGGTGATT
TGCATGTTCATAGCAAGGACCTTTTTTATAAACAAAAAAACCCGACTTCACCAGTATTCT
CTGGTTATGTCAGGTTTTGCCTGCGAATGCAGTAACAATCCAGTCATTTATTAATGGTTT
TTATAACGAACATCCAGGTTCGGAAATTAATTTAATTGCGTGCAGAGAAAATAGCAATGC
GCTATTGATAAAAATATGACCATGCTCGCAGTTATTAACTTTGTGTAATTTTAGGAATTT
ATAAAGTTATATATAACAAATCCCAATAATTAAGTTATTGGGATTTGTCTGGTGAA

#HS
ATGTCTGTTTCACGTCGGGTAATACATCACGGACTTTATTTTGCGGTTTTAGGACCGTTA
ATTGGTGTTCTGTTTCTTGTCCTCTACATATTCTTCGCAAAAGAACCGCTGGTTCTTTTG
GTAATAATACAGGTACTTCCATTGTTTCTCTTATTGTCGATTACTACGGGAGCTATTCCT
GCATTGTTAACCGGCGTGATGGTCGCCTGTCTGCCGGAAAAGATCGGGTCACAGAAAAAT
TATCGTTGTCTGGCTGGTGGCATAGGTGGCGTCGTTATCACCGAGATCTATTGTGCAGTT
ATTGTACATATTAAGGGCATGGCTTCCTCGGAGTTGTTTGAAAACATTCTTTCTGGTGAC
AGTCTCGTTGTCCGCATCATTCCTGCATTGCTGGCAGGTGTGGTGATGAGCAGAATCATT
ACCCGTCTGCCCGGATTGGATATTTCATGTCCTGAAACAGACTCTTTAAGTTAAGCGGGA
TACTTTATCTTTGGGCTACTCAAAAGCAGACAGGATGTTACTATGACTCAAAATATCAGG
CCGTTACCCCAATTCAAATATCATCCCAAGCCACTGGAAACAGGCGCATTTGAACAGGAT
AAAACCGTAGAGTGCGATTGCTGTGAACAACAGACGTCAGTTTATTACTCGGGTCCCTTT
TATTGCGTTGATGAAGTTGAACATCTCTGTCCGTGGTGTATTGCGGACGGTTCTGCTGCT
GAAAAGTTTGCAGGTAGTTTTCAGGATGATGCCAGCATAGAAGGTGTTGAATTTGAGTAT
GATGAAGAGGACGAATTTGCCGGTATTAAGAACACATATCCTGATGAAATGCTGAAAGAG
TTGGTTGAACGCACGCCAGGTTATCATGGATGGCAACAGGAATTCTGGCTTGCGCATTGT
GGCGATTTCTGTGCTTTTATCGGCTATGTGGGCTGGAATGATATAAAAGATCGCCTCGAT
GAATTTGCCAACCTTGAAGAAGATTGTGAGAATTTCGGTATTAGAAATTCTGATCTAGCT
AAATGCCTGCAAAAGGGTGGTGATTGTCAGGGTTATCTCTTCCGCTGTCTCCACTGCGGC
AAGCTGAGACTGTGGGGTGATTTTTCGTAGTTATTTAAATAATG-AGAACAGGCCGGA-G
CGTAATTCATACATCCGGCCTTATTTCTTCAGCT-TAACCGAGCGCTAATTCTGCGGCAG
CGGCTTTATCAGCGATTACCATCAGCGAAGGATGCAGCTGCAACACGGAAGCTGGAACAT
CTTCGGTAACCGGACCTTGCAGAACATTTTTCAGTGCCTGCGCTTTACCTGCGCCACTGA
CAATTATCAGCAAGTTTTTCGCCGCCATGATGCTTTTCGGCCCCATCGTCACGTAGCTGT
CAGGCACTAACGAAAAGTCGCCGCCCAACTCACCATGCGCCACAATATCAACCATCTCTC
CCTGGATCGGGAACTCCACGGTTTGCTCATGGAAATGGGTCGTATTCGGCAAATTGCCAC
AAAAATGACCATCTGCACCTAATCCCAGCACCACCAAATCCAGGCCGCCTTCACGCGCCA
GTTTCTGATCATGCTCGCGGTAGTTATCAATAGTGAGCTTCTGGATATTCTCTTCTTTGA
TCCCCGCAGGGGTGAAAAACAGATTACGCAGATTGGTAATCGTTACACCTTCTCCCTCTT
TGCCGCGAAAGGGAATTTCATCGAAATTATAGAAATAGCAGTTATCGTACCAGGGCTTAC
CTTTAACCAGGGTGGTGAGGTATTCATACATGCCTTTGGGCGTGCTACCGGCGGTAATTG
CCAGGTTAACACGACGCGTCTTCGACATATAACCAAGCAGATGGTGTGCCGCGACACGGC
TCATTTCCTGGTAATCTTCGGTAATGATTAATTTCATCTTAGTGCCTTATTTTATTTAAA
TAATTTCTGTACGAAGGCTGCATAGGCAGGCCGCCAGACATCCATTTCATGGTTCAGGCC
GGGATATTCCTGGTAATCAAACTTAATTTTTTTCTGCTCAAGCTCAGTTTTCAGCCCGGC
GATATCCTTGCCGGTTACGACATCTTTATCACCAACGACCACAGTAAAATTACGTAGTTG
CTGGTTAATAGCTGCCGGATCGTTCAGCCGGGCCGCGACACCTTCATCCGGTACGGTTGT
CGTGGTAACACCACTGAATGTGGCCAGCCAGCCAAAGCTTTCCAGATGATTCATTCCCGA
TACCAGCGCCTGATACCCACCTTGTGAAAGCCCTGCCAGTGCGCGACCATCGGCATCTTT
ACGGACGTTAAAACGCCTGCTAATCAGCGGGATAATATCGTTCATCAGTTCGCGATCTGC
CGCTTTAGCATTCAGCGGATAAAAGACTTTACGTCTTTCCTGAGGCACGAAATCTTCGGG
AATAATGCCCTTCGCATCGGTTTCGGTATCTGGGATCACCACCAGCATCGGTTTAATTTT
CCCTTCAGCCAGCAGGTTATCCATGATTTGCGGGATACGCCCCTGATCGATAGCGGAACG
TCCAGTATCACCAAAGCCGTGATAGAAATAGAGCACTGGCAAAGGCTCGCCCATGCCGGT
GTATCCTGGCGGGGTCCAGACATACATCTGACGTTCAGATTGCAATGCGTTGGAGTGGTA
AGTTATGGCGATCAAATCACCATGCGCAACAGAACGCGTATCCAGATAACTACCTGGCAC
CAGAATCATACTGGAGTTAACCTGGCGCTGAGGCTTAGTCATTGCGGTGCCAGTATCAAT
GCTGCGTACACCATCAACATTGAAAAAATATTCGTACAGATTGCCTTTCAGGACAGGTGT
GCGCCACGACCAGACTCCCGCTTCGTCTTTGGTCATCGGGTGAATATTGTCCGGAACCGG
AACACCCACCACTACGGAGACGTTTTTTGCCCCAGGGGCAAAGTAGCGAAAGGTCACGCT
GTTATCGGCATTGACCTGAGTCACATACTGTTTAACCGGAATAGTGGGTGCCGGGCTGGC
TGGCATATCCGCTGCTATGGCCCACTGAGCAGAAATACCGCTGGCAATAGCCAGCGTTAA
AGCAGCAATTTTTATATTCATCGTAATATTCCTTTCATTAAGTTCCATTACCACCAGATT
TCAGCCTGGGCACCGACAGCAAACTGGTCGTCTTTATTGTCTTCAAAGGTGAAGCCATCC
AGTTCGTTTTCCAGGGCTTTGATATACGTGGCGTAGAAACGAATTTCCGGACGCGAGGTC
AACATACTGGTATTGACTTTAAAGGTATGGAAGAGCGTGGTTTTATAACCAGACTCATTA
AATTTATTACTATTCGCATCTTTGTTTTGCTGGGTGAAATAGCCCAGTTCAACACCTGTC
TGGTTATATTGGTCCCAAATATAGGCCGGGCGAACAACCGCACGAATAGATTCGAAATCA
GAGTGGGCGCCTGTTTCGTAGCTATATATATCGTTACCGAAGGAGTAAACAATCGCGTTA
GCTACAATGAAATGATCGCCAATATAGGCTTCGCCCTGCGAAGTCAGACGTACCGCTGTT
CCGCCGGTGTGATCACCATAATAACGACCATTAAAGGTGGTAAATGGACTTGCGCCAGCA
TAACGGCCAAAGTTACTGGCGATAGAATTATTCGCGACCAGGAAGGAGAATTCGTTGAAG
CCACCTTTATCAAATTTCTGCGTTAAAGATGTGCCAAACATCCAGGTATCTTTCCAGTCA
TAATACCCGTTATTATCCTGATTATCTTTTTCCGATGCGCTTTCGTTTGCCGTGACATAA
CGACCACTTACCATTAAGGTGGCTTTATCCCATAACGGGATATCTTTATAGCGTAAATCA
ATGGTATTGGTATTAATCTGCTGTTTGTTTTGCAGGCTGCGATCGTAATCATCGACATCT
TCGCGAACCAGCGCGATATCAATTTTACCCGGACCGACTTTCCAGTTTTCCAGACCTACA
CCCGCTGCGGCATCAGTACGCTGCGTTTTCCAGTCAAGCATCTGGATTTCAATTTTCGGC
GCACCGTGTTTACCCACCCAGAAATCAGCCTCTGGCGCAAAGGGCAGGAAACCTTTGGTG
GTAACGTACATATCGGAGAACTGCATATAGTTCTCGCCACCGGCGTTATCGCCAAACCAG
CCGGTAGAGTACTGCTGACCAACGTTACCATCCATCATCACAACGGCATCAACCCGTTTG
CCGTTTTCGTTGTAGACACGTTGTTTTAACTGCAAATCAAACCAGCCGGAGTATTCGTTA
CCAAAGCGGCCCAGAGAACCAATCGCCCATGATTTAGGTGAACCATGAGAGGCGGTCCCC
CAACCAGAACGGTAATAGCCGTTGTAACTAAAGCCAATTTCATCTTTCACAAATTTACTG
AAATCTTTCAGAGTCATGGAAGAATAAATCGAGCCTGTCTCACTGGCATTTTTCTCTTCA
TTTTTGACCAGTACAGCATCAGGTTTTGCGGCACTACTGGTCGGGAACGGATTGGCGGCA
TACCCTTGATCATTCGTACTTACGCTACGATTCACCGTCGCTGGCGTATACTTTTTCTTC
TCTTCATCTTTATACTTTTTGAGTTCGCTTTGCGTTTCTCTTAACGCCTTTTCTAATAAC
TCAAGGCGTTGTTCCACCGTTAATGATTCAGCCAATGATTGTGCAGAAAAGGCTAACGGT
GCCATTAATAAGATGGCAGAGGTAATAAGATTTCGTCTAAACATAATATCCCTTTATGGT
GCAAAGAAAGAATTAACGCATCGCATCCAGACTGTTCTGAATGCGACGATAATTAAGGTG
CTTTAATGGTTATTTTTTTTAATGACAGCCCCCGCGTCTTGATCACCTCTGCATACCATC
CGAAGCTTTTCTTGCGTGTTCTTGTGAGGCTTCCTTCGCCATTATCATCACGATCCACAT
AAATAAAGCCGTAGCGCTTAGACATTTGTGAATGAGATGCACTGACTAAATCAATTGGCC
CCCAACTGGTGTACCCCATAATATACACACCATCGGCAATCGCTTCATTTACCTGTACCA
GGTGATCGTTTAAATAGGCAATTCGATAATCGTCCTGTATCGAACCATCCGCTTCAACGC
TGTCTTTTGCGCCTAATCCGTTCTCGACAATAAATAACGGTTTTTGATAACGATCCCAAA
GCGTATTTAACAGAACCCGTAATCCAACCGGATCAATTTGCCACCCCCACTCTGAACTTT
TCAGATGCGGATTGGGGATCATATTCAGTATGTTGCCCTGCGCATTTTTATTAATGCTTT
CGTCGTGGGAAACACAACCAGTCATGTAATAACTAAAAGAGATGAAATCGACGGTATGTT
TTAAATCTTCTGCGTCACTTTCAGTCATCTCAATGGTGATATTGTGGTCGCGGAAGAAAC
GCTGCATATAGCCGGGATACTGGCCACGCGCCTGAACATCACCAAAGAACATCCAGCGCC
GGTTCTCTTCCATGGCCTGCAACATATCCTGTGGCTGGCAGGTGAGGGGGTAAACCAGCC
CACCGAGAAGCATATTGCCGATTTTCGCTTCGGGTAGCAGGCTATGACAGGCTTTAACTG
CCCGCGCACTGGCAACCAGTTGATGGTGGATAGCCTGATAAACTTCCGCCTCGCCACTCT
CTTCTGCCAGCCCCACGCCCGTGAATGGCGCGTGTAACGACATGTTGATTTCATTAAACG
TCAGCCATAACGCCACTTTATGTTGGTAGCGAGTAAAGACCGTGCGGGCGTAATGCTCGA
AGTGATCGATGACCGCTCGATTAGCCCAACCGCCGTAGTTTTTCACCAGCCCATATGGCA
TTTCGTAATGGGATAACGTTACCAGCGGCTTGATCCCCGCCTGCGCCATTTCATCAAACA
GCCGATCGTAAAACGCTAACCCCGCTTCATTCGGTTCGACTTCGTCGCCCTGAGGGAAAA
TTCGCGCCCAGGCAATGGAAATACGCAGACAGGTGAAGCCCATCTCGGCAAATAACGCGA
TATCTTCCGAGTAACGGTGATAAAAATCGATGGCGACATCTTTGATATTCTCTTTCCCCA
GGATGCGCGGTTCCATTTTTCCCATTACGCCATGAGGCTGTAAATCTGAGGTCGAGATCC
CTTTGCCATCTTCCTGCCAGGCACCTTCCACCTGATTGGCAGCTGTTGCGCCACCCCAAA
GAAATGTTTCTGGAAATGCTTTCATAATTAACTCCTTTTATCGTTAGCGAATGATGGATA
ACAGCGGTTCACCTGCGCTTATCTGCGCCGTGCCGTGGGGTAATACGTCCGTAAAATCAT
CGCTATTACTGATTAATACCGGCGTCGTCAGATCAAATCCGGCCTCGCGAATAGCAGGGA
TATCAAAAGAAATCAGCCGATCGCCTGTATTGACCTTGTCACCCACGTTGACGTGAGCGG
AAAAGAATTTGCCGTCCAGTTTTACGGTGTCGATACCGACATGAATCAGGATCTCCACAC
CATCATCTGACTCAATGCCAATGGCGTGTAATGTGGCGAACAACGAAGCAATTCGACCCG
CAACCGGAGAACGCACTTCACCAACCGAGGGCAGAATGGCAATACCTTTACCCAACAGGC
CACTGGCAAACGTGGTATCAGCGACGTGAATGAGCGGCACAATCTCTCCCGTCATCGGTG
AACAGATACCGCCCTGCTCAGGTGGTGTAATAACCTCTGGTGTTTTCTCTTGCGGGGCAC
CCTGCGCTGGCTGACGTTTAGCGGTGATGAAATGAAGCATCACCGTACCGACAAATGCGC
AACCGATGGCAATGACACCGCCAATAACGCTGGCCCAGACGGTGAAATCAATTCCCGTTG
ACGGGATGGTTTGCATGAAGGTGAAAATACTTGGCAAACCAAAGGAGTAGACTTTCGTTT
GCGCGTAGCCAATGATGGTGGCCCCCAAAGCCCCACTGATACAGGCGATAACAAAGGGGT
ACTTACGCGGCAGGTTGACGCCATATACCGCTGGTTCGGTGATACCAAACAGACTCGTCA
ACGCCGCTGATCCCGCCACCACTTTTTTCTGCGCATCGCGTTCGCAGAGGAAGACGCCGA
GCGCCGCCCCGACCTGCGCCATAATGGCGGGCATTAACAGCGGGATCATGGTGTCGTAGC
CCAGCACGGTGAAGTTATTGATACACAGCGGCACCAGGCCCCAGTGCAGTCCGAACATGA
CGAAGATTTGCCAGAAGCCGCCCATTACCGCGCCCGCAAATGCAGGAACCGCCTGATAAA
GCCAGAGATAACCGGCGGCAATCAGTTCGCTTATCCAGGTTGATAGCGGCCCCACCAGCA
GAAAGGTGACGGGTCTGATAACCATCAGACATAGCAATGGTGTGAAGAAATTTTTGATTG
CCGACGGTAACCACGCATTAAGTCGGCGTTCCAGAATGCTGCACAACCAGGCAGAAAAAA
TAATGGGAATAACCGATGACGAGTAATTCAACAATGTGACCGGAATACCCAGGAAATCCA
GCCCCAGCGCATCCGCTTTTTGCCCGTTCTCGAAAGCAGTCAGAATTAATGGATGCACTA
ACGCTCCACCAATCACCATGGCAGTAAATGGATTACCGCCGAAGCGTTTCCCCGCGGTGT
ATCCCAGGATTATCGGGAAGAACCAAAACAAGGCATCACTGGCGCTGAATAAAATTAAAT
AAGTACCACTTTGTTCGGTCGTCCACTGAAAAGTGAGCGCCAGAGCCAGCATACCTTTCA
AGATCCCGGTTGCCGCCATCAAACCGATCAGAGGCGTAAAAATACCTGAAATAACATAAA
CAAAGCGGTTTAGCAGATTACCTTTATCATCATTTTCCGGTGCCTGTTGCGCTTTTTCGT
CAAGGCCTGCCACACTGTTAACCGCCAGGAAGACATCGGCCACATGGTTACCTATGACCA
CCTGAAACTGGCCACCGCTTTCCACCACCATAATAATACCGGGGGTCTTTTTCAGTACCT
CTGCTTGCGCTTTGCTTTCATCCTTTAATTTAAAACGTAATCGCGTTGCGCAATGCATCA
GACTCACAATGTTATCTGCGCCCCCGACTCCTGCGACTATTTTTCTGGCTAACTCCGTCA
TAACTTGCCCTCTACCGCTTTGCGGCAAAACTCCAAAAAAAAACCTGAAAAAAACGGCCT
GACGTGAATCAAGCAATTTTTTTCAGGTTTTGCCCGCTTAGTGCGGTAACAATCCTTTAC
TCAGTAATAATATTTCAGTGTTCTTTGCGCACGCGCTCTATATTTATGGCTAAAAACATA
ATCTCTGCGGGTGAAATTTTACGTTGATACTGCAAACCAATAAAAATGGCGATCCGTTCC
GCACATTGCCATGCTTGCGGGTAATTTTGTTTTACTGCTTGTTGTAATGATTCATCACTA
TCGTTAATTGAAGCATGTTCAAGAATACGCCAGGATAAAAACTTCAGATGTGTAACCAGT
CGCTGATAACTCAAGCTTTCTTCCTGGTAATTAAGGCTGAACTGAAATTTTATTAATTGC
AGCATTTCGCGCATTAACTGCGTGACACCTGCAACATCCTCCATATTTCCGCTCATTTGG
GCACTGACCAGATGCATGGCAATAAAGCCCACTTCATCTTTCGGTAACTGCACGCCCAAC
CGTTTATCAATAATGGTTAACGCTTCTTCCCCTAGCTGGAACTCTTTCGGGTAAAGCCGC
TGGATATCCCACAGCAACGGGTTGGGCAGCAACACGTTTTGCTGAAAGCGTTTAATCGCA
AACTGGCAATGGTCAGTTAGCGAGATATAAATACTGTCCTGTAATTTTCCCAAGCGCTCC
TGCGCTAAAGAGATAATACGATCACAGGTTGCCATCACCTCAAGAGGAATATGACTTAAG
AGTTCGCTTAATCGCCCGTTCAGTTCATGACTGCTCAAGGCATACTCTTTTTCTATTCCA
CTTGAGTTAATTCTTTCGCCAGCGCGTTTTTGAAAGCCAATTCCGCGCCCCATGACGACT
TTTTCCCGCTGTTGATCATCAATAACCACCACAACATTATTGTTGAGAATTTTGGTGATT
TGCATGTTCATAGCAAGGACCTTTTTTATAAACAAAAAAACCCGACTTCACCAGTATTCT
CTGGTTATGTCAGGTTTTGCCTGCGAATGCAGTAACAATCCAGTCATTTATTAATGGTTT
TTATAACGAACATCCAGGTTCGGAAATTAATTTAATTGCGTGCAGAGAAAATAGCAATGC
GCTATTGATAAAAATATGACCATGCTCGCAGTTATTAACTTTGTGTAATTTTAGGAATTT
ATAAAGTTATATATAACAAATCCCAATAATTAAGTTATTGGGATTTGTCTGGTGAA

#E24377A
ATGTCTGTTTCACGTCGGGTAATACATCACGGACTTTATTTTGCGGTTTTAGGACCGTTA
ATTGGTGTTCTGTTTCTTGTCCTCTACATATTCTTCGCAAAAGAACCGCTGGTTCTTTTG
GTAATAATACAGGTACTTCCATTGTTTCTCTTATTGTCGATTACTACGGGAGCTATTCCT
GCATTGTTAACCTGCGTGATGGTCGCCTGTCTGCCGGAAAAGATCGGGTCACAGAAAAAT
TATCGTTGTCTGGCTGGTGGCATAGGTGGCGTCGTTATCACCGAGATCTATTGTGCAGTT
ATTGTACATATTAAGGGCATGGCTTCCTCGGAGTTGTTTGAAAACATTCTTTCTGGTGAC
AGTCTCGTTGTCCGCATCATTCCTGCATTGCTGGCAGGTGTGGTGATGAGCAGAATCATT
ACCCGTCTGCCCGGATTGGATATTTCATGTCCTGAAACAGACTCTTTAAGTTAAGCGGGA
TACTTTATCTTTGGGCTACTCAAAAGCAGACAGGATGTTACTATGACTCAAAATATCAGG
CCGTTACCCCAATTCAAATATCATCCCAAGCCACTGGAAACAGGCGCATTTGAACAGGAT
AAAACCATAGAGTGCGATTGCTGTGAACAACAGACGTCAGTTTATTACTCGGGTCCCTTT
TATTGCGTTGATGAAGTTGAACATCTCTGTCCGTGGTGTATTGCGGACGGTTCTGCTGCT
GAAAAGTTTGCAGGTAGTTTTCAGGATGATGCCAGCATAGAAGGTGTTGAATTTGAGTAT
GATGAAGAGGACGAATTTGCCGGTATTAAGAACACATATCCTGATGAAATGCTGAAAGAG
TTGGTTGAACGCACGCCAGGTTATCATGGATGGCAACAGGAATTCTGGCTTGCGCATTGT
GGCGATTTCTGTGCTTTTATCGGCTATGTGGGCTGGAATGATATAAAAGATCGCCTCGAT
GAATTTGCCAACCTTGAAGAAGATTGTGAGAATTTCGGTATTAGAAATTCTGATCTAGCT
AAATGCCTGCAAAAGGGTGGTGATTGTCAGGGTTATCTCTTCCGCTGTCTCCACTGCGGC
AAGCTGAGACTGTGGGGTGATTTTTCGTAGACACATA--TCCTG-ATGAAATGCTGAAAG
AGTTGGTTGAACGCACGCCAGGTTATCATGGATGGCAACAGGAATTTAATTCTGCGGCAG
CGGCTTTATCAGCGATTACCATCAGCGAAGGATGCAGCTGCAACACGGAAGCTGGAACAT
CTTCGGTAACCGGACCTTGCAGCACATTTTTCAGTGCCTGCGCTTTACCTGCGCCACTGA
CAATTATCAGCAAGTTTTTCGCCGCCATGATGCTTTTCGGCCCCATCGTCACGTAGCTGT
CAGGCACTAACGAAAAGTCGCCGCCCAACTCACCATGCGCCACAATATCAACCATCTCTC
CCTGGATCGGGAACTCCACGGTTTGCTCATGGAAATGGGTCGTATTCGGCAAATTGCCAC
AAAAATGACCATCTGCACCTAATCCCAGCACCACCAAATCCAGGCCGCCTTCACGCGCCA
GTTTCTGATCATGCTCGCGGTAGTTATCAATAGTGAGCTTCTGGATATTCTCTTCTTTGA
TCCCCGCAGGGGTGAAAAACAGATTACGCAGATTGGTAATCGTTACACCTTCTCCCTCTT
TGCCGCGAAAGGGAATTTCATCGAAATTATAGAAATAGCAGTTATCGTACCAGGGCTTAC
CTTTAACCAGGGTGGTGAGGTATTCATACATGCCTTTGGGCGTGCTACCGGCGGTAATTG
CCAGGTTAACACGACGCGTCTTCGACATATAACCAAGCAGATGGTGTGCCGCGACACGGC
TCATTTCCTGGTAATCTTCGGTAATGATTAATTTCATCTTAGTGCCTTATTTTATTTAAA
TAATTTCTGTACGAAGGCTGCATAGGCAGGCCGCCAGACATCCATTTCATGGTTCAGGCC
GGGATATTCCTGGTAATCAAACTTAATTTTTTTCTGCTCAAGCTCAGTTTTCAGCCCGGC
GATATCCTTGCCGGTTACGACATCTTTATCACCAACGACCACAGTAAAATTACGTAGTTG
CTGGTTAATAGCTGCCGGATCGTTCAGCCGGGCCGCGACACCTTCATCCGGTACGGTTGT
CGTGGTAACACCACTGAATGTGGCCAGCCAGCCAAAGCTTTCCAGATGATTCATTCCGGA
AACCAGCGCCTGGTACCCGCCTTGTGAAAGCCCTGCCAGCGCGCGACCATCGGCATCTTT
ACGGACATTAAAACGCTTGCTAATCAGCGGGATAATATCGTTCATCAGTTCGCGATCTGC
CGCTTTAGCATTCAGCGGATAAAAGACTTTACGTCTTTCCTGAGGCACGAAATCTTCGGG
AATAATGCCCTTCGCATCGGTTTCGGTATCCGGGATCACCACCAGCATCGGTTTAATTTT
CCCTTCAGCCAGCAGGTTATCCATGATTTGCGGGATACGCCCCTGATCGATAGCGGAACG
TCCGGTATCACCAAAACCGTGATAGAAATAGAGCACTGGCAAAGGCTCGCCCATGCCGGT
GTATCCTGGCGGGGTCCAGACATACATCTGACGTTCAAATTGCAATGCGTTGGAGTGGTA
AGTTATGGCGATCAAATCACCATGCGCAACAGAACGCGTATCCAGATAACTGCCTGGCAC
CAGAATCATACTGGAGTTAACCTGGCGCTGAGGCTTAGTCATTGCGGTGCCTGTATCAAT
GCTGCGTACACCATCAACATTGAAAAAATACTCGTACAGGTTGCCTTTCAGGATAGGTGT
GCGCCACGACCAGACTCCTGCTTCGTCTTTGGTCATCGGGTGAATATTGTCCGGAACCGG
AACACCCACCACTACAGAGACATTTTTTGCCCCAGGGGCAAAGTAGCGAAAGGTCACGCT
GTTATCGGCATTGACCTGAGTCACATACTGTTTCACCGGGATAGTGGGTGCCGGGCTGGC
TGGCATATCCGCTGCTATGACCCACTGAGCAGAAATACCGCTGGCAATAGCCAGCGTTAA
AGCAGCAATTTTTATATTCATCGTAATATTCCTTTCATTAAGTTCCATTACCACCAGATT
TCAGCCTGGGCACCGACAGCAAACTGGTCGTCTTTATTGTCTCCGAAGGTGAAGCCATCC
AGTTCGTTTTCCAGGGCTTTGATATACGTGGCGTAGAAACGAATTTCCGGACGCGAGGTC
AACATACTGGTATTGACTTTAAAGGTATGGAAGAGCGTGGTTTTATAACCAGACTCATTA
AATTTATTACTATTCGCATCTTTGTTTTGCTGGGTGAAATAGCCCAGTTCAACACCTGTC
TGGTTATATTGGTCCCAAATATAGGCCGGGCGAACAACCGCACGAATAGATTCGAAATCA
GAGTGTGCGCCTGTTTCGTAGCTATAAATATCGTTACCGAAGGAGTAAACAATCGCGTTA
GCCACAATAAAATGATCGCCGATATAGGCTTCGCCCTGCGAGGTCAGACGAACTGCTGTT
CCGCCGGTGTGATCACCATAATAACGACCATTAAAGGTGGTAAATGGACTTGCGCCAGCA
TAACGGCCAAAGTTACTGGCGATAGAGTTATTCGCAACCAGGAAGGAGAATTCGTTGAAG
CCACCTTTATCAAATTTCTGCGTTAAAGATGTGCCGAACATCCAGGTATCTTTCCAGTCA
TAATACCCGTTATTATCCTGATTATCTTTTTCCGATGCGCTTTCGTTTGCCGTGACATAA
CGACCACTCACCATTAAGGTCGCTTTATCCCATAACGGGATATCTTTATAGCGTAAATCA
ATAGTATTGGTATTAATCTGCTGTTTGTTTTGCAGGCTGCGATCGTAATCATCGACATCT
TCGCGAACCAGCGCGATATCAATTTTACCCGGACCGACTTTCCAGTTTTCCAGACCTACA
CCCGCTGCGGCATCAGTACGCTGCGTTTTCCAGTCCAGTATCTGGATTTCAATTTTCGGC
GCACCGTGTTTACCCACCCAGAAATCAGCCTCTGGCGCAAAGGGCAGGAAACCTTTGGTG
GTAACGTACATATCGGAGAACTGCATAAAGTTCTCGCCACCGGCGTTATCGCCAAACCAG
CCGGTTGAGTACTGCTGACCAACGTTACCATCCATCATCACAACGGCATCAACCCGTTTG
CCGTTTTCGTTGTAGACACGTTGTTTTAACTGCAAATCAAACCAGCCGGAGTATTCGTTA
CCAAAGCGGCCCAGAGAACCAATCGCCCATGATTTAGGTGAACCATGAGAGGCGGTCCCC
CAACCAGAACGGTAATAGCCGTTGTAACTAAAGCCAATTTCATCTTTCACAAACTTACTG
AAATCTTTCAGAGTCATGGAAGAATAAATCGAGCCTGTCTCACTGGCATTTTTCTCTTCA
TTTTTGACCAGTACAGCATCAGGTTTTGCGGCACTACTGGTCGGGAACGGATTGGCGGCA
TACCCTTGATCATTCGTACTTACGCTACGATTCACCGTCGCTGGCGTATATTTTTTCTTC
TCTTCATCTTTATACTTTTTGAGTTCGCTTTGCGTTTCTCTTAACGCTTTTTCTAATAAC
TCAAGGCGTTGTTCCACCGTTAATGATTCAGCCAATGATTGTGCAGAAAAGGCTAACGGT
GCCATTAATAAGATGGCAGAGGTAATAAGATTTCGTCTAAACATAATATCCCTTTATGGT
GCAAAGAAAGAATTAACGTATCGCATCCAGACTGTTCTGAATGCGACGATAATTAAGGTG
CTTTATTGGTTATTTTTTT-AATGACAGCCCCCGCGTTTTGATCACTTCTGCATACCATC
CGAAGCTTTTCTTACGCGTTCTTGTGAGGCTTCCTTCGCCATTATCATCACGATCCACAT
AAATAAAGCCGTAGCGCTTAGACATTTGTGAATGAGATGCACTGACTAAATCAATTGGCC
CCCAACTGGTGTACCCCATAATATCCACACCATCGGTAATCGCTTCATTTACCTGTACCA
GGTGATCGTTTAAATAGGCAATTCGATAATCGTCCTGTATCGAACCATCCGCTTCAACGC
TGTCTTTTGCGCCTAATCCGTTCTCGACAATAAATAACGGTTTTTGATAACGATCCCAAA
GCGTATTTAACAGAACCCGTAATCCAACCGGATCAATTTGCCACCCCCACTCTGAACTTT
TCAGATGCGGATTGGGGATCATATTCAGTATGTTGCCCTGCGCATTTTTATTAATGCTTT
CGTCGTGGGAAACACAACCAGTCATGTAATAACTAAAAGAGATGAAATCTACAGTATGTT
TTAAATCTTCTGCGTCACTTTCAGTCATCTCAATGGTGATATTGTGGTCGCGGAAGAAAC
GCTGCATATAGCCGGGATACTGGCCACGCGCCTGAACATCACCAAAGAACATCCAGCGCC
GGTTCTCTTCCATGGCCTGCAACATATCCTGTGGCTGGCAGGTGAGGGGGTAAACCAGCC
CACCGAGAAGCATATTGCCGATTTTCGCTTCGGGGAGCAGGCTATGACAGGCTTTAACTG
CCCGCGCACTGGCAACCAGTTGATGGTGGATAGCCTGATAAACTTCCGCCTCGCCACTCT
CTTCTGCCAGCCCCACGCCCGTGAATGGCTCGTGTAACGATATGTTGATTTCATTAAACG
TCAGCCATAACGCCACTTTATGTTGGTAGCGAGTAAAGACCGTGCGGGCGTAATGCTCGA
AGTGATCGATGACCGCTCGATTAGCCCAACCGCCGTAGTTTTTCACCAGCCCATATGGCA
TTTCGTAATGGGATAACGTTACCAGCGGCTTGATCCCCGCCTGCGCCATTTCATCAAACA
GCCGATCGTAAAACGCTAACCCCGCTTCATTCGGTTCGACTTCGTCGCCCTGAGGGAAAA
TTCGCGCCCAGGCAATGGAAATACGCAGACAGGTGAAGCCCATCTCGGCAAATAACGCGA
TATCTTCCGGGTAACGGTGATAAAAATCGATGGCGACATCTTTGATATTCTCTTTCCCCA
GGATGCGCGGTTCCATTTTTCCCATTACGCCATGAGGCTGTAAATCTGAGGTCGAGATCC
CTTTGCCATCTTCCTGCCAGGCACCTTCCACCTGATTGGCAGCTGTTGCGCCACCCCAAA
GAAATGTTTCTGGAAATGCTTTCATAATTAACTCCTTTTATCGTTAGCGAATGATGGATA
ACAGCGGTTCACCTGCGCTTATCTGCGCCGTGCCGTGGGGTAATACGTCCGTAAAATCAT
CGCTATTACTGATTAATACCGGCGTCGTCAGATCAAATCCGGCCTCGCGAATAGCAGGGA
TATCAAAAGAAATCAGCCGATCGCCTGTATTGACCTTGTCACCCACGTTGACGTGAGCGG
AAAAGAATTTGCCGTCCAGTTTTACGGTGTCGATACCGACATGAATCAGGAGCTCCACAC
CATCATCTGACTCAATGCCAATGGCGTGTAATGTGGCGAACAACGAAGCAATTCGACCCG
CAACCGGAGAACGCACTTCACCAACCGAGGGCAGAATGGCGATACCTTTACCCAACAGGC
CACTGGCAAACGTGGTATCAGCGACGTGAATGAGCGGCACAATCTCTCCCGTCATCGGTG
AACAGATACCGCCCTGCTCAGGTGGTGTAATAACCTCTGGTGTTTTCTCTTGCGGGGCAC
CCTGCGCTGGCTGACGTTTAGCGGTGATGAAATGAAGCATCACCGTACCGACAAATGCGC
AACCGATGGCAATGACACCGCCAATAACGCTGGCCCAGACGGTGAAATCAATCCCCGTTG
ACGGGATGGTTTGCATGAAGGTGAAAATACTTGGCAAACCAAAGGAGTAAACTTTCGTTT
GCGCGTAGCCAATGATGGTGGCCCCCAATGCTCCACTGATACAGGCGATAACGAAGGGAT
ACTTACGCGGCAGGTTGACGCCATATACCGCTGGTTCGGTGATACCAAACAGGCCCGTCA
ACGCCGCTGATCCCGCCACCACTTTTTTCTGCGCATCGCGTTCGCAGAGGAAGACGCCGA
GCGCCGCCCCGACCTGCGCCATAATGGCGGGCATTAACAGCGGGATCATGGTGTCGTAGC
CCAGCACGGTGAAGTTATTGATACACAGCGGCACCAGGCCCCAGTGCAGTCCGAACATGA
CGAAGATTTGCCAGAAGCCGCCCATTACCGCGCCCGCAAATGCAGGAACTGCCTGATAAA
GCCAGAGATAACCGGCGGCAATCAGTTCGCTTATCCAGGTTGATAGCGGCCCCACCAGCA
GAAAGGTGACGGGTGTGATAACCATCAGACATAGCAATGGTGTGAAGAAATTTTTGATTG
CCGACGGTAACCACGCATTAAGTCGGCGTTCCAGAATGCTGCACAACCAGGCAGAAAAAA
TAATGGGAATAACCGATGACGAGTAATTCAACAATGTGACCGGAATACCCAGGAAATCCA
GCCCCAGCTCATCCGCTTTTTGCCCGTTCTCGAAAGCAGTCAGAATTAATGGATGCACTA
ACGCTCCACCAATCACCATGGCAGTAAATGGATTACCGCCGAAGCGTTTCCCCGCGGTGT
ATCCCAGGATTATCGGGAAGAACCAAAACAAGGCATCACTGGCGCTGAATAAAATTAAAT
AAGTACCACTTTGTTCGGTCGTCCACTGAAAAGTGAGCGCCAGAGCCAGCATACCTTTCA
GGATCCCGGTTGCCGCCATCAAACCGATCAGAGGCGTAAAAATACCTGAAATAACATAAA
CAAAGCGGTTTAGCAGATTACCTTTCTCATCATTTTCCGGTGCCTGTTGCGCTTTTTCGC
CAAGGCCTGCCACGCTGTTGACCGCCAGGAAGACATCGGCCACATGGTTACCTATGACCA
CCTGAAACTGGCCACCGCTTTCCACCACCATAATAATACCGGGGGTGTTTTTCAGTACCT
CAGCTTGCGCTTTGCTTTCATCCTTTAACTTAAAACGTAATCGCGTTGCGCAATGCATCA
GACTCACAATGTTATCTGCGCCCCCGACTCCTGCGACTATTTTTCTGGCTAACTCCGTCA
TAACTTGCCCTCTACCGCTTTGCGGCAAAACTCCAAAAAAAAACCTGAAAAAAACGGCCT
GACGTGAATCAAGCAATTTTTTTCAGGTTTTGCCCGCTTAGTGCGGTAACAATCCTTTAC
TCAGTAATAATATTTCAGTGTTCTTTGCGCACGCGCTCTATATTTATGGCTAAAAACATA
ATCTCTGCGGGTGAAATTTTACGTTGATACTGCAAACCAATAAAAATGGCGATCCGTTCC
GCACATTGCCATGCTTGCGGGTAATTTTGTTTTACTGCTTGTTGTAATGATTCATCACTA
TCGTTAATTGAAGCATGTTCAAGAATACGCCAGGATAAAAACTTCAGATGTGTAACCAGT
CGCTGATAACTCAAGCTTTCTTCCTGGTAATTAAGGCTGAACTGAAATTTTATTAATTGC
AGCATTTCGCGCATTAACTGCGTGACACCTGCAACATCCTCCATATTTCCGCTCATTTGG
GCACTGACCAGATGCATGGCAATAAAGCCCACTTCATCTTTCGGTAACTGCACGCCCAAC
CGTTTATCAATAATGGTTAACGCTTCTTCCCCTAGCTGGAACTCTTTCGGGTAAAGCCGC
TGGATATCCCACAGCAACGGGTTGGGCAGCAACACGTTTTGCTGAAAGCGTTTAATCGCA
AACTGGCAATGGTCAGTTAGCGAGATATAAATACTGTCCTGTAATTTTCCCAAGCGCTCC
TGCGCTAAAGAGATAATACGATCACAGGTTGCCATCACCTCAAGAGGAATATGACTTAAG
AGTTCGCTTAATCGCCCGTTCAGTTCATGACTGCTCAAGGCATACTCTTTTTCTATTCCA
CTTGAGTTAATTCTTTCGCCAGCGCGTTTTTGAAAGCCAATTCCTCGCCCCATGACGACT
TTTTCCCGCTGTTGATCATCAATAACCACCACAACATTATTGTTGAGAATTTTGGTGATT
TGCATGTTCATAGCAAGGACCTTTTTTATAAACAAAAAAACCCGACTTCACCAGTATTCT
CTGGTTATGTCAGGTTTTGCCTGCGAATGCAGTAACAATCCAGTCATTTATTAATGGTTT
TTATAACGAACATCCAGGTTCGGAAATTAATTTAATTGCGTGCAGAGAAAATAGCAATGC
GCTATTGATAAAAATATGACCATGCTCGCAGTTATTAACTTTGTGTAATTTTAGGAATTT
ATAAAGTTATATATAACAAATCCCAATAATTAAGTTATTGGGATTTGTCTGGTGAA

#E110019
ATGTCTGTTTCACGTCGGGTAATACATCACGGACTTTATTTTGCAGTTTTAGGACCGTTA
ATTGGTGTTCTGTTTCTTGTCCTCTACATATTCTTCGCAAAAGAACCGCTGGTTCTTTGG
GTGATAATACAGGTACTTCCAATTTTTCTCTTATTGTCGATAACTACGGGAGCTATTCCT
GCGTTGTTAACCGGTGTAATGGTTGCCTGTCTGCCGGAAAAGATCGGGTCACAGAAACGT
TATCGTTGTCTGGCTGGTGGCATAGGTGGCGTCGTTATCACCGAGATCTATTGTGCAGTT
ATTGTACATATTAAGGGCATGGCTTCCTCGGAGTTGTTTGAAAACATTCTTTCTGGTGAC
AGTCTCGTTGTCCGCATCATTCCTGCATTGCTGGCAGGTGTGGTGATGAGCAGAATCATT
ACCCGTCTACCCGGATTGGATATTTCATGTCCTGAAACAGACTCTTTAAGTTAAGCGGGA
TA----------------------------------------------------------
------------------------------------------------------------
------------------------------------------------------------
------------------------------------------------------------
------------------------------------------------------------
------------------------------------------------------------
------------------------------------------------------------
------------------------------------------------------------
------------------------------------------------------------
------------------------------------------------------------
------------------------------------------------------------
------------------------------------------GCGCTAATTCTGCGGCAG
CGGCTTTATCAGCGATTACCATCAGCGAAGGATGCAGCTGCAACACGGAAGCTGGAACAT
CTTCGGTAACCGGACCTTGCAGCACATTTTTCAGTGCCTGCGCTTTACTTGCGCCACTGA
CAATTATCAGCAAGTTTTTCGCCGCCATGATGCTTTTCGGCCCCATCGTCACGTAGCTGT
CAGGCACTAACGAAAAGTCGCCGCCCAACTCACCATGCGCCACAATATCAACCATCTCTC
CCTGGATCGGGAACTCCACGGTTTGCTCATGGAAATGGGTCGTATTCGGCAAATTGCCAC
AAAAATGACTATCTGCACCTAATCCCAGCACCACCAAATCCAGGCCGCCTTCACGCGCCA
GTTTCTGATCATGCTCGCGGTAGTTATCAATAGTGAGCTTCTGGATATTCTCTTCTTTGA
TCCCCGCAGGGGTGAAAAACAGATTACGCAGATTGGTAATCGTTACACCTTCTCCCTCTT
TGCCGCGAAAGGGAATTTCATCGAAATTATAGAAATAGCAGTTATCATACCAGGGCTTAC
CTTTAACCAGGGTGGTGAGGTATTCATACATGCCTTTGGGCGTGCTACCGGCGGTAATTG
CCAGGTTAACACGACGCGTCTTCGACATATAACCAAGCAGATGGTGTGCCGCGACACGGC
TCATTTCCTGGTAATCTTCGGTAATGATTAATTTCATCTTAGTGCCTTATTTTATTTAAA
TAATTTCTGTACGAAGGCTGCATAGGCAGGCCGCCAGACATCCATTTCATGGTTCAGGCC
GGGATATTCCTGGTAATCAAACTTAATTTTTTTCTGCTCAAGCTCAGTTTTCAGCCCGGC
GATATCCTTGCCGGTTACGACATCTTTATCACCAACGACCACAGTAAAATTACGTAGTTG
CTGGTTAATAGCTGCCGGATCGTTCAGCCGGGCCGCGACACCTTCATCCGGTACGGTTGT
CGTGGTAACACCACTGAATGTGGCCAGCCAGCCAAAGCTTTCCAGATGATTCATTCCGGA
AACCAGCGCCTGGTACCCGCCTTGTGAAAGCCCTGCCAGCGCGCGACCATCGGCATCTTT
ACGGACATTAAAACGCTTGCTAATCAGCGGGATAATATCGTTCATCAGTTCGCGATCTGC
CGCTTTAGCATTCAGCGGATAAAAGACTTTACGTCTTTCCTGAGGCACGAAATCTTCGGG
AATAATGCCCTTCGCATCGGTTTCGGTATCCGGGATCACCACCAGCATCGGTTTAATTTT
CCCTTCAGCCAGCAGGTTATCCATGATTTGCGGGATACGCCCCTGATCGATAGCGGAACG
TCCGGTATCACCAAAACCGTGATAGAAATAGAGCACTGGCAAAGGCTCGCCCATGCCGGT
GTATCCTGGCGGGGTCCAGACATACATCTGACGTTCAGATTGCAATGCGTTGGAGTGGTA
AGTTATGGCGATCAAATCACCATGCGCAACAGAACGCGTATCCAGATAACTGCCTGGCAC
CAGAATCATACTGGAGTTAACCTGGCGCTGAGGCTTAGTCATTGCGGTGCCTGTATCAAT
GCTGCGTACACCATCAACATTGAAAAAATACTCGTACAGGTTGCCTTTCAGGATAGGTGT
GCGCCACGACCAGACTCCTGCTTCGTCTTTGGTCATCGGGTGAATATTGTCCGGAACCGG
AACACCCACCACTACAGAGACATTTTTTGCCCCAGGGGCAAAGTAGCGAAAGGTCACGCT
GTTATCGGCATTGACCTGAGTCACATACTGTTTCACCGGGATAGTGGGTGCCGGGCTGGC
TGGCATATCCGCTGCTATGGCCCACTGAGCAGAAATACCGCTGGCAATAGCCAGCGTTAA
AGCAGCAATTTTTATATTCATCGTAATATTCCTTTCATTAAGTTCCATTACCACCAGATT
TCAGCCTGGGCACCGACAGCGAACTGGTCGTCTTTATTGTCTTCGAAGGTGAAGCCATCC
AGTTCGTTTTCCAGGGCTTTGATATACGTGGCGTAGAAACGAATTTCCGGACGCGAGGTC
AACATACTGGTATTGACTTTAAAGGTATGGAAGAGCGTGGTTTTATAACCAGACTCATTA
AATTTATTACTATTCGCATCTTTGTTTTGCTGGGTGAAATAGCCCAGTTCAACACCTGTC
TGGTTATATTGGTCCCAAATATAGGCCGGGCGAACAACCGCACGAATAGATTCGAAATCA
GAGTGTGCGCCTGTTTCGTAGCTATAAATATCGTTACCGAAGGAGTAAACAATCGCGTTA
GCCACAATAAAATGATCGCCGATATAGGCTTCGCCCTGCGAGGTCAGACGAACTGCTGTT
CCGCCGGTGTGATCACCATAATAACGACCATTAAAGGTGGTAAATGGACTTGCGCCAGCA
TAACGGCCAAAGTTACTGGCGATAGAGTTATTCGCAACCAGGAAGGAGAATTCGTTGAAG
CCACCTTTATCAAATTTCTGCGTTAAAGATGTGCCGAACATCCAGGTATCTTTCCAGTCA
TAATACCCGTTATTATCCTGATTATCTTTTTCCGATGCGCTTTCGTTTGCCGTGACATAA
CGACCACTCACCATTAAGGTCGCTTTATCCCATAACGGGATATCTTTATAGCGTAAATCA
ATAGTATTGGTATTAATCTGCTGTTTGTTTTGCAGGCTGCGATCGTAATCATCGACATCT
TCGCGAACCAGCGCGATATCAATTTTACCCGGACCGACTTTCCAGTTTTCCAGACCTACA
CCCGCTGCGGCATCAGTACGCTGCGTTTTCCAGTCCAGCATCTGGATTTCAATTTTCGGC
GCACCGTGTTTACCCACCCAGAAATCAGCCTCTGGCGCAAAGGGCAGGAAACCTTTGGTG
GTAACGTACATATCGGAGAACTGCATAAAGTTCTCGCCACCGGCGTTATCGCCAAACCAG
CCGGTAGAGTACTGCTGACCAACGTTACCATCCATCATCACAACGGCATCAACCCGTTTG
CCGTTTTCGTTGTAGACACGTTGTTTTAACTGCAAATCAAACCAGCCGGAGTATTCGTTA
CCAAAGCGGCCCAGAGAACCAATCGCCCATGATTTAGGTGAACCATGAGAGGCGGTCCCC
CAACCAGAACGGTAATAGCCGTTGTAACTAAAGCCAATTTCATCTTTCACAAACTTACTG
AAATCTTTCAGAGTCATGGAAGAATAAATCGAGCCTGTCTCACTGGCATTTTTCTCTTCA
TTTTTGACCAGTACAGCATCAGGTTTTGCGGCACTACTGGTCGGGAACGGATTGGCGGCA
TACCCTTGATCATTCGTACTTACGCTACGATTCACCGTCGCTGGCGTATATTTTTTCTTC
TCTTCATCTTTATACTTTTTGAGTTCGCTTTGCGTTTCTCTTAACGCTTTTTCTAATAAC
TCAAGGCGTTGTTCCACCGTTAATGATTCAGCCAATGATTGTGCAGAAAAGGCTAACGGT
GCCATTAATAAGACGGCAGAGGTAATAAGATTTCGTCTAAACATAATATCCCTTTATGGT
GCAAAGAAAGAATTAACGTATCGCATCCAGACTGTTCTGAATGCGACGATAATTAAGGTG
CTTTATTGGTTATTTTTTT-AATGACAGCCCCCGCGTTTTGATCACTTCTGCATACCATC
CGAAGCTTTTCTTACGCGTTCTTGTGAGGCTTCCTTCGCCATTATCATCACGATCCACAT
AAATAAAGCCGTAGCGCTTAGACATTTGTGAATGAGATGCACTGACTAAATCAATTGGCC
CCCAACTGGTGTACCCCATAATATCCACACCATCGGCAATCGCTTCATTTACCTGTACCA
GGTGATCGTTTAAATAGGCAATTCGATAATCGTCCTGTATCGAACCATCCGCTTCAACGC
TGTCTTTTGCGCCTAATCCGTTCTCGACAATAAATAACGGTTTTTGATAACGATCCCAAA
GCGTATTTAACAGAACCCGTAATCCAACCGGATCAATTTGCCACCCCCACTCTGAACTTT
TCAGATGCGGATTGGGGATCATATTCAGTATGTTGCCCTGCGCATTTTTATTAATGCTTT
CGTCGTGGGAAACACAACCAGTCATGTAATAACTAAAAGAGATGAAATCGACGGTATGTT
TTAAATCTTCTGCGTCACTTTCAGTCATCTCAATGGTGATATTGTGGTCGCGGAAGAAAC
GCTGCATATAGCCGGGATACTGGCCACGCGCCTGAACATCACCAAAGAACATCCAGCGCC
GGTTCTCTTCCATGGCCTGCAACATATCCTGTGGCTGGCAGGTGAGGGGGTAAACCAGCC
CACCGAGAAGCATATTGCCGATTTTCGCTTCGGGGAGCAGGCTATGACAGGCTTTAACTG
CCCGCGCACTGGCAACCAGTTGATGGTGGATAGCCTGATAAACTTCCGCCTCGCCACTCT
CTTCTGCCAGCCCCACGCCCGTGAATGGCGCGTGTAACGACATGTTGATTTCATTAAACG
TCAGCCATAACGCCACTTTATGTTGGTAGCGAGTAAAGACCGTGCGGGCGTAATGCTCGA
AGTGATCGATGACCGCTCGATTAGCCCAACCGCCGTAGTTTTTCACCAGCCCATATGGCA
TTTCGTAATGGGATAACGTTACCAGCGGCTTGATCCCCGCCTGCGCCATTTCATCAAACA
GCCGATCGTAAAACGCTAACCCCGCTTCATTCGGTTCGACTTCGTCGCCCTGAGGGAAAA
TTCGCGCCCAGGCAATGGAAATACGCAGACAGGTGAAGCCCATCTCGGCAAATAACGCGA
TATCTTCCGGGTAACGGTGATAAAAATCGATGGCGACATCTTTGATATTCTCTTTCCCCA
GGATGCGCGGTTCCATTTTTCCCATTACGCCATGAGGCTGTAAATCTGAGGTCGAGATCC
CTTTGCCATCTTCCTGCCAGGCACCTTCCACCTGATTGGCAGCTGTTGCGCCACCCCAAA
GAAATGTTTCTGGAAATGCTTTCATAATTAACTCCTTTTATCGTTAGCGAATGATGGATA
ACAGCGGTTCACCTGCGCTTATCTGCGCCGTGCCGTGGGGTAATACGTCCGTAAAATCAT
CGCTATTACTGATTAATACCGGCGTCGTCAGATCAAATCCGGCCTCGCGAATAGCAGGGA
TATCAAAAGAAATCAGCCGATCGCCTGTATTGACCTTGTCACCCACGTTGACGTGAGCGG
AAAAGAATTTGCCGTCCAGTTTTACGGTGTCGATACCGACATGAATCAGGATCTCCACAC
CATCATCTGACTCAATGCCAATGGCATGTAATGTGGCGAACAACGAAGCAATTCGACCCG
CAACCGGAGAACGCACTTCACCAACCGAGGGCAGAATGGCAATACCTTTACCCAACAGGC
CGCTGGCAAACGTGGTATCAGCGACGTGAATGAGCGGCACAATCTCTCCCGTCATCGGTG
AACAGATACCACCCTGCTCAGGTGGTGTAATAACCTCTGGTGTTTTCTCTTGCGGGGCAA
CCTGCGCTGGCTGACGTTTACTGGTGATGAAATGAAGCATCAACGTACCGACAAATGCGC
AACCGATGGCTATGACACCGCCAATAACGCTGGCCCAGACGGTGAAATCAATCCCCGTTG
ATGGGATGGTTTGCATGAAGGTGAAAATACTTGGCAAACCAAAGGAGTAGACTTTCGTTT
GCGCGTAGCCAATGATGGTGGCCCCCAATGCTCCACTGATACAGGCGATAACGAAGGGGT
ACTTACGCGGCAGGTTGACGCCATATACCGCTGGTTCGGTGATACCAAACAGACCCGTCA
ACGCCGCTGATCCCGCCACCACTTTTTTCTGCGCATCGCGTTCGCAGAGGAAGACGCCGA
GCGCCGCCCCGACCTGCGCCATAATGGCGGGCATTAACAGCGGGATCATGGTGTCGTAGC
CCAGCACGGTGAAGTTATTGATACACAGCGGCACCAGGCCCCAGTGCAGTCCGAACATGA
CGAAGATTTGCCAGAAGCCGCCCATTACCGCGCCCGCAAATGCAGGAACCGCCTGATAAA
GCCAGAGATAACCGGCGGCAATCATTTCGCTTATCCAGGTTGATAGCGGCCCCACCAGCA
GAAAGGTGACGGGTGTGATAACCATCAGACATAGCAATGGTGTGAAGAAATTTTTGATTG
CCGACGGTAACCACGCATTAAGTCGGCGTTCCAGAATGCTGCACAACCAGGCAGAAAAAA
TAATGGGAATAACCGATGACGAGTAATTCAACAATGTGACCGGAATACCCAGGAAATCCA
GCCCCGGCGCATCCGCTTTTTGCCGATTCTCGAAGGCAGTCAGAATTAATGGATGCACTA
ACGCTCCACCAATCACCATGGCAGTAAATGGATTACCGCCGAAGCGTTTGCCCGCGGTGT
ATCCCAGGATTATCGGGAAGAACCAAAACAAGGCATCACTGGCGCTGAATAAAATTAAAT
AAGTACCACTTTGTTCGGTCGTCCACTGAAAAGTGAGCGCCAGAGCCAGCATACCTTTCA
GGATCCCGGTTGCCGCCATCAGACCGATCAGAGGCGTAAAAATACCTGAAATAACATAAA
CAAAGCGGTTTAGCAGATTACCTTTCTCATCATTTTCCGGTGCCTGTTGCGCTTTTTCGC
CAAGGCCTGCCACGCTGTTAACCGCCAGGAAGACATCGGCCACATGGTTACCTATGACCA
CCTGAAACTGGCCACCGCTTTCCACCACCATAATAATACCGGGGGTGTTTTTCAGTACCT
CAGCTTGCGCTTTGCTTTCATCCTTTAACTTAAAACGTAATCGCGTTGCGCAATGCATCA
GACTAACAATGTTATCTGCGCCCCCGACTCCTGCGACTATTTTTCTGGCTAACTCCGTCA
TAACTTGCCCTCTACCGCTTTGCGGCAAAACTCCAAAAAAAAACCTGAAAAAAACGGCCT
GACGTGAATCAAGCAATTTTTTTCAGGTTTTGCCCGCTTAGTGCGGTAACAATCCTTTAC
TCAGTAATAATATTTCAGTGTTCTTTGCGCACGCGTTCTATATTTATGGCTAAAAACATA
ATCTCTGCGGGTGAAATTTTACGTTGATACTGCAAACCAATAAAAATGGCGATCCGTTCC
GCACATTGCCATGCTTGCGGGTAATTTTGTTTTACTGCTTGTTGTAATGATTCATCACTA
TCGTTAATTGAAGCATGTTCAAGAATACGCCAGGATAAAAACTTCAGATGTGTAACCAGT
CGCTGATAACTCAAGCTTTCTTCCTGGTAATTAAGGCTGAACTGAAATTTTATTAATTGC
AGCATTTCGCGCATTAACTGCGTGACACCTGCAACATCCTCCATATTTCCGCTCATTTGG
GCACTGACCAGATGCATGGCAATAAAGCCCACTTCATCTTTCGGTAACTGCACGCCCAAC
CGTTTATCAATAATGGTTAACGCTTCTTCCCCTAGCTGGAACTCTTTCGGGTAAAGCCGC
TGGATATCCCACAGCAACGGGTTGGGCAGCAACACGTTTTGCTGAAAGCGTTTAATCGCA
AACTGGCAATGGTCAGTTAGCGAGATATAAATACTGTCCTGTAATTTTCCCAAGCGCTCC
TGCGCTAAAGAGATAATACGATCACAGGTTGCCATCACCTCAAGAGGAATATGACTTAAG
AGTTCGCTTAATCGCCCGTTCAGTTCATGACTGCTCAAGGCATACTCTTTTTCTATTCCA
CTTGAGTTAATTCTTTCGCCAGCGCGTTTTTGAAAGCCAATTCCTCGCCCCATGACGACT
TTTTCCCGCTGTTGATCATCAATAACCACCACAACATTATTGTTGAGAATTTTGGTGATT
TGCATGTTCATAGCAAGGACCTTTTTTATAAACAAAAAAACCCGACTTCACCAGTATTCT
CTGGTTATGTCAGGTTTTGCCTGCGAATGCAGTAACAATCCAGTCATTTATTAATGGTTT
TTATAACGAACATCCAGGTTCGGAAATTAATTTAATTGCGTGCAGAGAAAATAGCAATGC
GCTATTGATAAAAATATGACCATGCTCGCAGTTATTAACTTTGTGTAATTTTAGGAATTT
ATAAAGTTATATATAACAAATCCCAATAATTAAGTTATTGGGATTTGTCTGGTGAA

#S.flexneri2A-2457T
ATGTCTGTTTCACGTCGGGTAATACATCACGGACTTTATTTTGCGGTTTTAGGACCGTTA
ATTGGTGTTCTGTTTCTTGTCCTCTACATATTCTTCGCAAAAGAACCGCTGGTTCTTTTG
GTAATAATACAGGTACTTCCATTGTTTCTCTTATTGTCGATTACTACGGGAGCTATTCCT
GCATTGTTAACCGGCGTGATGGTCGCCTGTCTGCCGGAAAAGATCGGGTCACAGAAAAAT
TATCGTTGTCTGGCTGGTGGCATAGGTGGCGTCGTTATCACCGAGATCTATTGTGCAGTT
ATTGTACATATTAAGGGCATGGCTTCCTCGGAGTTGTTTGAAAACATTCTTTCTGGTGAC
AGTCTCGTTGTCCGCATCATTCCTGCATTGCTGGCAGGTGTGGTGATGAGCAGAATCATT
ACCCGTCTGCCCGGATTGGATATTTCATGTCCTGAAACAGACTCTTTAAGTTAAGCGGGA
TAC---------------------------------------------------------
-----------------ATATCATCCCAAGCCACTGGAAACAGGCGCATTTGAACAGGAT
AAAACCGTAGAGTGCGATTGCTGTGAACAACAGACGTCAGTTTATTACTCGGGTCCCTTT
TATTGCGTTGATGAAGTTGAACATCTCTGTCCGTTGTGTATTGCGGACGGTTCTGCTGCA
GAAAAGTTTGCAGGTAGTTTTCAGGATGATGCCAGCATAGAAGGTGTTGAATTTGAGTAT
GATGAAGAGGACGAATTTGCCGGTATTAAGAACACATATCCTGATGAAATGCTGAAAGAG
TTGGTTGAACGCACGCCAGGTTATCATGGATGGCAACAGGAATTCTGGCTTGCGCATTGT
GGCGATTTCTGTGCTTTTATCGGCTATGTGGGCTGGAATGATATAAAAGATCGCCTCGAT
GAATTTGCCAACCTTGAAGAAGATTGTGAGAATTTCGGTATTAGAAATTCTGATCTAGCT
AAATGCCTGCAAAAGGGTGGTGATTGTCAGGGTTATCTCTTCCGCTGTCTCCACTGCGGC
AAGCTGAGACTGTGGGGTGATTTTTCGTAGTTATTTAAATAATG-AGAACAGGCCGGA-G
CGTAATTCATACATCCGGCCTTATTTCTTCAGCT-TAACCGAACGCTAATTCTGCGGCAG
CGGCTTTATCAGCGATTACCATCAGCGAAGGATGCAGCTGCAACACGGAAGCTGGAACAT
CTTCGGTAACCGGACCTTGCAGCACATTTTTCAGTGCCTGCGCTTTACCTGCGCCACTGA
CAATTATCAGCAAGTTTTTCGCCGCCATGATGCTTTTCGGCCCCATCGTCACGTAGCTGT
CAGGCACTAACGAAAAGTCGCCGCCCAACTCACCATGCGCCACAATATCAACCATCTCTC
CCTGGATCGGGAACTCCACGGTTTGCTCATGGAAATGGGTCGTATTCGGCAAATTGCCAC
AAAAATGACCATCTGCACCTAATCCCAGCACCACCAAATCCAGGCCGCCTTCACGCGCCA
GTTTCTGATCATGCTCGCGGTAGTTATCAATAGTGAGCTTCTGGATATTCTCTTCTTTGA
TCCCCGCAGGGGTGAAAAACAGATTACGCAGATTGGTAATCGTTACGCCTTCTCCCTCTT
TGCCGCGAAAGGGAATTTCATCGAAATTATAGAAATAGCAGTTATCGTACCAAGGCTTAC
CTTTAACCAGGGTGGTGAGGTATTCATACATGCCTTTGGGCGTGCTACCGGCGGTAATTG
CCAGGTTAACACGACGCGTCTTCGACATATAACCAAGCAGATGGTGTGCCGCGACACGGC
TCATTTCCTGGTAATCTTCGGTAATGATTAATTTCATCTTAATGCCTTATTTTA------
-AATTTCTGTACGAAGGCTGCATAGGCAGGCCGCCAGACATCCATTTCATGGTTCAGGCC
GGGATATTCCTGGTAATCAAACTTAATTTTTTTCTGCTCAAGCTCAGTTTTCAGCCCGGC
GATATCCTTGCCGGTTACGACATCTTTATCACCAACGACCACAGTAAAATTACGTAGTTG
CTGGTTAATAGCTGCCGGATCGTTCAGCCGGGCCGCGACACCTTCATCCGGTACGGTTGT
CGTGGTAACACCACTGAATGTGGCCAGCCAGCCAAAGCTTTCCAGATGATTCATTCCGGA
AACCAGCGCCTGGTACCCGCCTTGTGAAAGCCCTGCCAGCGCGCGACCATCGGCATCTTT
ACGGACACTAAAACGCTTGCTAATCAGCGGGATAATATCGTTCATCAGTTCGCGATCTGC
CGCTTTAGCATTCAGCGGATAAAAGACTTTACGTCTTTCCTGAGGCACGAAATCTTCGGG
AATAATGCCCTTCGCATCGGTTTCGGTATCCGGGATCACCACCAGCATCGGTTTAATTTT
CCCTTCAGCCAGCAGGTTATCCATGATTTGCGGGATACGCCCCTGATCGATAGCGGAACG
TCCGGTATCACCAAAACCGTGATAGAAATAGAGCACTGGCAAAGGCTCGCCCATGCCGGT
GTATCCTGGCGGGGTCCAGACATACATCTGACGTTCAGATTGCAATGCGTTGGAGTGGTA
AGTTATGGCGATCAAATCACCATGCGCAACAGAACGCGTATCCAGATAACTGCCTGGCAC
CAGAATCATACTGGAGTTAACCTGGCGCTGAGGCTTAGTCATTGCGGTGCCTGTATCAAT
GCTGCGTACACCATCAACATTGAAAAAATACTCGTACAGGTTGCCTTTCAGGATAGGTGT
GCGCCACGACCAGACTCCTGCTTCGTCTTTGGTCATCGGGTGAATATTGTCCGGAACCGG
AACACCCACCACTACAGAGACATTTTTTGCCCCAGGGGCAAAGTAGCGAAAGGTCACGCT
GTTATCGGCATTGACCTGAGTCACATACTGTTTCACCGGGATAGTGGGTGCCGGGCTGGC
TGGCATATCCGCTGCTATGGCCCACTGAGCAGAAATACCGCTGGCAATAGCCAGCGTTAA
AGCAGCAATTTTTATATTCATCGTAATATTCCTTTCATTAAGTTCCATTACCACCAGATT
TCAGCCTGGGCACCGACAGCAAACTGGGCGTCTTTATTGTCTTCGAAGGTGAAGCCATCC
AGTTCGTTTTCCAGGGCTTTGATATACGTGGCGTAGAAACGAATTTCCAGACGCGAGGTC
AACATACTGGTATTGACTTTAAAGGTATGGAAGAGCGTGGTTTTATAACCAGACTCATTA
AATTTATTACTATTCGCATCTTTGTTTTGCTGGGTGAAATAGCCCAGTTCAACACCTGTC
TGGTTATATTGGTCCCAAATATAGGCCGGGCGAACAACCGCACGAATAGATTCGAAATCA
GAGTGTGCGCCTGTTTCGTAGCTATAAATATTGTTACCGAAGGAGTAAACAATCGCGTTA
GCCACAATAAAATGATCGCCGATATAGGCTTCGCCCTGCGAGGTCAGACGAACTGCTGTT
CCGCCGGTGTGATCACCATAATAACGACCATTAAAGGTGGTAAATGGACTTGCGCCAGCA
TAACGGCCAAAGTTCCTGGCGATAGAGTTATTCGCAACCAGGAAGGAGAATTCGTTGAAG
CCACCTTTATCAAATTTCTGCGTTAAAGATGTGCCGAACATCCAGGTATCTTTCCAGTCA
TAATACCCGTTATTATCCTGATTATCTTTTTCCGATGCGCTTTCGTTTGCCGTGACATAA
CGACCACTCACCATTAAGGTCGCTTTATCCCATAACGGGATATCTTTATAGCGTAAATCA
ATAGTATGGGTATTAATCTGCTGTTTGTTTTGCAGGCTGCGATCGTAATCATCGACATCT
TCGCGAACCAGCGCGATATCAATTTTACCCGGACCGACTTTCCAGTTTTCCAGACCTACA
CCCGCTGCAGCATCAGTACGCTGCGTTTTCCAGTCCAGCATCTGGATTTCAATTTTCGGC
GCACCGTGTTTACCCACCCAGAAATCAGCCTCTGGCGCAAAGGGCAGGAAACCTTTGGTG
GTAACGTACATATCGGAGAACTGCATAAAGTTCTCGCCACCGGCATTATCGCCAAACCAG
CCGGTAGAGTACTGCTGACCAACGTTACCATCTATCATCACAACGGCATCAACCCGTTTG
CCGTTTTCGTTGTAGACACGTTGTTTTAACTGCAAATCAAACCAGCCGGAGTATTCGTTA
CCAAAGCGGCCCAGAGAACCAATCGCCCATGATTTAGGTGAACCATGAGAGGCGGTCCCC
CAACCAGAACGGTAATAGCCGTTGTAACTAAAGCCAATTTCATCTTTCACAAACTTACTG
AAATCTTTCAGAGTCATGGAAGAATAAATCGAGCCTGTCTCACTGGCATTTTTCTCTTCA
TTTTTGACCAGTACAGCATCAGGTTTTGCGGCACTACTGGTCGGGAACGGATTGGCGGCA
TACCCTTGATCATTCGTACTTACGCTACGATTCACCGTCGCTGGCGTATATTTTTTCTTC
TCTTCATCTTTATACTTTTTGAGTTCGCTTTGCGTTTCTCTTAACGCTTTTTCTAATAAC
TCAAGGCGTTGTTCCACCGTTAATGATTCAGCCAATGATTGTGCAGAAAAGGCTAACGGT
GCCATTAATAAGATGGCAGAGGTAATAAGATTTTGTCTAAACATAATATCCCTTTATGGT
GCAAAGAAAGAATTAACGTATCGCATCCAGACTGTTCTGAATGCGACGATAATTAAGGTG
CTTTATTGGTTATTTTTTT-AATGACAGCCCCCGCGTTTTGATCACTTCTGCATACCATC
CGAAGCTTTTCTTACGCGTTCTTGTGAGGCTTCCTTCGCCATTATCATCACGATCCACAT
AAATAAAGCCGTAGCGCTTAGACATTTGTGAATGAGATGCACTGACTAAATCAATTGGCC
CCCAACTGGTGTACCCCATAATATCCACACCATCGGCAATCGCTTCATTTACCTGTACCA
GGTGATCGTTTAAATAGGCAATTCGATAATCGTCCTGTATCGAACCATCCGCTTCAACGC
TGTCTTTTACGCCTAATCCATTCTCGACAATAAATAACGGTTTTTGATAACGATCCCAAA
GCGTATTTAACAGAACCCGTAATCCAACCGGATCAATTTGCCACCCCCACTCTGAACTTT
TCAGATGCGGATTGGGGATCATATTCAGTATGTTGCCCTGCGCATTTTTATTAATGCTTT
CGTCGTGGGAAACACAACCAGTCATGTAATAACTAAAAGAGATGAAATCTACAGTATGTT
TTAAATCTTCTGCGTCACTTTCAGTCATCTCAATGGTGATATTGTGGTCGCGGAAGAAAC
GCTGCATATAGCCGGGATATTGGCCACGCGCCTGAACATCACCAAAGAACATCCAGCGCC
GGTTCTCTTCCATGGCCTGCAACATATCCTGTGGCTGGCAGGTGAGGGGGTAAACCAGCC
CACCGAGAAGCATATTGCCGATTTTCGCTTCGGGGATCAGGCTATGATAGGCTTTAACTG
CCCGCGCACTGGCAACCAGTTGATGATGGATCGCCTGATAAACTTCCGCCTCGCCACTCT
CTTCTGCCAGCCCCACGCCCGTGAATGGCGCGTGTAACGACATATTGATTTCATTAAACG
TCAGCCATAACGCTACTTTATGTTGGTAGCGGGTAAAGACCGTGCGGGCGTAATGCTCGA
AGTGATCGATGACCGCCCGATTAGCCCAACCGCCGTAGTTTTTCACCAGCCCATATAGCA
TTTCGTAATGGGATAACGTTACCAGCGGCTTGATCCCCGCCTGCGCCATTTCATCAAACA
GCCGATCGTAAAACGCTAACCCCGCTTCATTCGGTTCGGCTTCGTCGCCCTGAGGGAAAA
TTCGCGCCCAGGCAATGGAAATACGCAGACAGGTGAAGCCCATCTCGGCAAATAACGCGA
TATCTTCCGGGTAACGGTAATAAAAATCGATGGCGACATCTTTGATATTCTCTTTCCCCA
GGATGCGCGGTTCCATTTTTCCCATTACGCCATGAGGCTGTAAATCTGAGGTCGTGATCC
CTTTGCCATCTTCCAGCCAGGCACCTTCCACCTGATTGGCAGCTGTTGCGCCACCCCAAA
GAAATGTTTCTGGAAATGCTTTCATAATTAACTCCTTTTATCGTTAGCGAATGATGGATA
ACAGCGGTTCACCTGCGCTTATCTGCGCCGTGCCGTGGGGTAATACGTCTGTAAAATCAT
CGCTATTACTGATTAATACCGGCGTCGTCAGATCAAATCCGGCCTCGCGAATAGCAGGGA
TATCAAAAGAAATCAGCCGATCGCCTGTATTGACCTTGTCACCCACGTTGACGTGAGCGG
AAAAGAATTTGCCGTCCAGTTTTACGGTGTCGATACCGACATGAATCAGGATCTCCACAC
CATCATCTGACTCAATGCCAATGGCGTGTAATGTGGCGAACAACGAAGCAATTCGACCCG
CAACCGGAGAACGCACTTCACCAACCGAGGGCAGAATGGCGATACCTTTACCCAACAGGC
CACTGGCAAACGTGGTATCAGCGACGTGAATGAGCGGCACAATCTCTCCCGTCATCGGTG
AACAGATACCGCCCTGCTCAGGTGGTGTAATAACCTCTGGTGTTTTCTCTTGCGGGGCAC
CCTGCGCTGGCTGACGTTTACTGGTGATGAAATGAAGCATCAACGTACCAACAAATGCGC
AACCTATGGCAATGACACCGCCAATAACGCTGGCCCAGACGGTGAAATCAATCCCCGTTG
ACGGGATGGTCTGCATGAAGGTGAAAATACTTGGCAAACCAAAGGAGTAAACTTTCGTTT
GCGCGTAGCCAATGATGGTGGCCCCCAATGCTCCACTGATACAGGCGATAACAAAGGGGT
ACTTACGCGGCAGGTTGACGCCATATACCGCTGGTTCGGTGATACCAAACAGACCCGTCA
ACGCCGCTGATCCCGCCACCACTTTTTTCTGCGCATCGCGTTCGCAGAGGAAGACGCCGA
GCGCCGCCCCGACCTGCGCCATAATGGCGGGCATTAACAGCGGGATCATGGTGTCGTAGC
CCAGCACGGTGAAGTTATTGATACACAGCGGCACCAGGCCCCTGTGCAGTCCGAACATGA
CGAAGATTTGCCAGAAGCCGCCCATTACCGCGCCCGCAAATGCAGGAACCGCCTGATAAA
GCCAGAGATAACCGGCGGCAATCATTTCGCTTATCCAGGTTGATAGCTGCCCCACCAGCA
GAAAGGTGACGGGTGTGATAACCATCAGACATAGCAATGGTGTGAAGAAATTTTTGATTG
CCGACGGTAACCACGCATTAAGTCGGCGTTCCAGAATGCTGCACAACCAGGCAGAAAAAA
TAATGGGAATAACCGATGACGAGTAATTCAACAATGTGACCGGAATACCCAGGAAATCCA
GCCCCGGCGCATCCGCTTTTTGCCCGTTCTCGAAGGCAGTCAGAATTAATGGATGCACTA
ACGCTCCACCAATCACCATGGCAGTAAATGGATTACCGCCGAAGCGTTTGCCCGCGGTGT
ATCCCAGGATTATCGGGAAGAACCCAAACAAGGCATCACTGGCGCTGAATAAAATTAAAT
AAGTACCACTTTGTTCGGTCGTCCACTGAAAAGTGAGCGCCAGAGCCAGCATACCTTTCA
GGATCCCGGTTGCCGCCATCAGACCGATCAGAGGCGTAAAAATACCTGAAATAACATAAA
CAAAGCGGTTTAGCAGATTACCTTTCTCATCATTTTCCGGTGCCTGTTGCGCTTTTTCGC
CAAGGCCTGCCACGCTGTTAACCGCCAGGAAGACATCGGCCACATGGTTACCTATGACCA
CCTGAAACTGACCACCGCTTTCCACCACCATAATAATACCGGGGGTCTTTTTCAGTACCT
CAGCTTGCGCTTTGCTTTCATCCTTTAACTTAAAACGTAATCGCGTTGCGCAATGCATCA
GACTCACAATGTTATCTGCGCCCCCGACTCCTGCGACTATTTTTCTGGCTAACTCCGTCA
TAACTTGCCCTCTACCGCTTTGCGGCAAAACTCCAAAAAAAAACCTGAAAAAAACGGCCT
GACGTGAATCAAGCAATTTTTTTCAGGTTTTGCCCGCTTAGTGCGGTAACAATCCTTTAC
TCAGTAATAATATTTCAGTGTTCTTTGCGCACGCGCTCTATATTTATGGCTAAAAACATA
ATCTCTGCGGGTGAAATTTTACGTTGATACTGCAAACCAATAAAAATGGCGATCCGTTCC
GCACATTGCCATGCTTGCGGGTAATTTTGTTTTACTGCTTGTTGTAATGATTCATCACTA
TCGTTAATTGAAGCATGTTCAAGAATACGCCAGGATAAAAACTTCAGATGTGTAACCAGT
CGCTGATAACTCAAGCTTTCTTCCTGGTAATTAAGGCTGAACTGAAATTTTATTAATTGC
AGCATTTCGCGCATTAACTGCGTGACACCTGCAACATCCTCCATATTTCCGCTCATTTGG
GCACTGACCAGATGCATGGCAATAAAGCCCACTTCATCTTTCGGTAACTGCACGCCCAAC
CGTTTATCAATAATGGTTAACGCTTCTTCCCCTAGCTGGAACTCTTTCGGGTAAAGCCGC
TGGATATCCCACAGCAAC---------------ACGTTTTGCTGAAAGCGTTTAATCGCA
AACTGGCAATGGTCAGTTAGCGAGATATAAATACTGTCCTGTAATTTTCCCAAGCGCTCC
TGCGCTAAAGAGATAAGACGATCACAGGTTGCCATCACCTCAAGAGGAATATGACTTAAG
AGTTCGCTTAATCGCCCGTTCAGTTCATGACTGCTCAAGGCATACTCTTTTTCTATTCCA
CTTGAGTTAATTCTTTCGCCAGCGCGTTTTTGAAAGCCAATTCCGCGCCCCATGACGACT
TTTTCCCGCTGTTGATCATCAATAACCACCACAACATTATTGTTGAGAATTTTGGTGATT
TGCATGTTCATAGCAAGGACCTTTTTTATAAACAAAAAAAACCGACTTCACCAGTATTCT
CTGGTTATGTCAGGTTTTGCCTGCGAATGCAGTAACAATCCAGTCATTTATTAATGGTTT
TTATAACGAACATCCAGGTTCGGAAATTAATTTAATTGCGTGCAGAGAAAATAGCAATGC
GCTATTGATAAAAATATGACCATGCTCGCAGTTATTAACTTTGTGTAATTTTAGGAATTT
ATAAAGTTATATATAACAAATCCCAATAATTAAGTTATTGGGATTTGTCTGGTGAA

#S.flexneri2A-301
ATGTCTGTTTCACGTCGGGTAATACATCACGGACTTTATTTTGCGGTTTTAGGACCGTTA
ATTGGTGTTCTGTTTCTTGTCCTCTACATATTCTTCGCAAAAGAACCGCTGGTTCTTTTG
GTAATAATACAGGTACTTCCATTGTTTCTCTTATTGTCGATTACTACGGGAGCTATTCCT
GCATTGTTAACCGGCGTGATGGTCGCCTGTCTGCCGGAAAAGATCGGGTCACAGAAAAAT
TATCGTTGTCTGGCTGGTGGCATAGGTGGCGTCGTTATCACCGAGATCTATTGTGCAGTT
ATTGTACATATTAAGGGCATGGCTTCCTCGGAGTTGTTTGAAAACATTCTTTCTGGTGAC
AGTCTCGTTGTCCGCATCATTCCTGCATTGCTGGCAGGTGTGGTGATGAGCAGAATCATT
ACCCGTCTGCCCGGATTGGATATTTCATGTCCTGAAACAGACTCTTTAAGTTAAGCGGGA
TAC---------------------------------------------------------
-----------------ATATCATCCCAAGCCACTGGAAACAGGCGCATTTGAACAGGAT
AAAACCGTAGAGTGCGATTGCTGTGAACAACAGACGTCAGTTTATTACTCGGGTCCCTTT
TATTGCGTTGATGAAGTTGAACATCTCTGTCCGTTGTGTATTGCGGACGGTTCTGCTGCA
GAAAAGTTTGCAGGTAGTTTTCAGGATGATGCCAGCATAGAAGGTGTTGAATTTGAGTAT
GATGAAGAGGACGAATTTGCCGGTATTAAGAACACATATCCTGATGAAATGCTGAAAGAG
TTGGTTGAACGCACGCCAGGTTATCATGGATGGCAACAGGAATTCTGGCTTGCGCATTGT
GGCGATTTCTGTGCTTTTATCGGCTATGTGGGCTGGAATGATATAAAAGATCGCCTCGAT
GAATTTGCCAACCTTGAAGAAGATTGTGAGAATTTCGGTATTAGAAATTCTGATCTAGCT
AAATGCCTGCAAAAGGGTGGTGATTGTCAGGGTTATCTCTTCCGCTGTCTCCACTGCGGC
AAGCTGAGACTGTGGGGTGATTTTTCGTAGTTATTTAAATAATG-AGAACAGGCCGGA-G
CGTAATTCATACATCCGGCCTTATTTCTTCAGCT-TAACCGAACGCTAATTCTGCGGCAG
CGGCTTTATCAGCGATTACCATCAGCGAAGGATGCAGCTGCAACACGGAAGCTGGAACAT
CTTCGGTAACCGGACCTTGCAGCACATTTTTCAGTGCCTGCGCTTTACCTGCGCCACTGA
CAATTATCAGCAAGTTTTTCGCCGCCATGATGCTTTTCGGCCCCATCGTCACGTAGCTGT
CAGGCACTAACGAAAAGTCGCCGCCCAACTCACCATGCGCCACAATATCAACCATCTCTC
CCTGGATCGGGAACTCCACGGTTTGCTCATGGAAATGGGTCGTATTCGGCAAATTGCCAC
AAAAATGACCATCTGCACCTAATCCCAGCACCACCAAATCCAGGCCGCCTTCACGCGCCA
GTTTCTGATCATGCTCGCGGTAGTTATCAATAGTGAGCTTCTGGATATTCTCTTCTTTGA
TCCCCGCAGGGGTGAAAAACAGATTACGCAGATTGGTAATCGTTACGCCTTCTCCCTCTT
TGCCGCGAAAGGGAATTTCATCGAAATTATAGAAATAGCAGTTATCGTACCAAGGCTTAC
CTTTAACCAGGGTGGTGAGGTATTCATACATGCCTTTGGGCGTGCTACCGGCGGTAATTG
CCAGGTTAACACGACGCGTCTTCGACATATAACCAAGCAGATGGTGTGCCGCGACACGGC
TCATTTCCTGGTAATCTTCGGTAATGATTAATTTCATCTTAATGCCTTATTTTA------
-AATTTCTGTACGAAGGCTGCATAGGCAGGCCGCCAGACATCCATTTCATGGTTCAGGCC
GGGATATTCCTGGTAATCAAACTTAATTTTTTTCTGCTCAAGCTCAGTTTTCAGCCCGGC
GATATCCTTGCCGGTTACGACATCTTTATCACCAACGACCACAGTAAAATTACGTAGTTG
CTGGTTAATAGCTGCCGGATCGTTCAGCCGGGCCGCGACACCTTCATCCGGTACGGTTGT
CGTGGTAACACCACTGAATGTGGCCAGCCAGCCAAAGCTTTCCAGATGATTCATTCCGGA
AACCAGCGCCTGGTACCCGCCTTGTGAAAGCCCTGCCAGCGCGCGACCATCGGCATCTTT
ACGGACACTAAAACGCTTGCTAATCAGCGGGATAATATCGTTCATCAGTTCGCGATCTGC
CGCTTTAGCATTCAGCGGATAAAAGACTTTACGTCTTTCCTGAGGCACGAAATCTTCGGG
AATAATGCCCTTCGCATCGGTTTCGGTATCCGGGATCACCACCAGCATCGGTTTAATTTT
CCCTTCAGCCAGCAGGTTATCCATGATTTGCGGGATACGCCCCTGATCGATAGCGGAACG
TCCGGTATCACCAAAACCGTGATAGAAATAGAGCACTGGCAAAGGCTCGCCCATGCCGGT
GTATCCTGGCGGGGTCCAGACATACATCTGACGTTCAGATTGCAATGCGTTGGAGTGGTA
AGTTATGGCGATCAAATCACCATGCGCAACAGAACGCGTATCCAGATAACTGCCTGGCAC
CAGAATCATACTGGAGTTAACCTGGCGCTGAGGCTTAGTCATTGCGGTGCCTGTATCAAT
GCTGCGTACACCATCAACATTGAAAAAATACTCGTACAGGTTGCCTTTCAGGATAGGTGT
GCGCCACGACCAGACTCCTGCTTCGTCTTTGGTCATCGGGTGAATATTGTCCGGAACCGG
AACACCCACCACTACAGAGACATTTTTTGCCCCAGGGGCAAAGTAGCGAAAGGTCACGCT
GTTATCGGCATTGACCTGAGTCACATACTGTTTCACCGGGATAGTGGGTGCCGGGCTGGC
TGGCATATCCGCTGCTATGGCCCACTGAGCAGAAATACCGCTGGCAATAGCCAGCGTTAA
AGCAGCAATTTTTATATTCATCGTAATATTCCTTTCATTAAGTTCCATTACCACCAGATT
TCAGCCTGGGCACCGACAGCAAACTGGGCGTCTTTATTGTCTTCGAAGGTGAAGCCATCC
AGTTCGTTTTCCAGGGCTTTGATATACGTGGCGTAGAAACGAATTTCCAGACGCGAGGTC
AACATACTGGTATTGACTTTAAAGGTATGGAAGAGCGTGGTTTTATAACCAGACTCATTA
AATTTATTACTATTCGCATCTTTGTTTTGCTGGGTGAAATAGCCCAGTTCAACACCTGTC
TGGTTATATTGGTCCCAAATATAGGCCGGGCGAACAACCGCACGAATAGATTCGAAATCA
GAGTGTGCGCCTGTTTCGTAGCTATAAATATTGTTACCGAAGGAGTAAACAATCGCGTTA
GCCACAATAAAATGATCGCCGATATAGGCTTCGCCCTGCGAGGTCAGACGAACTGCTGTT
CCGCCGGTGTGATCACCATAATAACGACCATTAAAGGTGGTAAATGGACTTGCGCCAGCA
TAACGGCCAAAGTTCCTGGCGATAGAGTTATTCGCAACCAGGAAGGAGAATTCGTTGAAG
CCACCTTTATCAAATTTCTGCGTTAAAGATGTGCCGAACATCCAGGTATCTTTCCAGTCA
TAATACCCGTTATTATCCTGATTATCTTTTTCCGATGCGCTTTCGTTTGCCGTGACATAA
CGACCACTCACCATTAAGGTCGCTTTATCCCATAACGGGATATCTTTATAGCGTAAATCA
ATAGTATGGGTATTAATCTGCTGTTTGTTTTGCAGGCTGCGATCGTAATCATCGACATCT
TCGCGAACCAGCGCGATATCAATTTTACCCGGACCGACTTTCCAGTTTTCCAGACCTACA
CCCGCTGCAGCATCAGTACGCTGCGTTTTCCAGTCCAGCATCTGGATTTCAATTTTCGGC
GCACCGTGTTTACCCACCCAGAAATCAGCCTCTGGCGCAAAGGGCAGGAAACCTTTGGTG
GTAACGTACATATCGGAGAACTGCATAAAGTTCTCGCCACCGGCATTATCGCCAAACCAG
CCGGTAGAGTACTGCTGACCAACGTTACCATCTATCATCACAACGGCATCAACCCGTTTG
CCGTTTTCGTTGTAGACACGTTGTTTTAACTGCAAATCAAACCAGCCGGAGTATTCGTTA
CCAAAGCGGCCCAGAGAACCAATCGCCCATGATTTAGGTGAACCATGAGAGGCGGTCCCC
CAACCAGAACGGTAATAGCCGTTGTAACTAAAGCCAATTTCATCTTTCACAAACTTACTG
AAATCTTTCAGAGTCATGGAAGAATAAATCGAGCCTGTCTCACTGGCATTTTTCTCTTCA
TTTTTGACCAGTACAGCATCAGGTTTTGCGGCACTACTGGTCGGGAACGGATTGGCGGCA
TACCCTTGATCATTCGTACTTACGCTACGATTCACCGTCGCTGGCGTATATTTTTTCTTC
TCTTCATCTTTATACTTTTTGAGTTCGCTTTGCGTTTCTCTTAACGCTTTTTCTAATAAC
TCAAGGCGTTGTTCCACCGTTAATGATTCAGCCAATGATTGTGCAGAAAAGGCTAACGGT
GCCATTAATAAGATGGCAGAGGTAATAAGATTTTGTCTAAACATAATATCCCTTTATGGT
GCAAAGAAAGAATTAACGTATCGCATCCAGACTGTTCTGAATGCGACGATAATTAAGGTG
CTTTATTGGTTATTTTTTT-AATGACAGCCCCCGCGTTTTGATCACTTCTGCATACCATC
CGAAGCTTTTCTTACGCGTTCTTGTGAGGCTTCCTTCGCCATTATCATCACGATCCACAT
AAATAAAGCCGTAGCGCTTAGACATTTGTGAATGAGATGCACTGACTAAATCAATTGGCC
CCCAACTGGTGTACCCCATAATATCCACACCATCGGCAATCGCTTCATTTACCTGTACCA
GGTGATCGTTTAAATAGGCAATTCGATAATCGTCCTGTATCGAACCATCCGCTTCAACGC
TGTCTTTTACGCCTAATCCATTCTCGACAATAAATAACGGTTTTTGATAACGATCCCAAA
GCGTATTTAACAGAACCCGTAATCCAACCGGATCAATTTGCCACCCCCACTCTGAACTTT
TCAGATGCGGATTGGGGATCATATTCAGTATGTTGCCCTGCGCATTTTTATTAATGCTTT
CGTCGTGGGAAACACAACCAGTCATGTAATAACTAAAAGAGATGAAATCTACAGTATGTT
TTAAATCTTCTGCGTCACTTTCAGTCATCTCAATGGTGATATTGTGGTCGCGGAAGAAAC
GCTGCATATAGCCGGGATATTGGCCACGCGCCTGAACATCACCAAAGAACATCCAGCGCC
GGTTCTCTTCCATGGCCTGCAACATATCCTGTGGCTGGCAGGTGAGGGGGTAAACCAGCC
CACCGAGAAGCATATTGCCGATTTTCGCTTCGGGGATCAGGCTATGATAGGCTTTAACTG
CCCGCGCACTGGCAACCAGTTGATGATGGATCGCCTGATAAACTTCCGCCTCGCCACTCT
CTTCTGCCAGCCCCACGCCCGTGAATGGCGCGTGTAACGACATATTGATTTCATTAAACG
TCAGCCATAACGCTACTTTATGTTGGTAGCGGGTAAAGACCGTGCGGGCGTAATGCTCGA
AGTGATCGATGACCGCCCGATTAGCCCAACCGCCGTAGTTTTTCACCAGCCCATATAGCA
TTTCGTAATGGGATAACGTTACCAGCGGCTTGATCCCCGCCTGCGCCATTTCATCAAACA
GCCGATCGTAAAACGCTAACCCCGCTTCATTCGGTTCGGCTTCGTCGCCCTGAGGGAAAA
TTCGCGCCCAGGCAATGGAAATACGCAGACAGGTGAAGCCCATCTCGGCAAATAACGCGA
TATCTTCCGGGTAACGGTAATAAAAATCGATGGCGACATCTTTGATATTCTCTTTCCCCA
GGATGCGCGGTTCCATTTTTCCCATTACGCCATGAGGCTGTAAATCTGAGGTCGTGATCC
CTTTGCCATCTTCCAGCCAGGCACCTTCCACCTGATTGGCAGCTGTTGCGCCACCCCAAA
GAAATGTTTCTGGAAATGCTTTCATAATTAACTCCTTTTATCGTTAGCGAATGATGGATA
ACAGCGGTTCACCTGCGCTTATCTGCGCCGTGCCGTGGGGTAATACGTCTGTAAAATCAT
CGCTATTACTGATTAATACCGGCGTCGTCAGATCAAATCCGGCCTCGCGAATAGCAGGGA
TATCAAAAGAAATCAGCCGATCGCCTGTATTGACCTTGTCACCCACGTTGACGTGAGCGG
AAAAGAATTTGCCGTCCAGTTTTACGGTGTCGATACCGACATGAATCAGGATCTCCACAC
CATCATCTGACTCAATGCCAATGGCGTGTAATGTGGCGAACAACGAAGCAATTCGACCCG
CAACCGGAGAACGCACTTCACCAACCGAGGGCAGAATGGCGATACCTTTACCCAACAGGC
CACTGGCAAACGTGGTATCAGCGACGTGAATGAGCGGCACAATCTCTCCCGTCATCGGTG
AACAGATACCGCCCTGCTCAGGTGGTGTAATAACCTCTGGTGTTTTCTCTTGCGGGGCAC
CCTGCGCTGGCTGACGTTTACTGGTGATGAAATGAAGCATCAACGTACCAACAAATGCGC
AACCTATGGCAATGACACCGCCAATAACGCTGGCCCAGACGGTGAAATCAATCCCCGTTG
ACGGGATGGTCTGCATGAAGGTGAAAATACTTGGCAAACCAAAGGAGTAAACTTTCGTTT
GCGCGTAGCCAATGATGGTGGCCCCCAATGCTCCACTGATACAGGCGATAACAAAGGGGT
ACTTACGCGGCAGGTTGACGCCATATACCGCTGGTTCGGTGATACCAAACAGACCCGTCA
ACGCCGCTGATCCCGCCACCACTTTTTTCTGCGCATCGCGTTCGCAGAGGAAGACGCCGA
GCGCCGCCCCGACCTGCGCCATAATGGCGGGCATTAACAGCGGGATCATGGTGTCGTAGC
CCAGCACGGTGAAGTTATTGATACACAGCGGCACCAGGCCCCTGTGCAGTCCGAACATGA
CGAAGATTTGCCAGAAGCCGCCCATTACCGCGCCCGCAAATGCAGGAACCGCCTGATAAA
GCCAGAGATAACCGGCGGCAATCATTTCGCTTATCCAGGTTGATAGCTGCCCCACCAGCA
GAAAGGTGACGGGTGTGATAACCATCAGACATAGCAATGGTGTGAAGAAATTTTTGATTG
CCGACGGTAACCACGCATTAAGTCGGCGTTCCAGAATGCTGCACAACCAGGCAGAAAAAA
TAATGGGAATAACCGATGACGAGTAATTCAACAATGTGACCGGAATACCCAGGAAATCCA
GCCCCGGCGCATCCGCTTTTTGCCCGTTCTCGAAGGCAGTCAGAATTAATGGATGCACTA
ACGCTCCACCAATCACCATGGCAGTAAATGGATTACCGCCGAAGCGTTTGCCCGCGGTGT
ATCCCAGGATTATCGGGAAGAACCCAAACAAGGCATCACTGGCGCTGAATAAAATTAAAT
AAGTACCACTTTGTTCGGTCGTCCACTGAAAAGTGAGCGCCAGAGCCAGCATACCTTTCA
GGATCCCGGTTGCCGCCATCAGACCGATCAGAGGCGTAAAAATACCTGAAATAACATAAA
CAAAGCGGTTTAGCAGATTACCTTTCTCATCATTTTCCGGTGCCTGTTGCGCTTTTTCGC
CAAGGCCTGCCACGCTGTTAACCGCCAGGAAGACATCGGCCACATGGTTACCTATGACCA
CCTGAAACTGACCACCGCTTTCCACCACCATAATAATACCGGGGGTCTTTTTCAGTACCT
CAGCTTGCGCTTTGCTTTCATCCTTTAACTTAAAACGTAATCGCGTTGCGCAATGCATCA
GACTCACAATGTTATCTGCGCCCCCGACTCCTGCGACTATTTTTCTGGCTAACTCCGTCA
TAACTTGCCCTCTACCGCTTTGCGGCAAAACTCCAAAAAAAAACCTGAAAAAAACGGCCT
GACGTGAATCAAGCAATTTTTTTCAGGTTTTGCCCGCTTAGTGCGGTAACAATCCTTTAC
TCAGTAATAATATTTCAGTGTTCTTTGCGCACGCGCTCTATATTTATGGCTAAAAACATA
ATCTCTGCGGGTGAAATTTTACGTTGATACTGCAAACCAATAAAAATGGCGATCCGTTCC
GCACATTGCCATGCTTGCGGGTAATTTTGTTTTACTGCTTGTTGTAATGATTCATCACTA
TCGTTAATTGAAGCATGTTCAAGAATACGCCAGGATAAAAACTTCAGATGTGTAACCAGT
CGCTGATAACTCAAGCTTTCTTCCTGGTAATTAAGGCTGAACTGAAATTTTATTAATTGC
AGCATTTCGCGCATTAACTGCGTGACACCTGCAACATCCTCCATATTTCCGCTCATTTGG
GCACTGACCAGATGCATGGCAATAAAGCCCACTTCATCTTTCGGTAACTGCACGCCCAAC
CGTTTATCAATAATGGTTAACGCTTCTTCCCCTAGCTGGAACTCTTTCGGGTAAAGCCGC
TGGATATCCCACAGCAAC---------------ACGTTTTGCTGAAAGCGTTTAATCGCA
AACTGGCAATGGTCAGTTAGCGAGATATAAATACTGTCCTGTAATTTTCCCAAGCGCTCC
TGCGCTAAAGAGATAAGACGATCACAGGTTGCCATCACCTCAAGAGGAATATGACTTAAG
AGTTCGCTTAATCGCCCGTTCAGTTCATGACTGCTCAAGGCATACTCTTTTTCTATTCCA
CTTGAGTTAATTCTTTCGCCAGCGCGTTTTTGAAAGCCAATTCCGCGCCCCATGACGACT
TTTTCCCGCTGTTGATCATCAATAACCACCACAACATTATTGTTGAGAATTTTGGTGATT
TGCATGTTCATAGCAAGGACCTTTTTTATAAACAAAAAAAACCGACTTCACCAGTATTCT
CTGGTTATGTCAGGTTTTGCCTGCGAATGCAGTAACAATCCAGTCATTTATTAATGGTTT
TTATAACGAACATCCAGGTTCGGAAATTAATTTAATTGCGTGCAGAGAAAATAGCAATGC
GCTATTGATAAAAATATGACCATGCTCGCAGTTATTAACTTTGTGTAATTTTAGGAATTT
ATAAAGTTATATATAACAAATCCCAATAATTAAGTTATTGGGATTTGTCTGGTGAA

#536
ATGTCTGTTTCACGTCGGGTAATTCATCACGGACTGTATTTTGCGGTTTTAGGGCCGTTA
ATTGGTGTTCTGTTTCTTGTCCTCTACATATTCTTCGCAAAAGAACCGCTGATTCTTTTG
GTAATAATACAGGTACTTCCATTGTTTCTCTTAATGTCGATAACTACGGGAGCTATTCCT
GCAATGTTAACTGGCGTAATGGTCGCCTGTCTGCCGGAAAAGATCGGGTCACAGAAACGT
TATCGTTGTCTGGTTGGCGGCATAGGTGGAGTCGTTATCACCGAGATCTATTGCGCTGTT
ATCGTACATATTAAGGACATGGCTTCCTCAGCGTTATTTGAAAACATTCTTTCTGGTGAA
AATCTCGTTGTCCGCATCATCCCAGCATTGCTGGCAGGCGTGGTGATGAGCAGAATCATT
ACACGTCTACCCGGATTGGATATTTCATGTCCTGAAACAGACTCTTTAAGCTAAGCGGAA
TGC---------------------------------------------------------
------------------------------------------------------------
------------------------------------------------------------
------------------------------------------------------------
------------------------------------------------------------
------------------------------------------------------------
------------------------------------------------------------
------------------------------------------------------------
------------------------------------------------------------
------------------------------------------------------------
-------------------TTTATCTATTTGTCATTAAATGTTGGAGAACAGGCCGGA-G
CGTAATTCACACATCCGGCCTTATTT-TTAATCT-TAACCGAGCGCTAATTCTGCGGCAG
CGGCTTTATCAGCGATTACCATCAGCGAAGGATGCAGCTGCAACACGGAAGCAGGAACAT
CTTCGGTAACCGGACCTTGCAGAACATTTTTCAGTGCCTGCGCTTTACCCGCGCCACTGA
CAATTATCAGCAAGTTTTTCGCCGCCATGATGCTTTTCGGCCCCATCGTCACGTAGCTGT
CAGGCACTAATGAAAAGTCGCCGCCCAACTCGCCATGCGCCACAATATCAACCATCTCTC
CCTGGATCGGGAACTCCACGGTTTGCTCATGGAAATGGGTCGTATTTGGCAAATTGCCAC
AAAAATGACCATCTACACCTAATCCCAACACCACCAAATCCAGGCCGCCTTCACGCGCCA
GTTTCTGATCATGCTCGCGGTAGTTATCAATAGTGAGCTTCTGGATATTCTCTTCTTTGA
TCCCCGCAGGGGTGAAAAACAGATTACGCAGATTGGTAATCGTTACGCCTTCTCCCTCTT
TGCCGCGAAATGGAATTTCATCGAAATTATAGAAATAGCAGTTATCGTACCAGGGCTTAC
CTTTAACCAGAGTGATGAGATATTCGTACATGCCTTTGGGCGTGCTCCCGGCGGTAATTG
CCAGGTTAACACGACGCGTCTTCGACATATAACCAAGCAGATGGTGTGCCGCGACACGGC
TCATTTCCTGGTAATCTTCGGTAATGATTAATTTCATCTTAATGCCTTATATTATTTGAA
TAATTTCTGTACGAAGGCTGCATAGGCAGGCCGCCAGACATCCATTTCATGGTTCAGACC
CGGATATTCCTGGTAATCAAACTTAATTTTTTTCTGCTCAAGCTCAGTTTTCAGCCCGGC
GATATCCTTGCCGGTTACAACATCTTTATCCCCAACAACCACAGTAAAATTACGTAGTTG
CTGGTTAATAGCTGCCGGCTCGTTCAGCCGGGCAGCGACCCCTTCATCTGGTACGGTCGT
CGTGGTAACACCACTGAATGTGGCCAGCCAGCCAAAGCTTTCCAGATGATTCATTCCCGA
TACCAGTGCCTGATACCCACCTTGTGAAAGCCCTGCCAGTGCGCGACCATCGGCATCTTT
ACGGACATTAAAACGCTTGCTAATCAGCGGGATAATATCGTTCATCAGTTCGCGATCTGC
CGCTTTAGCATTTAACGGATAAAAGACTTTACGTCTCTCCTGAGGAACGAAATCTTCGGG
AATAATGCCCTTCGCATCGGTTTCGGTATCCGGGATCACCACCAGCATCGATTTAATTTT
CCCTTCAGCCAGCAGGTTATCCATGATTTGCGGGATACGCCCCTGATCAATAGCGGAACG
TCCGGTATCACCAAAGCCGTGATAGAAATAGAGCACTGGCAAAGGCTCGCCTATGCCGGT
GTATCCTGGCGGGGTCCAGACATACATCTGACGTTCGGATTGCAATGCGTTGGAGTGGTA
AGTTATGGCGATCAAATCACCATGCACAACAGAACGTGTATCCAGATAACTGCCCGGTAC
CAGAATCATACTGGAGTTAACCTGACGCTGAGGCTTAGTCATTGCCGTGCCTGTATCAAT
GCTGCGTACACCATCAACATTGAAAAAATACTCGTACAGATTGCCTTTCAGGACAGGCGT
GCGCCACGACCAGACTCCCGCTTCGTCTTTGGTCATCGGGTGAATATTGTCCGGAACCGG
AACACCCACCACTACGGAGACATTTTTTGCCCCAGGGGCAAAGTAGCGAAAGGTCACGCT
GTTATCGGTATTGACCTGAGTCACATACTGTTTCACCGGAATAGTGGGTGCCGGGCTGGC
TGGCATATCCGCTGCTATGGCCCATTGAGCAGAAATACCGCTGGCAATAGCCAGCGTTAA
AGCAGCAATTTTTATATTCATCGTAATATTCCTTTTATTAAGTTCCATTACCACCAGATT
TCAGCCTGGGCACCGACAGCAAACTGGTCGTCTTTATTGTCTTCAAAGGTGAAGCCATCC
AGTTCATTTTCCAGAGCTTTGATATACGTAGTGTAGAAACGAATTTCCGGGCGCGAGGTC
AACATACTGGTATTGACTTTAAAGGTATGGAAGAGCGTGGTTTTATAACCAGACTCATTA
TATTTATTGCTATTCGCATCTTTGTTTTGCTGGGTGAAATAGCCCAGTTCAACACCTGTC
TGGTTATATTGGTCCCAAATATAGGCCGGGCGAACAACCGCACGAATAGATTCGAAATCA
GAATGTGCGCCTGTTTCGTAGCTATAAATATCGTTACCGAAGGAGTAAACAATCGCGTTA
GCCACAATGAAATGATCGCCGATATAAGCTTCGCCCTGCGAAGTCAGACGAACTGCAGTT
CCGCCTGTGTGATCACCATAATAACGACCATTAAAGGTAGTAAATGGACTTGCACCAGCA
TAACGACCAAAGTTACTGGCGATAGAGTTATTCGCAACCAGGAAGGAGAATTCGTTGAAG
CCACCCTTATCAAATTTCTGCGTTAAAGATGTACCAAACATCCAGGTATCTTTCCAGTCA
TAATACCCGTTATTATCCTGATTATCTTTTTCCGATGCGCTTTCATTTGCTGAGACATAA
CGACCGCTCACCATTAAGGTGGCTTTATCCCATAACGGGATATCTTTATAGCGTAAATCA
ATGGTATTGGTATTAATCTGCTGTTTGTTTTGCAGGCTGCGATCGTAATCATCGACATCT
TCACGAACCAGCGCGATATCAATTTTACCCGGACCGACTTTCCAGTTTTCCAGACCTACA
CCTGCGGCAGCATCGGTACGCTGCGTTTTCCAGTCAAGCATCTGGATTTCAATTTTCGGC
GCACCGTGTTTACCCACCCAGAAATCAGCCTCTGGCGCAAAGGGCAGGAAACCTTTGGTG
GTAACGTACATATCAGAGAACTGCATAAAGTTCTCGCCACCGGCGTTATCGCCAAACCAG
CCAGTAGAGTACTGCTGACCCACGTTACCATCCATCATCACGATGGCATCAACCCGTTTG
CCGTTTTCGTTGTAGACACGTTGTTTTAACTGCAAATCAAACCAGCCGGAGTATTCGTTA
CCAAAGCGGCCCAGAGAACCAATTGCCCATGATTTAGGTGAACCATGAGAGGCTGTTCCC
CAACCAGAACGGTAGTAGCCGTTGTAACTAAAGCCGATTTCATCTTTCACAAATTTACTG
AAATCTTTCAGAGTCATGGAAGAATAAATCGAGCCTGTCTCACTGGCATTTTTCTCTTCA
TTTTTAACCAGTACAGCATCAGGCTTTGCGGCATGACTGGTCGGGAATGGATTGGCGGCA
TACCCTTGATCATTCGTACTTACGCTACGATTCACCGTCGCTGGCGTATACTTTTTCTTC
TCTTCATCTTTATATTTTTTCAGTTCGCTTTGCGTTTCTCTTAACGCCTTTTCTAATAGC
TCAAGGCGTTGTTCCACTGTTAATGATTCAGCCAATGATTGTGCGGAAAAGGCTAACGGT
GCCATTAATAAGATGGCAGAGGTAATAATATTTCGTCTAAACATAATATCCCTTTATGGT
GCAAAGAAAGAATTAATGCATCGCATCCAGACTGTTCTGAATGCGACGATAATTAAGGTG
CTTTATTGGTTATTTTTTT-AATGATAGCCCCCGAGTTTTGATCACTTCTGCATACCATC
CGAAGCTTTTCTTGCGCGTTCTTGTGAGGCTTCCTTCACCATTATCATCACGATCCACAT
AAATAAAGCCGTAGCGCTTAGACATTTGTGAATGAGATGCACTGACTAAATCAATTGGCC
CCCAACTGGTGTACCCCATAATATCCACACCATCGGCAATCGCTTCATTTACCTGTACCA
GGTGATCGTTTAAATAGGCAATTCGATAATCGTCCTGTATCGAACCATCCGCTTCAACGC
TGTCTTTTGCGCCTAATCCGTTCTCGACAATAAATAACGGTTTTTGATAACGATCCCAAA
GTGTATTTAACAGAACCCGTAATCCAACCGGATCAATTTGCCACCCCCACTCTGAACTTT
TCAGATGCGGATTGGGGATCATATTCAGTATGTTGCCCTGCGCATTTTTATTAATGCTTT
CGTCGTGGGAAACACAACCGGTCATGTAATAACTAAAAGAGATGAAATCTACGGTATGTT
TTAAATCTTCTGCGTCACTTTCAGTCATCTCAATGGTGATATTGTGGTCGCGGAAGAAAC
GCTGCATATAGCCGGGATACTGACCACGCGCCTGAACATCACCAAAGAACATCCAGCGCC
GGTTCTCTTCCATGGCCTGCAACATATCCTGTGGCTGGCAGGTGAGGGGGTAAACCAGCC
CACCGAGAAGCATATTGCCAATTTTCGCTTCGGGGATCAGGCTATGACAGGCTTTAACTG
CCCGCGCACTGGCAACCAGTTGATGATGGATCGCCTGATAAACTTCCGCCTCGCCACTCT
CTTCTGCCAGCCCCACGCCCGTGAATGGCGCGTGTAATGACATGTTGATTTCATTAAATG
TCAGCCATAACGCAACTTTATGTTGGTAGCGGGTAAAGACCGTGCGTGCGTAATGCTCGA
AGTGATCGATGACCGCCCGATTAGCCCAACCGCCGTAGTTTTTCACCAGCCCATATGGCA
TTTCGTAATGGGATAACGTTACCAGCGGCTTGATCCCCGCCTGCGCCATTTCATCAAACA
GCCGCTCGTAAAACGCTAACCCCGCTTCATTCGGTTCGGCTTCATCGCCCTGAGGAAAAA
TTCGCGCCCAGGCAATGGAAATACGCAGACAGGTGAAGCCCATCTCGGCAAATAACGCGA
TATCTTCCGGGTAACGGTGATAAAAATCGATGGCGACATCTTTGATATTCTCTTTCCCCA
GGATGCGCGGTTCCATTTTTCCCATTACGCCATGAGGCTGTAAATCTGAGGTCGTGATCC
CTTTGCCATCTTCCTGCCAGGCGCCTTCCACCTGATTGGCAGCTGTTGCACCACCCCAAA
GAAATGTTTCTGGAAATGCTTTCATAATTAACTCCTTTTATCGTTAGCGAATGATGGATA
ACAGCGGCTCACCAGCGTTTATCTGCGCCGTGCCGTGGGGTAATACGTCCGTAAAATCAT
CGCTATTACTGATTAATACCGGCGTCGTCAGATCAAATCCGGCCTCGCGAATAGCAGGGA
TATCAAAAGAAATCAGCCGATCGCCTGTATTGACCTTGTCACCCACATTGACGTGAGCGG
AAAAGAATTTGCCGTCCAGTTTTACGGTGTCGATACCGACATGAATCAGGATCTCCACGC
CATCATCTGACTCAATGCCGATGGCATGTAATGTGGCGAACAACGAAGCAATTCGACCCG
CCACCGGAGAACGCACTTCACCAACAGAGGGCAGAATGGCAATACCTTTACCCAACAGGC
CGCTGGCAAACGTGGTATCAGCGACGTGAATGAGCGGCACAATCTCTCCCGTCATCGGTG
AACAGATACCGCCCTGCTCAGGTG---TAATAACCTCTGGTGTTTTCTCTTGCTGGGCAA
CTTGCGCTGACTGACTCTTAGCGGTGATGAAATGAAACATCACCGTACCGACAAATGCGC
AACCGATGGCAATGACACCGCCAATAACGCTGGCCCATACGGTGAAATCAATCCCCGTTG
ACGGGATGGTTTGCATGAAGGTGAAAATACCTGGCAAACCAAAGGAGTAAACTTTCGTTT
GCGCGTAGCCAATGATGGTGGCCCCCAATGCCCCACTTATGCAGGCGATAACGAAGGGGT
ACTTACGCGGCAGATTGACGCCATATACCGCTGGTTCGGTGATACCAAACAAACCTGTCA
ACGCCGCTGATCCCGCCACCACTTTTTTCTGTGCATCGCGTTCGCAGAGGAAGACGCCGA
GCGCCGCCCCGACTTGCGCCATAATGGCGGGCATTAACAGCGGGATCATGGTGTCGTAGC
CCAGCACGGTGAAGTTATTGATAATTAAAGGTATCAAACCCCAATGCAGACCGAACATCA
CAAAGATTTGCCAGAAGCCGCCCATTACCGCGCCTGCAAATGCAGGAACCGCCTGATAAA
GCCAGAGATAACCGGCAGCAATCAGTTCACTTATCCAGGTTGATAGCGGCCCCACCAGCA
GAAATGTGATGGGCGTGATGACCATCAGACATAGCAAGGGTGTGAAGAAATTTTTGATTG
CCGAAGGTAACCACGCATTAAGTCGGCGTTCCAGAATGCTGCACAACCAGGCAGAAAAAA
TAATGGGAATAACCGATGACGAGTAATTCAACAATGTGACCGGAATACCCAGGAAATCCA
GGCCCAGCGCATCCACTTTTTGCCCGTTCTCGAAGGCAGTCAGAATTAATGGATGCACTA
ACGCTCCGCCAATCACCATGGCAGTAAATGGATTGCCGCTGAAGCGTTTCCCTGCGGTGT
AGCCCAGGATTATCGGGAAGAACCAAAACAAGGCATCACTGGCGCTAAATAAAATTAAAT
AAGTACCACTTTGTTCGGTCGTCCACTGAAAAGTGAGTGCCAGAGCCAACATACCTTTCA
GGATCCCGGTTGCCGCCATCAAACCGATCAGAGGCGTAAAAATACCTGAAATAACATAAA
CAAAGCGGTTTAACAGATTACCTTTATCATCATTTTCCGGTGCCTGTTGCGCTTTTTCGC
CAAGGCCTGCCACGCTGTTAACCGCCAGGAAGACATCGGCCACATGGTTACCTATGACAA
CCTGAAACTGGCCACCGCTTTCCACCACCATAATAATACCGGGGGTCTTTTTCAGTACCT
CAGCTTGCGCTTTGCTTTCATCCTTTAACTTAAAACGTAATCGCGTTGCACAATGCATCA
GACTCACAATGTTATCTGCGCCCCCGACTCCTGCGACTATTGTTCTGGCTAACTCCGTCA
TAACTTGCCCTCTACCGCTTTGCGGCAAAACTCCAAAAAAAA-CCTGAAAAAAACGGCCT
GACGTGAATCAAGCAATTTTTTTCAGGTTTTGCCCGCTTAGTGCGGTAACAATCCTTTAT
TCAGTAATAATATTTCAGTGTTCTTTGCGCACGCGCTCTATATTTATGGCTAAAAACATA
ATCTCTGCAGGTGAGATTTTACGTTGATACTGCAAACCAATAAAAATGGCGATCCGCTCC
GCACATTGCCATGCTTGCTGGTAATTTTGCTTTACTGCTTGTTGTAATGATTCATCACTA
TCGTTAATCGATGCATGTTCAAGAATACGCCAGGATAAAAATTTCAGATGCGTAACCAGT
CGCTGATAACTCAAGCTTTCTTCCTGGTAATTAAGGCTGAACTGAAATTTTATTAATTGC
AGCATTTCTCGCATTAATTGCGTGACACCTGCAACATCCTCCATATTTCCGCTCATTTGG
GCACTGACCAGATGCATGGCAATAAAGCCCACTTCATCTTTCGGTAACTGCACGCCCAAC
CGTTTATCAATAATGGTTAACGCTTCTTCCCCTAGCTGGAACTCTTTCGGGTAAAGTCGC
TGGATATCCCACAGCAGCGGGTTGGGCAGTAGCACGTTTTGCTGAAAGCGTTTAATCGCA
AACTGGCAATGGTCAGTTAGCGAGATATAAATACTGTCCTGCAACTTTCCCAGACGCTCC
TGCGCCAGAGAGATAATACGATCACAGGTTGCCATCACCTCAAGAGGCATATGACTTAAG
AGTTCGCTTAATCGCCCGTTCAGTTCATGACTGCTCAAGGCATACTCTTTTTCTATTCCA
CTTGAGTTAATTCTTTCGCCTGGGCGTTTTTGAAAGCCAATTCCGCGCCCCATGACGACT
TTTTCCCGCTGTTGATCATCAATAACCACCACAACATTATTGTTGAGAATTTTGGTGATT
TGCATGTTCATAGCAAGGACCTTTTTTATAAACAAAAAAACCCGACTTCACCAGTATTCT
CTGGTTATGTCAGGTTTTGCCTGCGAATGCAGTAACAATCCAGTCATTAATTAATGGTTT
TTATAACGAACATCCAGGTTCGAAAATTAATTTAGTTGCGTGCAGAAAAAATAGCAATGC
TCTATTTATAAAAGTATGACCATGCTCGCAGTTATTAATTTTGTGTAATTTTAGGATTTT
ATAAAGTTATATATAACAAATCCCAATAATTAAATTATTGGGATTTACTTGGTGAA

#UTI89
ATGTCTGTTTCACGTCGGGTAATTCATCACGGACTGTATTTTGCGGTTTTAGGGCCGTTA
ATTGGTGTTCTGTTTCTTGTCCTCTACATATTCTTCGCAAAAGAACCGCTGATTCTTTTG
GTAATAATACAGGTACTTCCATTGTTTCTCTTAATGTCGATAACTACGGGAGCTATTCCT
GCAATGTTAACTGGCGTAATGGTCGCCTGTCTGCCGGAAAAGATCGGGTCACAGAAACGT
TATCGTTGTCTGGTTGGCGGCATAGGTGGAGTCGTTATCACCGAGATCTATTGCGCTGTT
ATCGTACATATTAAGGACATGGCTTCCTCAGCGTTGTTTGAAAACATTCTTTCTGGTGAA
AATCTCGTTGTCCGCATCATCCCAGCATTGCTGGCAGGCGTAGTGATGAGCAGAATCATT
ACACATCTACCCGGATTGGATATTTCATGTCCTGAAACAGACTCTTTAAGCTAAGCGGAA
TGC---------------------------------------------------------
------------------------------------------------------------
------------------------------------------------------------
------------------------------------------------------------
------------------------------------------------------------
------------------------------------------------------------
------------------------------------------------------------
------------------------------------------------------------
------------------------------------------------------------
------------------------------------------------------------
-------------------TTTATCTATTTGTCATTAAATGTTGGAGAACAGGCCGGA-G
CGTAATTCACACATCCGGCCTTATTT-TTAAGCT-TAACCGAGCGCTAATTCTGCGGCAG
CGGCTTTATCAGCGATTACCATCAGCGAAGGATGCAGCTGCAACACGGAAGCTGGAACAT
CTTCGGTAACCGGACCTTGCAGAACATTTTTCAGTGCCTGCGCTTTACCTGCGCCACTGA
CAATTATCAGCAAGTTTTTCGCCGCCATGATGCTTTTCGGCCCCATCGTCACGTAGCTGT
CAGGCACTAATGAAAAGTCGCCGCCCAACTCGCCATGCGCCACAATATCAACCATCTCTC
CCTGGATCGGGAACTCCACGGTTTGCTCATGGAAATGGGTCGTATTTGGCAGATTGCCAC
AAAAATGACCATCTACACCTAATCCCAACACCACCAAATCCAGGCCGCCTTCACGCGCCA
GTTTCTGATCATGCTCGCGGTAGTTATCAATAGTGAGCTTCTGGATATTCTCTTCTTTGA
TCCCCGCAGGGGTGAAAAACAGATTACGCAGATTGGTAATCGTTACGCCTTCTCCCTCTT
TGCCGCGAAATGGAATTTCATCGAAATTATAGAAATAGCAGTTATCGTACCAGGGCTTAC
CTTTAACCAGAGTGATGAGATATTCGTACATGCCTTTGGGCGTGCTCCCGGCGGTAATTG
CCAGGTTAACACGACGCGTCTTCGACATATAACCAAGCAGATGCTGTGCCGCGACACGGC
TCATTTCCTGGTAATCTTCGGTAATGATTAATTTCATCTTAATGCCTTATATTATTTGAA
TAATTTCTGTACGAAGGCTGCATAGGCAGGCCGCCAGACATCCATTTCATGGTTCAGACC
GGGATATTCCTGGTAATCAAACTTAATTTTTTTCTGCTCAAGCTCAGTTTTCAGCCCGAC
GATATCCTTGCCGGTTACAACATCTTTATCCCCAACAACCACAGTAAAATTACGTAGTTG
CTGGTTAATAGCTGCCGGCTCGTTCAGCCGGGCAGCGACACCTTCATCCGGTACGGTTGT
CGTGGTAACACCACTGAATGTGGCCAGCCAGCCAAAGCTTTCCAGATGATTCATTCCGGA
AACCAGCGCCTGGTACCCGCCTTGTGAAAGCCCCGCCAGCGCGCGGCCATCGGCATCTTT
ACGGACATTAAAACGCTTGCTAATCAGCGGGATAATATCGTTCATCAGTTCGCGATCTGC
CGCTTTAGCATTCAGTGGATAAAAGACTTTACGTCTTTCCTGAGGCACGAAATCTTCGGG
AATAATGCCCTTCGCATCGGTTTCGGTATCAGGGATCACCACCAGCATCGGTTTAATTTT
CCCTTCAGCCAGCAGGTTATCCATGATTTGCGGGATACGCCCCTGATCGATAGCGGAACG
TCCGGTATCACCAAAACCGTGATAGAAATAGAGCACTGGCAAAGGCTCGCCCATGCCGGA
GTATCCTGGCGGGGTCCAGACATACATCTGACGTTCGGATTGCAATGCGCTGGAGTGGTA
AGTTATGGTGATCAAATCACCATGCGCAACAGAACGCGTATCCAGATAACTGCCTGGCAC
CAGAATCATACTGGAGTTAACCTGGCGCTGAGGTTTAGTCATTGCTGTACCTGTATCAAT
GCTGCGTACACCATCAACATTGAAAAAATATTCGTACAGGTTGCCTTTCAGGACAGGTGT
GCGCCACGACCAGACTCCCGCTTCGTCTTTGGTCATCGGGTGAATATTATCCGGAACCGG
AACACCCACCACTACGGAGACATTTTTTGCCCCAGGGGCAAAGTAGCGAAAGGTCACGCT
GTTATCGGCATTGACCTGAGTCACATACTGTTTAACCGGAATAGTGGGTGCCGGGCTGGC
TGGCATATCCGCTGCTATGGCCCACTGAGCAGAAATACCGCTGGCAATAGCCAGCGTTAA
AGCAGCAATTTTTATATTCATCGTAATATTCCTTTCATTAAGTTCCATTACCACCAGATT
TCAGCCTGGGCACCGACAGCAAACTGGTCGTCTTTATTGTCTTCAAAGGTGAAGCCATCC
AGTTCGTTTTCCAGGGCTTTGATATACGTGGCGTAGAAACGAATTTCCGGGCGCGAGGTC
AACATACTGGTATTGACTTTAAAGGTATGGAAGAGCGTGGTTTTATAACCAGACTCATTA
AATTTATTACTATTCGCATCTTTGTTTTGCTGGGTGAAATAGCCCAACTCAACACCTGTC
TGGTTATATTGGTCCCAAATATAGGCCGGGCGAACAACCGCACGAATAGATTCGAAATCA
GAGTGTGCGCCTGTTTCGTAGCTATAAATATCGTTACCGAAGGAGTAAACAATCGCGTTA
GCCACAATAAAATGATCGCCGATATAGGCTTCGCCCTGCGAAGTCAGACGAACTGCTGTT
CCGCCGGTGTGATAACCATAATAACGACCATTAAAGGTGGTAAATGGACTTGCGCCAGCA
TAACGGCCAAAGTTACTGGCGATAGAGTTATTCGCGACCAGGAAGGAGAATTCGTTGAAG
CCACCTTTATCAAATTTCTGCGTTAAAGATGTGCCAAACATCCAGGTATCTTTCCAGTCA
TAATACCCGTTATTATCCTGATTATCTTTTTCCGATGCGCTTTCGTTTGCCGTGACATAA
CGACCACTCACCATTAAGGTGACTTTATCCCATAACGGGATATCTTTATAGCGTAAATCA
ATGGTATTGGTATTAATCTGCTGTTTGTTTTGCAGGCTGCGATCGTAATCATCGACATCT
TCGCGAACCAGCGCGATATCAATTTTACCCGGACCGACTTTCCAGTTTTCCAGACCTACA
CCTGCGGCAGCATCGGTACGCTGCGTTTTCCAGTCAAGCATCTGGATTTCAATTTTCGGC
GCACCGTGTTTACCCACCCAGAAATCAGCCTCTGGCGCAAAGGGCAGGAAACCTTTGGTG
GTAACGTACATATCAGAGAACTGCATAAAGTTCTCACCACCGGCGTTATCGCCAAACCAG
CCAGTAGAGTACTGCTGACCCACGTTACCATCCATCATCACGATGGCATCAACCCGTTTG
CCGTTTTCGTTGTAGACACGTTGTTTTAACTGCAAATCAAACCAGCCGGAGTATTCGTTA
CCAAAGCGGCCCAGAGAACCAATTGCCCATGATTTAGGTGAACCATGAGAGGCTGTTCCC
CAACCAGAACGGTAGTAGCCGTTGTAACTAAAGCCGATTTCATCTTTCACAAATTTACTG
AAATCTTTCAGAGTCATGGAAGAATAAATCGAGCCTGTCTCACTGGCATTTTTCTCTTCA
TTTTTAACCAGTACAGCATCAGGCTTTGCGGCACGACTGGTCGGGAATGGATTGGCGGCA
TACCCTTGATCATTCGTACTTACGCTACGATTCACCGTCGCTGGCGTATACTTTTTCTTC
TCTTCATCTTTATATTTTTTCAGTTCGCTTTGCGTTTCTCTTAACGCCTTTTCTAATAGC
TCAAGGCGTTGTTCCACTGTTAATGATTCAGCCAATGATTGTGCGGAAAAGGCTAACGGT
GCCATTAATAAGATGGCAGAGGTAATAATATTTCGTCTAAACATAATATCCCTTTATGGT
GCAAAGAAAGAATTAATGCATCGCATCCAGACTGTTCTGAATGCGACGATAATTAAGGTG
CTTTATTGGTTATTTTTTT-AATGATAGCCCCCGAGTTTTGATCACTTCTGCATACCATC
CGAAGCTTTTCTTGCGCGTTCTTGTGAGGCTTCCTTCACCATTATCATCACGATCCACAT
AAATAAAGCCGTAGCGCTTAGACATTTGTGAATGAGATGCACTGACTAAATCAATTGGCC
CCCAACTGGTGTACCCCATAATATCCACACCATCGGCAATCGCTTCATTTACCTGTACCA
GGTGATCGTTTAAATAGGCAATTCGATAATCGTCCTGTATCGAACCATCCACTTCAACGC
TGTCTTTTGCGCCTAATCCGTTCTCGACAATAAATAACGGTTTTTGATAACGATCCCAAA
GCGTATTTAACAGAATCCGTAATCCAACCGGATCAATTTGCCACCCCCACTCTGAACTTT
TCAGATGCGGATTTGGGATCATATTCAGTATGTTGCCCTGCGCATTTTTATTAATGCTTT
CGTCGTGGGAAACACAACCGGTCATGTAATAACTAAAAGAGATGAAATCTACGGTATGTT
TTAAATCTTCTGCGTCACTTTCAGTCATCTCAATGGTGATATTGTGGTCGCGGAAGAAAC
GCTGCATATAGCCGGGATACTGACCACGCGCCTGAACATCACCAAAGAACATCCAGCGCC
GGTTCTCTTCCATGGCCTGCAACATATCCTGTGGCTGGCAGGTGAGGGGGTAAACCAGCC
CACCGAGAAGCATATTGCCAATTTTCGCTTCGGGGATCAGGCTATGACAGGCTTTAACTG
CCCGCGCACTGGCAACCAGTTGATGATGGATCGCCTGATAAACTTCCGCCTCGCCACTCT
CTTCTGCCAGCCCCACGCCCGTGAATGGCGCGTGTAATGACATGTTGATTTCATTAAATG
TCAGCCATAACGCAACTTTATGTTGGTAGCGGGTAAAGACCGTGCGTGCGTAATGCTCGA
AGTGATCGATGACCGCCCGATTAGCCCAACCGCCGTAGTTTTTCACCAGCCCATATGGCA
TTTCGTAATGGGATAACGTTACCAGCGGCTTGATCCCCGCCTGCGCCATTTCATCAAACA
GCCGCTCGTAAAACGCTAACCCCGCTTCATTCGGTTCGGCTTCATCGCCCTGAGGAAAAA
TTCGCGCCCAGGCAATGGAAATACGCAGACAGGTGAAGCCCATCTCGGCAAATAACGCGA
TATCTTCCGGGTAACGGTGATAAAAATCGATGGCGACATCTTTGATATTCTCTTTCCCCA
GGATGCGCGGTTCCATTTTTCCCATTACGCCATGAGGCTGTAAATCTGAGGTCGTGATCC
CTTTGCCATCTTCCTGCCAGGCGCCTTCCACCTGATTGGCAGCTGTTGCACCACCCCAAA
GAAATGTTTCTGGAAATGCTTTCATAATTAACTCCTTTTATCGTTAGCGAATGATGGATA
ACAGCGGCTCACCAGCGTTTATCTGCGCCGTGCCGTGGGGTAATACGTCCGTAAAATCAT
CGCTATTACTGATTAATACCGGCGTCGTCAGATCAAATCCGGCCTCGCGAATAGCAGGGA
TATCAAAAGAAATCAGCCGATCGCCTGTATTGACCTTGTCACCCACGTTGACGTGAGCGG
AAAAGAATTTGCCGTCCAGTTTTACGGTGTCGATACCGACATGAATCAGGATCTCCACGC
CATCATCTGACTCAATGCCAATGGCGTGTAATGTGGCGAACAACGAAGCAATTTGCCCCG
CCACCGGAGAACGCACTTCACCAACAGAGGGCAGAATGGCAATACCTTTACCCAACAGGC
CGCTGGCAAACGTGGTATCAGCGACGTGAATGAGCGGCACAATCTCTCCCGTCATCGGTG
AACAGATACCGCCCTGCTCAGGTG---TAATAACCTCTGGTGTTTTCTCTTGCTGGGCAA
CTTGCGCTGGCTGACGTTTAGCGGTGATGAAATGAAACATCACCGTACCGACAAATGCGC
AACCGATGGCAATGACACCGCCAATAACGCTGGCCCATACGGTGAAATCAATCCCCGTTG
ACGGGATGGTTTGCATGAAGGTGAAAATACCTGGCAAACCAAAGGAGTAAACTTTCGTTT
GCGCGTAGCCAATGATGGTGGCCCCCAATGCCCCACTTATGCAGGCGATAACGAAGGGGT
ACTTACGCGGCAGATTGACGCCATATACCGCTGGTTCGGTGATACCAAACAAACCTGTCA
ACGCCGCTGATCCCGCCACCACTTTTTTCTGCGCATCGCGTTCGCAGAGGAAGACGCCGA
GCGCCGCCCCGACTTGCGCCATAATGGCGGGCATTAACAGCGGGATCATGGTGTCGTAGC
CCAGCACGGTGAAGTTATTGATAATTAAAGGTATCAAACCCCAATGCAGACCGAACATCA
CAAAGATTTGCCAGAAACCGCCCATTACCGCGCCTGCAAATGCAGGAACCGCCTGATAAA
GCCAGAGATAACCGGCAGCAATCAGTTCACTTATCCAGGTTGATAGCGGCCCCACCAGCA
GAAATGTGATGGGCGTGATGACCATCAGACATAGCAAGGGTGTGAAGAAATTTTTGATTG
CCGAAGGTAACCATGTATTAAGTCGGCGTTCCAGAATGCTGCACAACCAGGCAGAAAAAA
TAATGGGAATAACCGATGACGAGTAATTCAACAATGTGACCGGAATACCCAGGAAATCCA
GGCCCAGCGCATCCACTTTTTGCCCGTTCTCGAAGGCAGTCAGAATTAATGGATGCACTA
ACGCTCCGCCAATCACCATGGCAGTAAATGGATTGCCGCTGAAGCGTTTCCCTGCGGTGT
AGCCCAGGATTATCGGGAAGAACCAAAACAAGGCATCACTGGCGCTAAATAAAATTAAAT
AAGTACCACTTTGTTCGGTCGCCCACTGAAAAGTGAGTGCCAGAGCCAACATACCTTTCA
GGATCCCGGTTGCCGCCATCAAACCGATCAGAGGCGTAAAAATACCTGAAATAACATAAA
AAAAGCGGTTTAACAGATTATCTTTATCATCATTTTCCGGTGCCTGTTGCGCTTTTTCGC
CAAGGCCTGCCACGCTGTTAACCGCCAGGAAGACATCGGCCACATGGTTACCTATGACAA
CCTGAAACTGGCCACCGCTTTCCACCACCATAATAATACCGGGGGTCTTTTTCAGTACCT
CAGCTTGCGCTTTGCTTTCATCCTTTAACTTAAAACGTAATCGCGTTGCACAATGCATCA
GACTCACAATGTTATCTGCGCCCCCGACTCCTGCGACTATTGTTCTGGCTAACTCCGTCA
TAACTTGCCCTCTACCGCTTTGCGGCAAAACTCCAAAAAAAAACCTGAAAAAAACGGCCT
GACGTGAATCAAGCAATTTTTTTCAGGTTTTGCCCGCTTAGTGCGGTAACAATCCTTTAT
TCAGTAATAATATTTCAGTGTTCTTTGCGCACGCGCTCTATATTTATGGCTAAAAACATA
ATCTCTGCAGGTGAGATTTTACGTTGATACTGCAAACCAATAAAAATGGCGATCCGCTCC
GCACATTGCCATGCTTGCGGGTAATTTTGCTTTACTGCTTGTTGTAATGATTCATCACTA
TCGTTAATCGATGCATGTTCAAGAATACGCCAGGATAAAAATTTCAGATGCGTAACCAGT
CGCTGATAACTCAAGCTTTCTTCCTGGTAATTAAGGCTGAACTGAAATTTTATTAATTGC
AGCATTTCTCGCATTAATTGCGTGACACCTGCAACATCCTCCATATTTCCGCTCATTTGG
GCACTGACCAGATGCATGGCAATAAAGCCCACTTCATCTTTCGGTAACTGCACGCCCAAC
CGTTTATCAATAATGGTTAACGCTTCTTCCCCTAGCTGGAACTCTTTCGGGTAAAGTCGC
TGGATATCCCACAGCAGCGGGTTGGGCAGTAGCACGTTTTGCTGAAAGCGTTTAATCGCA
AACTGGCAATGGTCAGTTAGCGAGATATAAATACTGTCCTGCAACTTTCCCAGACGCTCC
TGCGCCAGAGAGATAATACGATCACAGGTTGCCATCACCTCAAGAGGCATATGACTTAAG
AGTTCGCTTAATCGCCCGTTCAGTTCATGACTGCTCAAGGCATACTCTTTTTCTATTCCA
CTTGAGTTAATTCTTTCGCCTGGGCGTTTTTGAAAGCCAATTCCGCGCCCCATGACGACT
TTTTCCCGCTGTTGATCATCAATAACCACCACAACATTATTGTTGAGAATTTTGGTGATT
TGCATGTTCATAGCAAGGACCTTTTTTATAAACAAAAAAACCCGACTTCACCAGTATTCT
CTGGTTATGTCAGGTTTTGCCTGCGAATGCAGTAACAATCCAGTCATTAATTAATGGTTT
TTATAACGAACATCCAGGTTCGAAAATTAATTTAGTTGCGTGCAGAAAAAATAGCAATGC
TCTATTTATAAAAGTATGACCATGCTCGCAGTTATTAATTTTGTGTAATTTTAGGATTTT
ATAAAGTTATATATAACAAATCCCAATAATTAAATTATTGGGATTTACTTGGTGAA

#CFT073
ATGTCTGTTTCACGTCGGGTAATTCATCACGGACTGTATTTTGCGGTTTTAGGGCCGTTA
ATTGGTGTTCTGTTTCTTGTCCTCTACATATTCTTCGCAAAAGAACCGCTGATTCTTTTG
GTAATAATACAGGTACTTCCATTGTTTATCTTATTGTCGATAACTACGGGAGCTATTCCT
GCAATGTTAACTGGCGTAATGGTCGCCTGTCTGCCGGAAAAGATCGGGTCACAGAAACGT
TATCGTTGTCTGGTTGGCGGCATAGGTGGAGTCGTTATCACCGAGATCTATTGCGCTGTT
ATCGTACATATTAAGGACATGGCTTCCTCAGCGTTATTTGAAAACATTCTTTCTGGTGAA
AATCTCGTTGTCCGCATCATCCCAGCATTGCTGGCAGGCGTGGTGATGAGCAGAATCATT
ACACATCTACCCGGATTGGATATTTCATGTCCTGAAACAGACTCTTTAAGCTAAGCGGAA
TGC---------------------------------------------------------
------------------------------------------------------------
------------------------------------------------------------
------------------------------------------------------------
------------------------------------------------------------
------------------------------------------------------------
------------------------------------------------------------
------------------------------------------------------------
------------------------------------------------------------
------------------------------------------------------------
-------------------TTTATCTATTTGTCATTAAATGTTGGAGAACAGGCCGGA-G
CGTAATTCACACATCCGGCCTTATTT-TTAATCT-TAACCGAGCGCTAATTCTGCGGCAG
CGGCTTTATCAGCGATTACCATCAGCGAAGGATGCAGCTGCAACACGGAAGCAGGAACAT
CTTCGGTAACCGGGCCTTGCAGAACATTTTTCAGTGCCTGCGCTTTACCTGCGCCACTGA
CAATTATCAGCAAGTTTTTCGCCGCCATGATGCTTTTCGGCCCCATCGTCACGTAGCTGT
CAGGCACTAATGAAAAGTCGCCGCCCAACTCGCCATGCGCCACAATATCAACCATCTCTC
CCTGGATCGGGAACTCCACGGTTTGCTCATGGAAATGGGTCGTATTTGGCAGATTGCCAC
AAAAATGACCATCTACACCTAATCCCAACACCACCAAATCCAGGCCGCCTTCACGCGCCA
GTTTCTGATCATGCTCGCGGTAGTTATCAATAGTGAGCTTCTGGATATTCTCTTCTTTGA
TCCCTGCAGGGGTGAAAAACAGATTACGCAGATTGGTAATCGTTACGCCTTCCCCTTCTT
TACCGCGAAATGGAATTTCATCGAAATTGTAGAAATAGCAGTTATCGTACCAGGGCTTAC
CTTTAACCAGAGTGATGAGATATTCGTACATGCCTTTGGGCGTGCTACCGGCGGTAATTG
CCAGGTTAACGCGACGCATCTTTGACATATAACCAAGCAGATGATGTGCCGCGACACGGC
TCATTTCCTGGTAATCTTCGGTAATGATCAATTTCATCTTAATGCCTTATTTTATTTAAA
TAATTTCTGTACGAAGGCTGCATAGGCAGGCCGCCAGACATCCATTTCATGGTTCAGACC
CGGATATTCCTGGTAATCAAACTTAATTTTTTTCTGCTCAAGCTCAGTTTTCAGCCCGGC
GATATCCTTGCCGGTTACGACATCTTTATCGCCCACGACCACAGTAAAATTACGTAGTTG
CTGGTTAATAGCTGCCGGCTCGTTCAGCCGGGCAGCGACCCCTTCATCTGGTACGGTCGT
CGTGGTAACACCACTGAATGTGGCCAGCCAGCCAAAGCTTTCCAGATGATTCATTCCCGA
TACCAGTGCCTGATACCCACCTTGTGAAAGCCCTGCCAGTGCGCGACCATCGGCATCTTT
ACGGACATTAAAACGCTTGCTAATCAGCGGGATAATATCGTTCATCAGTTCGCGATCTGC
CGCTTTAGCATTTAACGGATAAAAGACTTTACGTCTCTCCTGAGGAACGAAATCTTCGGG
AATAATGCCCTTCGCATCGGTTTCGGTATCCGGGATCACCACCAGCATCGGTTTAATTTT
CCCTTCAGCCAGCAGGTTATCCATGATTTGCGGGATACGCCCCTGATCAATAGCGGAACG
TCCGGTATCACCAAAGCCGTGATAGAAATAGAGCACTGGCAAAGGCTCGCCTATGCCGGT
GTATCCTGGCGGGGTCCAGACATACATCTGACGTTCGGATTGCAATGCGTTGGAGTGGTA
AGTTATGGCGATCAAATCACCATGCACAACAGAACGTGTATCCAGATAACTGCCCGGTAC
CAGAATCATACTGGAGTTAACCTGGCGCTGAGGCTTAGTCATTGCTGTACCTGTATCAAT
GCTGCGTACACCATCAACATTGAAAAAATACTCGTACAGGTTGCCTTTCAGAACAGGCGT
GCGCCACGACCAGACTCCCGCTTCATCTTTAGTCATCGGGTGAATATTGTCCGGAACCGG
AACACCCACCACTACGGAGACATTTTTTGCCCCAGGGGCAAAGTAGCGAAAGGTCACGCT
GTTATCGGTATTGACCTGAGTCACATACTGTTTCACCGGAATAGTGGGTGCCGGGCTGGC
TGGCATATCCGCTGCTATGGCCCATTGAGCAGAAATACCGCTGGCAATAGCCAGCGTTAA
AGCAGCAATTTTTATATTCATCGTAATATTCCTTTTATTAAGTTCCATTACCACCAGATT
TCAGCCTGGGCACCGACAGCAAACTGGTCGTCTTTATTGTCTTCAAAGGTGAAGCCATCC
AGTTCATTTTCCAGAGCTTTGATATACGTAGCGTAGAAACGAATTTCCGGGCGCGAGGTC
AACATACTGGTATTGACTTTAAAGGTATGGAAGAGCGTGGTTTTATAACCAGATTCATTA
TATTTATTGCTATTCGCATCTTTGTTTTGCTGGGTGAAATAGCCCAGTTCAACACCTGTC
TGGTTATATTGGTCCCAAATATAGGCCGGGCGAACAACCGCACGAATAGATTCGAAATCA
GAATGTGCGCCTGTTTCGTAGCTATAAATATCGTTACCGAAGGAGTAAACAATCGCGTTA
GCCACAATAAAATGATCGCCGATATAAGCTTCGCCCTGCGAAGTCAGACGAACTGCAGTT
CCGCCTGTATGATCACCATAATAACGACCATTAAAGGTAGTAAATGGACTTGCACCAGCA
TAACGACCAAAGTTACTGGCGATAGAGTTATTCGCAACCAGGAAGGAGAATTCGTTGAAG
CCACCCTTATCAAATTTCTGCGTTAAAGATGTACCAAACATCCAGGTTTCTTTCCAGTCA
TAATACCCGTTATTATCCTGATTATCTTTTTCCGATGCGCTTTCATTTGCTGAGACATAA
CGACCGCTCACCATTAAGGTGGCTTTATCCCATAACGGGATATCTTTATAGCGTAAATCA
ATGGTATTGGTATTAATCTGCTGTTTGTTTTGCAGGCTGCGATCGTAATCATCGACATCT
TCACGAACCAGCGCGATATCAATTTTACCCGGACCGACTTTCCAGTTTTCCAGACCTACA
CCTGCGGCAGCATCGGTACGCTGCGTTTTCCAGTCAAGCATCTGGATTTCAATTTTCGGC
GCACCGTGTTTACCCACCCAGAAATCAGCCTCTGGCGCAAAGGGCAGGAAACCTTTGGTG
GTAACGTACATATCAGAGAACTGCATAAAGTTCTCACCACCGGCGTTATCGCCAAACCAG
CCAGTAGAGTACTGCTGACCCACGTTACCATCCATCATCACGATGGCATCAACCCGTTTG
CCGTTTTCGTTGTAGACACGTTGTTTTAACTGCAAATCAAACCAGCCGGAGTATTCGTTA
CCAAAGCGGCCCAGAGAACCAATTGCCCATGATTTAGGTGAACCATGAGAGGCTGTTCCC
CAACCAGAACGGTAGTAGCCGTTGTAACTAAAGCCGATTTCATCTTTCACAAATTTACTG
AAATCTTTCAGAGTCATGGAAGAATAAATCGAGCCTGTCTCACTGGCATTTTTCTCTTCA
TTTTTAACCAGTACAGCATCAGGCTTTGCGGCACGACTGGTCGGGAATGGATTGGCGGCA
TACCCTTGATCATTCGTACTTACGCTACGATTCACCGTCGCTGGCGTATACTTTTTCTTC
TCTTCATCTTTATATTTTTTCAGTTCGCTTTGCGTTTCTCTTAACGCCTTTTCTAATAGC
TCAAGGCGTTGTTCCACTGTTAATGATTCAGCCAATGATTGTGCGGAAAAGGCTAACGGT
GCCATTAATAAGATGGCAGAGGTAATAATATTTCGTCTAAACATAATATCCCTTTATGGT
GCAAAGAAAGAATTAACGCATCGCATCCAGACTGTTCTGAATGCGACGATATTTAAGGTG
CTTTATTGGTTATTTTTTT-AATGATAGCCCCCGAGTTTTGATCACTTCTGCATACCATC
CGAAGCTTTTCTTGCGCGTTCTTGTGAGGCTTCCTTCACCATTATCATCACGATCCACAT
AAATAAAGCCGTAGCGCTTAGACATTTGTGAATGAGATGCACTGACTAAATCAATTGGCC
CCCAACTGGTGTACCCCATAATATCCACACCATCGGCAATCGCTTCATTTACCTGTACCA
GGTGATCGTTTAAATAGGCAATTCGATAATCGTCCTGTATCGAACCATCCGCTTCAACGC
TGTCTTTTGCGCCTAATCCGTTCTCGACAATAAATAACGGTTTTTGATAACGATCCCAAA
GTTTATTTAACAGAACCCGTAATCCAACCGGATCAATTTGCCACCCCCACTCTGAACTTT
TCAGATGCGGATTGGGGATCATATTCAGTATGTTGCCCTGCGCATTTTTATTAATGCTTT
CGTCGTGGGAAACACAACCGGTCATGTAATAACTAAAAGAGATGAAATCTACGGTATGTT
TTAAATCTTCTGCGTCACTTTCAGTCATCTCAATGGTGATATTGTGGTCGCGGAAGAAAC
GCTGCATATAGCCGGGATACTGACCACGCGCCTGAACATCACCAAAGAACATCCAGCGCC
GGTTCTCTTCCATGGCCTGCAACATATCCTGTGGCTGGCAGGTGAGGGGGTAAACCAGCC
CACCGAGAAGCATATTGCCAATTTTCGCTTCGGGGATCAGGCTATGACAGGCTTTAACTG
CCCGCGCACTGGCAACCAGTTGATGATGGATCGCCTGATAAACTTCCGCCTCGCCACTCT
CTTCTGCCAGCCCCACGCCCGTGAATGGCGCGTGTAATGACATGTTGATTTCATTAAATG
TCAGCCATAACGCAACTTTATGTTGGTAGCGGGTAAAGACCGTGCGTGCGTAATGCTCGA
AGTGATCGATGACCGCCCGATTAGCCCAACCGCCGTAGTTTTTCACCAGCCCATATGGCA
TTTCGTAATGGGATAACGTTACCAGCGGCTTGATCCCCGCCTGCGCCATTTCATCAAACA
GCCGCTCGTAAAACGCTAACCCCGCTTCATTCGGTTCGGCTTCATCGCCCTGAGGAAAAA
TTCGCGCCCAGGCAATGGAAATACGCAGACAGGTGAAGCCCATCTCGGCAAATAACGCGA
TATCTTCCGGGTAACGGTGATAAAAATCGATGGCGACATCTTTGATATTCTCTTTCCCCA
GGATGCGCGGTTCCATTTTTCCCATTACGCCATGAGGCTGTAAATCTGAGGTCGTGATCC
CTTTGCCATCTTCCTGCCAGGCGCCTTCCACCTGATTGGCAGCTGTTGCACCACCCCAAA
GAAATGTTTCTGGAAATGCTTTCATAATTAACTCCTTTTATCGTTAGCGAATGATGGATA
ACAGCGGCTCACCAGCGTTTATCTGCGCCGTGCCGTGGGGTAATACGTCCGTAAAATCAT
CGCTATTACTGATTAATACCGGCGTCGTCAGATCAAATCCGGCCTCGCGAATAGCAGGGA
TATCAAAAGAAATCAGCCGATCGCCTGTATTGACCTTGTCACCCACGTTGACGTGAGCGG
AAAAGAATTTGCCGTCCAGTTTTACGGTATCGATACCGACATGAATCAGGATCTCCACAC
CATCATCTGACTCAATGCCAATGGCGTGTAATGTGGCGAACAACGAAGCAATTCGACCTG
CCACCGGAGAACGCACTTCACCAACCGAGGGCATAATGGCAATACCTTTACCCAACAGGC
CGCTGGCAAACGTGGTATCAGCGACGTGAATGAGCGGCACAATCTCTCCCGTCATCGGTG
AACAGATACCGCCCTGCTCAGGTG---TAATAACCTCTGGTGTTTTCTCTTGCTGGGCAA
CTTGCGCTGACTGACGTTTAGCGGTGATGAAATGAAGCATTACCGTACCGACAAATGCGC
AACCGATGGCAATGACACCACCAATAACGCTGGCCCATACGGTGAAATCAATCCCCGTTG
ACGGGATGGTTTGCATGAAGGTGAAAATACCTGGCAAACCAAAGGAGTAAACTTTCGTTT
GCGCGTAGCCAATGATGGTGGCCCCCAATGCCCCACTTATGCAGGCGATAACGAAGGGGT
ACTTACGCGGCAGATTGACGCCATATACCGCTGGTTCGGTGATACCAAACAAACCTGTCA
ACGCCGCTGATCCCGCCACCACTTTTTTCTGTGCATCGCGTTCGCAGAGGAAGACGCCGA
GCGCCGCCCCGACTTGCGCCATAATGGCGGGCATTAACAGCGGGATCATGGTGTCGTAGC
CCAGCACGGTGAAGTTATTGATAATTAAAGGTATCAAACCCCAATGCAGACCGAACATCA
CAAAGATTTGCCAGAAGCCGCCCATTACCGCGCCTGCAAATGCAGGAACCGCCTGATAAA
GCCAGAGATAACCGGCAGCAATCAGTTCACTTATCCAGGTTGATAGCGGCCCCACCAGCA
GAAATGTGATGGGCGTGATGACCATCAGACATAGCAAGGGTGTGAAGAAATTTTTGATTG
CCGAAGGTAACCATGCATTAAGTCGGCGTTCCAGAATGCTGCACAACCAGGCAGAAAAAA
TAATGGGAATAACCGATGACGAGTAATTCAACAATGTGACCGGAATACCCAGGAAATCCA
GGCCCAGCGCATCCACTTTTTGCCCGTTCTCGAAGGCAGTCAGAATTAATGGATGCACTA
ACGCTCCGCCAATCACCATGGCAGTAAATGGATTGCCGCTGAAGCGTTTCCCTGCGGTGT
AGCCCAGGATTATCGGGAAGAACCAAAACAAGGCATCACTGGCGCTAAATAAAATTAAAT
AAGTACCACTTTGTTCGGTCGTCCACTGAAAAGTGAGTGCCAGAGCCAACATACCTTTCA
GGATCCCGGTTGCCGCCATCAAACCGATCAGAGGCGTAAAAATACCTGAAATAACATAAA
CAAAGCGGTTTAACAGATTACCTTTATCATCATTTTCCGGTGCCTGTTGCGCTTTTTCGC
CAAGGCCTGCCACGCTGTTAACCGCCAGGAAGACATCGGCCACATGGTTACCTATGACAA
CCTGAAACTGGCCACCGCTTTCCACCACCATAATAATACCGGGGGTCTTTTTCAGTACCT
CAGCTTGCGCTTTGCTTTCATCCTTTAACTTAAAACGTAATCGCGTTGCACAATGCATCA
GACTCACAATGTTATCTGCGCCCCCGACTCCTGCGACTATTGTTCTGGCTAACTCCGTCA
TAACTTGCCCTCTACCGCTTTGCGGCAAAACTCCAAAAAAAAACCTGAAAAAAACGGCCT
GACGTGAATCAAGCAATTTTTTTCAGGTTTTGCCCGCTTAGTGCGGTAACAATCCTTTAT
TCAGTAATAATATTTCAGTGTTCTTTGCGCACGCGCTCTATATTTATGGCTAAAAACATA
ATCTCTGCAGGTGAGATTTTACGTTGATACTGCAAACCAATAAAAATGGCGATCCGCTCC
GCACATTGCCATGCTTGCGGGTAATTTTGCTTTACTGCTTGTTGTAATGATTCATCACTA
TCGTTAATCGATGCATGTTCAATAATACGCCAGGATAAAAATTTCAGATGCGTAACCAGT
CGCTGATAACTCAAGCTTTCTTCCTGGTAATTAAGGCTGAACTGAAATTTTATTAATTGC
AGCATTTCTCGCATTAATTGCGTGACACCTGCAACATCCTCCATATTTCCGCTCATTTGG
GCACTGACCAGATGCATGGCAATAAAGCCCACTTCATCTTTCGGTAACTGCACGCCCAAC
CGTTTATCAATAATGGTTAACGCTTCTTCCCCTAGCTGGAACTCTTTCGGGTAAAGTCGC
TGGATATCCCACAGCAGCGGGTTGGGCAGTAGCACGTTTTGCTGAAAGCGTTTAATCGCA
AACTGGCAATGGTCAGTTAGCGAGATATAAATACTGTCCTGCAACTTTCCCAGACGCTCC
TGCGCCAGAGAGATAATACGATCACAGGTTGCCATCACCTCAAGAGGCATATGACTTAAG
AGTTCGCTTAATCGCCCGTTCAGTTCATGACTGCTCAAGGCATACTCTTTTTCTATTCCA
CTTGAGTTAATTCTTTCGCCTGGGCGTTTTTGAAAGCCAATTCCGCGCCCCATGACGACT
TTTTCCCGCTGTTGATCATCAATAACCACCACAACATTATTGTTGAGAATTTTGGTGATT
TGCATGTTCATAGCAAGGACCTTTTTTATAAACAAAAAAACCCGACTTCACCAGTATTCT
CTGGTTATGTCAGGTTTTGCCTGCGAATGCAGTAACAATCCAGTCATTAATTAATGGTTT
TTATAACGAACATCCAGGTTCGAAAATTAATTTAGTTGCGTGCAGAAAAAATAGCAATGC
TCTATTTATAAAAGTATGACCATGCTCGCAGTTATTAATTTTGTGTAATTTTAGGATTTT
ATAAAGTTATATATAACAAATCCCAATAATTAAATTATTGGGATTTACTTGGTGAA

#F11
ATGTCTGTTTCACGTCGGGTAATTCATCACGGACTGTATTTTGCGGTTTTAGGGCCGTTA
ATTGGTGTTCTGTTTCTTGTCCTCTACATATTCTTCGCAAAAGAACCGCTGATTCTTTTG
GTAATAATACAGGTACTTCCATTGTTTCTCTTAATGTCGATAACTACGGGAGCTATTCCT
GCAATGTTAACTGGCGTAATGGTCGCCTGTCTGCCGGAAAAGATCGGGTCACAGAAACGT
TATCGTTGTCTGGTTGGCGGCATAGGTGGAGTCGTTATCACCGAGATCTATTGCGCTGTT
ATCGTACATATTAAGGACATGGCTTCCTCAGCGTTATTTGAAAACATTCTTTCTGGTGAA
AATCTCGTTGTCCGCATCATCCCAGCATTGCTGGCAGGCGTGGTGATGAGCAGAATCATT
ACACGTCTACCCGGATTGGATATTTCATGTCCTGAAACAGACTCTTTAAGCTAAGCGGAA
TGC---------------------------------------------------------
------------------------------------------------------------
------------------------------------------------------------
------------------------------------------------------------
------------------------------------------------------------
------------------------------------------------------------
------------------------------------------------------------
------------------------------------------------------------
------------------------------------------------------------
------------------------------------------------------------
-------------------TTTATCTATTTGTCATTAAATGTTGGAGAACAGGCCGGA-G
CGTAATTCACACATCCGGCCTTATTT-TTAATCT-TAACCGAGCGCTAATTCTGCGGCAG
CGGCTTTATCAGCGATTACCATCAGCGAAGGATGCAGCTGCAACACGGAAGCAGGAACAT
CTTCGGTAACCGGACCTTGCAGAACATTTTTCAGTGCCTGCGCTTTACCCGCGCCACTGA
CAATTATCAGCAAGTTTTTCGCCGCCATGATGCTTTTCGGCCCCATCGTCACGTAGCTGT
CAGGCACTAATGAAAAGTCGCCGCCCAACTCGCCATGCGCCACAATATCAACCATCTCTC
CCTGGATCGGGAACTCCACGGTTTGCTCATGGAAATGGGTCGTATTTGGCAAATTGCCAC
AAAAATGACCATCTACACCTAATCCCAACACCACCAAATCCAGGCCGCCTTCACGCGCCA
GTTTCTGATCATGCTCGCGGTAGTTATCAATAGTGAGCTTCTGGATATTCTCTTCTTTGA
TCCCCGCAGGGGTGAAAAACAGATTACGCAGATTGGTAATCGTTACGCCTTCTCCCTCTT
TGCCGCGAAATGGAATTTCATCGAAATTATAGAAATAGCAGTTATCGTACCAGGGCTTAC
CTTTAACCAGAGTGATGAGATATTCGTACATGCCTTTGGGCGTGCTCCCGGCGGTAATTG
CCAGGTTAACACGACGCGTCTTCGACATATAACCAAGCAGATGGTGTGCCGCGACACGGC
TCATTTCCTGGTAATCTTCGGTAATGATTAATTTCATCTTAATGCCTTATATTATTTGAA
TAATTTCTGTACGAAGGCTGCATAGGCAGGCCGCCAGACATCCATTTCATGGTTCAGACC
CGGATATTCCTGGTAATCAAACTTAATTTTTTTCTGCTCAAGCTCAGTTTTCAGCCCGGC
GATATCCTTGCCGGTTACAACATCTTTATCCCCAACAACCACAGTAAAATTACGTAGTTG
CTGGTTAATAGCTGCCGGCTCGTTCAGCCGGGCAGCGACCCCTTCATCTGGTACGGTCGT
CGTGGTAACACCACTGAATGTGGCCAGCCAGCCAAAGCTTTCCAGATGATTCATTCCCGA
TACCAGTGCCTGATACCCACCTTGTGAAAGCCCTGCCAGTGCGCGACCATCGGCATCTTT
ACGGACATTAAAACGCTTGCTAATCAGCGGGATAATATCGTTCATCAGTTCGCGATCTGC
CGCTTTAGCATTTAACGGATAAAAGACTTTACGTCTCTCCTGAGGAACGAAATCTTCGGG
AATAATGCCCTTCGCATCGGTTTCGGTATCCGGGATCACCACCAGCATCGATTTAATTTT
CCCTTCAGCCAGCAGGTTATCCATGATTTGCGGGATACGCCCCTGATCAATAGCGGAACG
TCCGGTATCACCAAAGCCGTGATAGAAATAGAGCACTGGCAAAGGCTCGCCTATGCCGGT
GTATCCTGGCGGGGTCCAGACATACATCTGACGTTCGGATTGCAATGCGTTGGAGTGGTA
AGTTATGGCGATCAAATCACCATGCACAACAGAACGTGTATCCAGATAACTGCCCGGTAC
CAGAATCATACTGGAGTTAACCTGACGCTGAGGCTTAGTCATTGCCGTGCCTGTATCAAT
GCTGCGTACACCATCAACATTGAAAAAATACTCGTACAGATTGCCTTTCAGGACAGGCGT
GCGCCACGACCAGACTCCCGCTTCGTCTTTGGTCATCGGGTGAATATTGTCCGGAACCGG
AACACCCACCACTACGGAGACATTTTT-GCCCCAGGGGCAAAGTAGCGAAAGGTCACGCT
GTTATCGGTATTGACCTGAGTCACATACTGTTTCACCGGAATAGTGGGTGCCGGGCTGGC
TGGCATATCCGCTGCTATGGCCCATTGAGCAGAAATACCGCTGGCAATAGCCAGCGTTAA
AGCAGCAATTTTTATATTCATCGTAATATTCCTTTTATTAAGCTCCATTACCACCAGATT
TCAGCCTGGGCACCGACAGCAAACTGGTCGTCTTTATTGTCTTCAAAGGTGAAGCCATCC
AGTTCATTTTCCAGAGCTTTGATATACGTAGTGTAGAAACGAATTTCCGGGCGCGAGGTC
AACATACTGGTATTGACTTTAAAGGTATGGAAGAGCGTGGTTTTATAACCAGACTCATTA
TATTTATTGCTATTCGCATCTTTGTTTTGCTGGGTGAAATAGCCCAGTTCAACACCTGTC
TGGTTATATTGGTCCCAAATATAGGCCGGGCGAACAACCGCACGAATAGATTCGAAATCA
GAATGTGCGCCTGTTTCGTAGCTATAAATATCGTTACCGAAGGAGTAAACAATCGCGTTA
GCCACAATGAAATGATCGCCGATATAAGCTTCGCCCTGCGAAGTCAGACGAACTGCAGTT
CCGCCTGTGTGATCACCATAATAACGACCATTAAAGGTAGTAAATGGACTTGCACCAGCA
TAACGACCAAAGTTACTGGCGATAGAGTTATTCGCAACCAGGAAGGAGAATTCGTTGAAG
CCACCCTTATCAAATTTCTGCGTTAAAGATGTACCAAACATCCAGGTATCTTTCCAGTCA
TAATACCCGTTATTATCCTGATTATCTTTTTCCGATGCGCTTTCATTTGCTGAGACATAA
CGACCGCTCACCATTAAGGTGGCTTTATCCCATAACGGGATATCTTTATAGCGTAAATCA
ATGGTATTGGTATTAATCTGCTGTTTGTTTTGCAGGCTGCGATCGTAATCATCGACATCT
TCACGAACCAGCGCGATATCAATTTTACCCGGACCGACTTTCCAGTTTTCCAGACCTACA
CCTGCGGCAGCATCGGTACGCTGCGTTTTCCAGTCAAGCATCTGGATTTCAATTTTCGGC
GCACCGTGTTTACCCACCCAGAAATCAGCCTCTGGCGCAAAGGGCAGGAAACCTTTGGTG
GTAACGTACATATCAGAGAACTGCATAAAGTTCTCGCCACCGGCGTTATCGCCAAACCAG
CCAGTAGAGTACTGCTGACCCACGTTACCATCCATCATCACGATGGCATCAACCCGTTTG
CCGTTTTCGTTGTAGACACGTTGTTTTAACTGCAAATCAAACCAGCCGGAGTATTCGTTA
CCAAAGCGGCCCAGAGAACCAATTGCCCATGATTTAGGTGAACCATGAGAGGCTGTTCCC
CAACCAGAACGGTAGTAGCCGTTGTAACTAAAGCCGATTTCATCTTTCACAAATTTACTG
AAATCTTTCAGAGTCATGGAAGAATAAATCGAGCCTGTCTCACTGGCATTTTTCTCTTCA
TTTTTAACCAGTACAGCATCAGGCTTTGCGGCATGACTGGTCGGGAATGGATTGGCGGCA
TACCCTTGATCATTCGTACTTACGCTACGATTCACCGTCGCTGGCGTATACTTTTTCTTC
TCTTCATCTTTATATTTTTTCAGTTCGCTTTGCGTTTCTCTTAACGCCTTTTCTAATAGC
TCAAGGCGTTGTTCCACTGTTAATGATTCAGCCAATGATTGTGCGGAAAAGGCTAACGGT
GCCATTAATAAGATGGCAGAGGTAATAATATTTCGTCTAAACATAATATCCCTTTATGGT
GCAAAGAAAGAATTAATGCATCGCATCCAGACTGTTCTGAATGCGACGATAATTAAGGTG
CTTTATTGGTTATTTTTTT-AATGATAGCCCCCGAGTTTTGATCACTTCTGCATACCATC
CGAAGCTTTTCTTGCGCGTTCTTGTGAGGCTTCCTTCACCATTATCATCACGATCCACAT
AAATAAAGCCGTAGCGCTTAGACATTTGTGAATGAGATGCACTGACTAAATCAATTGGCC
CCCAACTGGTGTACCCCATAATATCCACACCATCGGCAATCGCTTCATTTACCTGTACCA
GGTGATCGTTTAAATAGGCAATTCGATAATCGTCCTGTATCGAACCATCCGCTTCAACGC
TGTCTTTTGCGCCTAATCCGTTCTCGACAATAAATAACGGTTTTTGATAACGATCCCAAA
GTGTATTTAACAGAACCCGTAATCCAACCGGATCAATTTGCCACCCCCACTCTGAACTTT
TCAGATGCGGATTGGGGATCATATTCAGTATGTTGCCCTGCGCATTTTTATTAATGCTTT
CGTCGTGGGAAACACAACCGGTCATGTAATAACTAAAAGAGATGAAATCTACGGTATGTT
TTAAATCTTCTGCGTCACTTTCAGTCATCTCAATGGTGATATTGTGGTCGCGGAAGAAAC
GCTGCATATAGCCGGGATACTGACCACGCGCCTGAACATCACCAAAGAACATCCAGCGCC
GGTTCTCTTCCATGGCCTGCAACATATCCTGTGGCTGGCAGGTGAGGGGGTAAACCAGCC
CACCGAGAAGCATATTGCCAATTTTCGCTTCGGGGATCAGGCTATGACAGGCTTTAACTG
CCCGCGCACTGGCAACCAGTTGATGATGGATCGCCTGATAAACTTCCGCCTCGCCACTCT
CTTCTGCCAGCCCCACGCCCGTGAATGGCGCGTGTAATGACATGTTGATTTCATTAAATG
TCAGCCATAACGCAACTTTATGTTGGTAGCGGGTAAAGACCGTGCGTGCGTAATGCTCGA
AGTGATCGATGACCGCCCGATTAGCCCAACCGCCGTAGTTTTTCACCAGCCCATATGGCA
TTTCGTAATGGGATAACGTTACCAGCGGCTTGATCCCCGCCTGCGCCATTTCATCAAACA
GCCGCTCGTAAAACGCTAACCCCGCTTCATTCGGTTCGGCTTCATCGCCCTGAGGAAAAA
TTCGCGCCCAGGCAATGGAAATACGCAGACAGGTGAAGCCCATCTCGGCAAATAACGCGA
TATCTTCCGGGTAACGGTGATAAAAATCGATGGCGACATCTTTGATATTCTCTTTCCCCA
GGATGCGCGGTTCCATTTTTCCCATTACGCCATGAGGCTGTAAATCTGAGGTCGTGATCC
CTTTGCCATCTTCCTGCCAGGCGCCTTCCACCTGATTGGCAGCTGTTGCACCACCCCAAA
GAAATGTTTCTGGAAATGCTTTCATAATTAACTCCTTTTATCGTTAGCGAATGATGGATA
ACAGCGGCTCACCAGCGTTTATCTGCGCCGTGCCGTGGGGTAATACGTCCGTAAAATCAT
CGCTATTACTGATTAATACCGGCGTCGTCAGATCAAATCCGGCCTCGCGAATAGCAGGGA
TATCAAAAGAAATCAGCCGATCGCCTGTATTGACCTTGTCACCCACATTGACGTGAGCGG
AAAAGAATTTGCCGTCCAGTTTTACGGTGTCGATACCGACATGAATCAGGATCTCCACGC
CATCATCTGACTCAATGCCGATGGCATGTAATGTGGCGAACAACGAAGCAATTCGACCCG
CCACCGGAGAACGCACTTCACCAACAGAGGGCAGAATGGCAATACCTTTACCCAACAGGC
CGCTGGCAAACGTGGTATCAGCGACGTGAATGAGCGGCACAATCTCTCCCGTCATCGGTG
AACAGATACCGCCCTGCTCAGGTG---TAATAACCTCTGGTGTTTTCTCTTGCTGGGCAA
CTTGCGCTGACTGACTCTTAGCGGTGATGAAATGAAACATCACCGTACCGACAAATGCGC
AACCGATGGCAATGACACCGCCAATAACGCTGGCCCATACGGTGAAATCAATCCCCGTTG
ACGGGATGGTTTGCATGAAGGTGAAAATACCTGGCAAACCAAAGGAGTAAACTTTCGTTT
GCGCGTAGCCAATGATGGTGGCCCCCAATGCCCCACTTATGCAGGCGATAACGAAGGGGT
ACTTACGCGGCAGATTGACGCCATATACCGCTGGTTCGGTGATACCAAACAAACCTGTCA
ACGCCGCTGATCCCGCCACCACTTTTTTCTGTGCATCGCGTTCGCAGAGGAAGACGCCGA
GCGCCGCCCCGACTTGCGCCATAATGGCGGGCATTAACAGCGGGATCATGGTGTCGTAGC
CCAGCACGGTGAAGTTATTGATAATTAAAGGTATCAAACCCCAATGCAGACCGAACATCA
CAAAGATTTGCCAGAAGCCGCCCATTACCGCGCCTGCAAATGCAGGAACCGCCTGATAAA
GCCAGAGATAACCGGCAGCAATCAGTTCACTTATCCAGGTTGATAGCGGCCCCACCAGCA
GAAATGTGATGGGCGTGATGACCATCAGACATAGCAAGGGTGTGAAGAAATTTTTGATTG
CCGAAGGTAACCACGCATTAAGTCGGCGTTCCAGAATGCTGCACAACCAGGCAGAAAAAA
TAATGGGAATAACCGATGACGAGTAATTCAACAATGTGACCGGAATACCCAGGAAATCCA
GGCCCAGCGCATCCACTTTTTGCCCGTTCTCGAAGGCAGTCAGAATTAATGGATGCACTA
ACGCTCCGCCAATCACCATGGCAGTAAATGGATTGCCGCTGAAGCGTTTCCCTGCGGTGT
AGCCCAGGATTATCGGGAAGAACCAAAACAAGGCATCACTGGCGCTAAATAAAATTAAAT
AAGTACCACTTTGTTCGGTCGTCCACTGAAAAGTGAGTGCCAGAGCCAACATACCTTTCA
GGATCCCGGTTGCCGCCATCAAACCGATCAGAGGCGTAAAAATACCTGAAATAACATAAA
CAAAGCGGTTTAACAGATTACCTTTATCATCATTTTCCGGTGCCTGTTGCGCTTTTTCGC
CAAGGCCTGCCACGCTGTTAACCGCCAGGAAGACATCGGCCACATGGTTACCTATGACAA
CCTGAAACTGGCCACCGCTTTCCACCACCATAATAATACCGGGGGTCTTTTTCAGTACCT
CAGCTTGCGCTTTGCTTTCATCCTTTAACTTAAAACGTAATCGCGTTGCACAATGCATCA
GACTCACAATGTTATCTGCGCCCCCGACTCCTGCGACTATTGTTCTGGCTAACTCCGTCA
TAACTTGCCCTCTACCGCTTTGCGGCAAAACTCCAAAAAAAAACCTGAAAAAAACGGCCT
GACGTGAATCAAGCAATTTTTTTCAGGTTTTGCCCGCTTAGTGCGGTAACAATCCTTTAT
TCAGTAATAATATTTCAGTGTTCTTTGCGCACGCGCTCTATATTTATGGCTAAAAACATA
ATCTCTGCAGGTGAGATTTTACGTTGATACTGCAAACCAATAAAAATGGCGATCCGCTCC
GCACATTGCCATGCTTGCTGGTAATTTTGCTTTACTGCTTGTTGTAATGATTCATCACTA
TCGTTAATCGATGCATGTTCAAGAATACGCCAGGATAAAAATTTCAGATGCGTAACCAGT
CGCTGATAACTCAAGCTTTCTTCCTGGTAATTAAGGCTGAACTGAAATTTTATTAATTGC
AGCATTTCTCGCATTAATTGCGTGACACCTGCAACATCCTCCATATTTCCGCTCATTTGG
GCACTGACCAGATGCATGGCAATAAAGCCCACTTCATCTTTCGGTAACTGCACGCCCAAC
CGTTTATCAATAATGGTTAACGCTTCTTCCCCTAGCTGGAACTCTTTCGGGTAAAGTCGC
TGGATATCCCACAGCAGCGGGTTGGGCAGTAGCACGTTTTGCTGAAAGCGTTTAATCGCA
AACTGGCAATGGTCAGTTAGCGAGATATAAATACTGTCCTGCAACTTTCCCAGACGCTCC
TGCGCCAGAGAGATAATACGATCACAGGTTGCCATCACCTCAAGAGGCATATGACTTAAG
AGTTCGCTTAATCGCCCGTTCAGTTCATGACTGCTCAAGGCATACTCTTTTTCTATTCCA
CTTGAGTTAATTCTTTCGCCTGGGCGTTTTTGAAAGCCAATTCCGCGCCCCATGACGACT
TTTTCCCGCTGTTGATCATCAATAACCACCACAACATTATTGTTGAGAATTTTGGTGATT
TGCATGTTCATAGCAAGGACCTTTTTTATAAACAAAAAAACCCGACTTCACCAGTATTCT
CTGGTTATGTCAGGTTTTGCCTGCGAATGCAGTAACAATCCAGTCATTAATTAATGGTTT
TTATAACGAACATCCAGGTTCGAAAATTAATTTAGTTGCGTGCAGAAAAAATAGCAATGC
TCTATTTATAAAAGTATGACCATGCTCGCAGTTATTAATTTTGTGTAATTTTAGGATTTT
ATAAAGTTATATATAACAAATCCCAATAATTAAATTATTGGGATTTACTTGGTGAA

#APEC_O1
ATGTCTGTTTCACGTCGGGTAATTCATCACGGACTGTATTTTGCGGTTTTAGGGCCGTTA
ATTGGTGTTCTGTTTCTTGTCCTCTACATATTCTTCGCAAAAGAACCGCTGATTCTTTTG
GTAATAATACAGGTACTTCCATTGTTTCTCTTAATGTCGATAACTACGGGAGCTATTCCT
GCAATGTTAACTGGCGTAATGGTCGCCTGTCTGCCGGAAAAGATCGGGTCACAGAAACGT
TATCGTTGTCTGGTTGGCGGCATAGGTGGAGTCGTTATCACCGAGATCTATTGCGCTGTT
ATCGTACATATTAAGGACATGGCTTCCTCAGCGTTGTTTGAAAACATTCTTTCTGGTGAA
AATCTCGTTGTCCGCATCATCCCAGCATTGCTGGCAGGCGTAGTGATGAGCAGAATCATT
ACACATCTACCCGGATTGGATATTTCATGTCCTGAAACAGACTCTTTAAGCTAAGCGGAA
TGCTTTATCTATTTGTCATTAAATGTTGGAGAACAGGCCGGAGCGTAATTCACACATCCG
GCCTTATTTTTAAGCTTAACCGA-------------------------------------
------------------------------------------------------------
------------------------------------------------------------
------------------------------------------------------------
------------------------------------------------------------
------------------------------------------------------------
------------------------------------------------------------
------------------------------------------------------------
------------------------------------------------------------
------------------------------------------------------------
------------------------------------------GCGCTAATTCTGCGGCAG
CGGCTTTATCAGCGATTACCATCAGCGAAGGATGCAGCTGCAACACGGAAGCTGGAACAT
CTTCGGTAACCGGACCTTGCAGAACATTTTTCAGTGCCTGCGCTTTACCTGCGCCACTGA
CAATTATCAGCAAGTTTTTCGCCGCCATGATGCTTTTCGGCCCCATCGTCACGTAGCTGT
CAGGCACTAATGAAAAGTCGCCGCCCAACTCGCCATGCGCCACAATATCAACCATCTCTC
CCTGGATCGGGAACTCCACGGTTTGCTCATGGAAATGGGTCGTATTTGGCAGATTGCCAC
AAAAATGACCATCTACACCTAATCCCAACACCACCAAATCCAGGCCGCCTTCACGCGCCA
GTTTCTGATCATGCTCGCGGTAGTTATCAATAGTGAGCTTCTGGATATTCTCTTCTTTGA
TCCCCGCAGGGGTGAAAAACAGATTACGCAGATTGGTAATCGTTACGCCTTCTCCCTCTT
TGCCGCGAAATGGAATTTCATCGAAATTATAGAAATAGCAGTTATCGTACCAGGGCTTAC
CTTTAACCAGAGTGATGAGATATTCGTACATGCCTTTGGGCGTGCTCCCGGCGGTAATTG
CCAGGTTAACACGACGCGTCTTCGACATATAACCAAGCAGATGGTGTGCCGCGACACGGC
TCATTTCCTGGTAATCTTCGGTAATGATTAATTTCATCTTAATGCCTTATATTATTTGAA
TAATTTCTGTACGAAGGCTGCATAGGCAGGCCGCCAGACATCCATTTCATGGTTCAGACC
GGGATATTCCTGGTAATCAAACTTAATTTTTTTCTGCTCAAGCTCAGTTTTCAGCCCGAC
GATATCCTTGCCGGTTACAACATCTTTATCCCCAACAACCACAGTAAAATTACGTAGTTG
CTGGTTAATAGCTGCCGGCTCGTTCAGCCGGGCAGCGACACCTTCATCCGGTACGGTTGT
CGTGGTAACACCACTGAATGTGGCCAGCCAGCCAAAGCTTTCCAGATGATTCATTCCGGA
AACCAGCGCCTGGTACCCGCCTTGTGAAAGCCCCGCCAGCGCGCGGCCATCGGCATCTTT
ACGGACATTAAAACGCTTGCTAATCAGCGGGATAATATCGTTCATCAGTTCGCGATCTGC
CGCTTTAGCATTCAGTGGATAAAAGACTTTACGTCTTTCCTGAGGCACGAAATCTTCGGG
AATAATGCCCTTCGCATCGGTTTCGGTATCAGGGATCACCACCAGCATCGGTTTAATTTT
CCCTTCAGCCAGCAGGTTATCCATGATTTGCGGGATACGCCCCTGATCGATAGCGGAACG
TCCGGTATCACCAAAACCGTGATAGAAATAGAGCACTGGCAAAGGCTCGCCCATGCCGGA
GTATCCTGGCGGGGTCCAGACATACATCTGACGTTCGGATTGCAATGCGCTGGAGTGGTA
AGTTATGGTGATCAAATCACCATGCGCAACAGAACGCGTATCCAGATAACTGCCTGGCAC
CAGAATCATACTGGAGTTAACCTGGCGCTGAGGTTTAGTCATTGCTGTACCTGTATCAAT
GCTGCGTACACCATCAACATTGAAAAAATATTCGTACAGGTTGCCTTTCAGGACAGGTGT
GCGCCACGACCAGACTCCCGCTTCGTCTTTGGTCATCGGGTGAATATTATCCGGAACCGG
AACACCCACCACTACGGAGACATTTTTTGCCCCAGGGGCAAAGTAGCGAAAGGTCACGCT
GTTATCGGCATTGACCTGAGTCACATACTGTTTAACCGGAATAGTGGGTGCCGGGCTGGC
TGGCATATCCGCTGCTATGGCCCACTGAGCAGAAATACCGCTGGCAATAGCCAGCGTTAA
AGCAGCAATTTTTATATTCATCGTAATATTCCTTTCATTAAGTTCCATTACCACCAGATT
TCAGCCTGGGCACCGACAGCAAACTGGTCGTCTTTATTGTCTTCAAAGGTGAAGCCATCC
AGTTCGTTTTCCAGGGCTTTGATATACGTGGCGTAGAAACGAATTTCCGGGCGCGAGGTC
AACATACTGGTATTGACTTTAAAGGTATGGAAGAGCGTGGTTTTATAACCAGACTCATTA
AATTTATTACTATTCGCATCTTTGTTTTGCTGGGTGAAATAGCCCAACTCAACACCTGTC
TGGTTATATTGGTCCCAAATATAGGCCGGGCGAACAACCGCACGAATAGATTCGAAATCA
GAGTGTGCGCCTGTTTCGTAGCTATAAATATCGTTACCGAAGGAGTAAACAATCGCGTTA
GCCACAATAAAATGATCGCCGATATAGGCTTCGCCCTGCGAAGTCAGACGAACTGCTGTT
CCGCCGGTGTGATAACCATAATAACGACCATTAAAGGTGGTAAATGGACTTGCGCCAGCA
TAACGGCCAAAGTTACTGGCGATAGAGTTATTCGCGACCAGGAAGGAGAATTCGTTGAAG
CCACCTTTATCAAATTTCTGCGTTAAAGATGTGCCAAACATCCAGGTATCTTTCCAGTCA
TAATACCCGTTATTATCCTGATTATCTTTTTCCGATGCGCTTTCGTTTGCCGTGACATAA
CGACCACTCACCATTAAGGTGACTTTATCCCATAACGGGATATCTTTATAGCGTAAATCA
ATGGTATTGGTATTAATCTGCTGTTTGTTTTGCAGGCTGCGATCGTAATCATCGACATCT
TCGCGAACCAGCGCGATATCAATTTTACCCGGACCGACTTTCCAGTTTTCCAGACCTACA
CCTGCGGCAGCATCGGTACGCTGCGTTTTCCAGTCAAGCATCTGGATTTCAATTTTCGGC
GCACCGTGTTTACCCACCCAGAAATCAGCCTCTGGCGCAAAGGGCAGGAAACCTTTGGTG
GTAACGTACATATCAGAGAACTGCATAAAGTTCTCACCACCGGCGTTATCGCCAAACCAG
CCAGTAGAGTACTGCTGACCCACGTTACCATCCATCATCACGATGGCATCAACCCGTTTG
CCGTTTTCGTTGTAGACACGTTGTTTTAACTGCAAATCAAACCAGCCGGAGTATTCGTTA
CCAAAGCGGCCCAGAGAACCAATTGCCCATGATTTAGGTGAACCATGAGAGGCTGTTCCC
CAACCAGAACGGTAGTAGCCGTTGTAACTAAAGCCGATTTCATCTTTCACAAATTTACTG
AAATCTTTCAGAGTCATGGAAGAATAAATCGAGCCTGTCTCACTGGCATTTTTCTCTTCA
TTTTTAACCAGTACAGCATCAGGCTTTGCGGCACGACTGGTCGGGAATGGATTGGCGGCA
TACCCTTGATCATTCGTACTTACGCTACGATTCACCGTCGCTGGCGTATACTTTTTCTTC
TCTTCATCTTTATATTTTTTCAGTTCGCTTTGCGTTTCTCTTAACGCCTTTTCTAATAGC
TCAAGGCGTTGTTCCACTGTTAATGATTCAGCCAATGATTGTGCGGAAAAGGCTAACGGT
GCCATTAATAAGATGGCAGAGGTAATAATATTTCGTCTAAACATAATATCCCTTTATGGT
GCAAAGAAAGAATTAATGCATCGCATCCAGACTGTTCTGAATGCGACGATAATTAAGGTG
CTTTATTGGTTATTTTTTT-AATGATAGCCCCCGAGTTTTGATCACTTCTGCATACCATC
CGAAGCTTTTCTTGCGCGTTCTTGTGAGGCTTCCTTCACCATTATCATCACGATCCACAT
AAATAAAGCCGTAGCGCTTAGACATTTGTGAATGAGATGCACTGACTAAATCAATTGGCC
CCCAACTGGTGTACCCCATAATATCCACACCATCGGCAATCGCTTCATTTACCTGTACCA
GGTGATCGTTTAAATAGGCAATTCGATAATCGTCCTGTATCGAACCATCCACTTCAACGC
TGTCTTTTGCGCCTAATCCGTTCTCGACAATAAATAACGGTTTTTGATAACGATCCCAAA
GCGTATTTAACAGAATCCGTAATCCAACCGGATCAATTTGCCACCCCCACTCTGAACTTT
TCAGATGCGGATTTGGGATCATATTCAGTATGTTGCCCTGCGCATTTTTATTAATGCTTT
CGTCGTGGGAAACACAACCGGTCATGTAATAACTAAAAGAGATGAAATCTACGGTATGTT
TTAAATCTTCTGCGTCACTTTCAGTCATCTCAATGGTGATATTGTGGTCGCGGAAGAAAC
GCTGCATATAGCCGGGATACTGACCACGCGCCTGAACATCACCAAAGAACATCCAGCGCC
GGTTCTCTTCCATGGCCTGCAACATATCCTGTGGCTGGCAGGTGAGGGGGTAAACCAGCC
CACCGAGAAGCATATTGCCAATTTTCGCTTCGGGGATCAGGCTATGACAGGCTTTAACTG
CCCGCGCACTGGCAACCAGTTGATGATGGATCGCCTGATAAACTTCCGCCTCGCCACTCT
CTTCTGCCAGCCCCACGCCCGTGAATGGCGCGTGTAATGACATGTTGATTTCATTAAATG
TCAGCCATAACGCAACTTTATGTTGGTAGCGGGTAAAGACCGTGCGTGCGTAATGCTCGA
AGTGATCGATGACCGCCCGATTAGCCCAACCGCCGTAGTTTTTCACCAGCCCATATGGCA
TTTCGTAATGGGATAACGTTACCAGCGGCTTGATCCCCGCCTGCGCCATTTCATCAAACA
GCCGCTCGTAAAACGCTAACCCCGCTTCATTCGGTTCGGCTTCATCGCCCTGAGGAAAAA
TTCGCGCCCAGGCAATGGAAATACGCAGACAGGTGAAGCCCATCTCGGCAAATAACGCGA
TATCTTCCGGGTAACGGTGATAAAAATCGATGGCGACATCTTTGATATTCTCTTTCCCCA
GGATGCGCGGTTCCATTTTTCCCATTACGCCATGAGGCTGTAAATCTGAGGTCGTGATCC
CTTTGCCATCTTCCTGCCAGGCGCCTTCCACCTGATTGGCAGCTGTTGCACCACCCCAAA
GAAATGTTTCTGGAAATGCTTTCATAATTAACTCCTTTTATCGTTAGCGAATGATGGATA
ACAGCGGCTCACCAGCGTTTATCTGCGCCGTGCCGTGGGGTAATACGTCCGTAAAATCAT
CGCTATTACTGATTAATACCGGCGTCGTCAGATCAAATCCGGCCTCGCGAATAGCAGGGA
TATCAAAAGAAATCAGCCGATCGCCTGTATTGACCTTGTCACCCACGTTGACGTGAGCGG
AAAAGAATTTGCCGTCCAGTTTTACGGTGTCGATACCGACATGAATCAGGATCTCCACGC
CATCATCTGACTCAATGCCAATGGCGTGTAATGTGGCGAACAACGAAGCAATTTGCCCCG
CCACCGGAGAACGCACTTCACCAACAGAGGGCAGAATGGCAATACCTTTACCCAACAGGC
CGCTGGCAAACGTGGTATCAGCGACGTGAATGAGCGGCACAATCTCTCCCGTCATCGGTG
AACAGATACCGCCCTGCTCAGGTG---TAATAACCTCTGGTGTTTTCTCTTGCTGGGCAA
CTTGCGCTGGCTGACGTTTAGCGGTGATGAAATGAAACATCACCGTACCGACAAATGCGC
AACCGATGGCAATGACACCGCCAATAACGCTGGCCCATACGGTGAAATCAATCCCCGTTG
ACGGGATGGTTTGCATGAAGGTGAAAATACCTGGCAAACCAAAGGAGTAAACTTTCGTTT
GCGCGTAGCCAATGATGGTGGCCCCCAATGCCCCACTTATGCAGGCGATAACGAAGGGGT
ACTTACGCGGCAGATTGACGCCATATACCGCTGGTTCGGTGATACCAAACAAACCTGTCA
ACGCCGCTGATCCCGCCACCACTTTTTTCTGCGCATCGCGTTCGCAGAGGAAGACGCCGA
GCGCCGCCCCGACTTGCGCCATAATGGCGGGCATTAACAGCGGGATCATGGTGTCGTAGC
CCAGCACGGTGAAGTTATTGATAATTAAAGGTATCAAACCCCAATGCAGACCGAACATCA
CAAAGATTTGCCAGAAACCGCCCATTACCGCGCCTGCAAATGCAGGAACCGCCTGATAAA
GCCAGAGATAACCGGCAGCAATCAGTTCACTTATCCAGGTTGATAGCGGCCCCACCAGCA
GAAATGTGATGGGCGTGATGACCATCAGACATAGCAAGGGTGTGAAGAAATTTTTGATTG
CCGAAGGTAACCATGTATTAAGTCGGCGTTCCAGAATGCTGCACAACCAGGCAGAAAAAA
TAATGGGAATAACCGATGACGAGTAATTCAACAATGTGACCGGAATACCCAGGAAATCCA
GGCCCAGCGCATCCACTTTTTGCCCGTTCTCGAAGGCAGTCAGAATTAATGGATGCACTA
ACGCTCCGCCAATCACCATGGCAGTAAATGGATTGCCGCTGAAGCGTTTCCCTGCGGTGT
AGCCCAGGATTATCGGGAAGAACCAAAACAAGGCATCACTGGCGCTAAATAAAATTAAAT
AAGTACCACTTTGTTCGGTCGCCCACTGAAAAGTGAGTGCCAGAGCCAACATACCTTTCA
GGATCCCGGTTGCCGCCATCAAACCGATCAGAGGCGTAAAAATACCTGAAATAACATAAA
AAAAGCGGTTTAACAGATTATCTTTATCATCATTTTCCGGTGCCTGTTGCGCTTTTTCGC
CAAGGCCTGCCACGCTGTTAACCGCCAGGAAGACATCGGCCACATGGTTACCTATGACAA
CCTGAAACTGGCCACCGCTTTCCACCACCATAATAATACCGGGGGTCTTTTTCAGTACCT
CAGCTTGCGCTTTGCTTTCATCCTTTAACTTAAAACGTAATCGCGTTGCACAATGCATCA
GACTCACAATGTTATCTGCGCCCCCGACTCCTGCGACTATTGTTCTGGCTAACTCCGTCA
TAACTTGCCCTCTACCGCTTTGCGGCAAAACTCCAAAAAAAAACCTGAAAAAAACGGCCT
GACGTGAATCAAGCAATTTTTTTCAGGTTTTGCCCGCTTAGTGCGGTAACAATCCTTTAT
TCAGTAATAATATTTCAGTGTTCTTTGCGCACGCGCTCTATATTTATGGCTAAAAACATA
ATCTCTGCAGGTGAGATTTTACGTTGATACTGCAAACCAATAAAAATGGCGATCCGCTCC
GCACATTGCCATGCTTGCGGGTAATTTTGCTTTACTGCTTGTTGTAATGATTCATCACTA
TCGTTAATCGATGCATGTTCAAGAATACGCCAGGATAAAAATTTCAGATGCGTAACCAGT
CGCTGATAACTCAAGCTTTCTTCCTGGTAATTAAGGCTGAACTGAAATTTTATTAATTGC
AGCATTTCTCGCATTAATTGCGTGACACCTGCAACATCCTCCATATTTCCGCTCATTTGG
GCACTGACCAGATGCATGGCAATAAAGCCCACTTCATCTTTCGGTAACTGCACGCCCAAC
CGTTTATCAATAATGGTTAACGCTTCTTCCCCTAGCTGGAACTCTTTCGGGTAAAGTCGC
TGGATATCCCACAGCAGCGGGTTGGGCAGTAGCACGTTTTGCTGAAAGCGTTTAATCGCA
AACTGGCAATGGTCAGTTAGCGAGATATAAATACTGTCCTGCAACTTTCCCAGACGCTCC
TGCGCCAGAGAGATAATACGATCACAGGTTGCCATCACCTCAAGAGGCATATGACTTAAG
AGTTCGCTTAATCGCCCGTTCAGTTCATGACTGCTCAAGGCATACTCTTTTTCTATTCCA
CTTGAGTTAATTCTTTCGCCTGGGCGTTTTTGAAAGCCAATTCCGCGCCCCATGACGACT
TTTTCCCGCTGTTGATCATCAATAACCACCACAACATTATTGTTGAGAATTTTGGTGATT
TGCATGTTCATAGCAAGGACCTTTTTTATAAACAAAAAAACCCGACTTCACCAGTATTCT
CTGGTTATGTCAGGTTTTGCCTGCGAATGCAGTAACAATCCAGTCATTAATTAATGGTTT
TTATAACGAACATCCAGGTTCGAAAATTAATTTAGTTGCGTGCAGAAAAAATAGCAATGC
TCTATTTATAAAAGTATGACCATGCTCGCAGTTATTAATTTTGTGTAATTTTAGGATTTT
ATAAAGTTATATATAACAAATCCCAATAATTAAATTATTGGGATTTACTTGGTGAA
