# Supplementary material for: Fate of the H-NS–Repressed bgl Operon in Evolution of Escherichia coli
Source: PLoS Genet. 2009 Mar 6;5(3):e1000405. doi: 10.1371/journal.pgen.1000405 (PMC2646131; doi:10.1371/journal.pgen.1000405)
Supplement: Dataset S1 — Sequences used for phylogenetic analyses. (0.11 MB ZIP) [file pgen.1000405.s010.zip › bgl-yieI.fas]

>E165
CTTAAAGAGTCTGTTTCAGGACATGAAATATCCAATCCGGGTAGATGTGTAATGATTCTGCTCATCACTACGCCTGCCAGCAATGCTGGGATGATGCGGACAACGAGATTTTCACCAGAAAGAATGTTTTCAAACAACGCTGAGGAAGCCATGTCCTTAATATGTACGATAACAGCGCAATAGATCTCGGTGATAACGACTCCACCTATGCCGCCAACCAGACAACGATAACGTTTCTGTGACCCGATCTTTTCCGGCAGACAGGCGACCATTACGCCAGTTAACATTGCAGGAATAGCTCCCGTAGTTATCGACATTAAGAGAAACAATGGAAGTACCTGTATTATTACCAAAAGAATCAGCGGTTCTTTTGCGAAGAATATGTAGAGGACAAGAAACAGAACACCAATTAACGGCCCTAAAACCGCAAAATACAGTCCGTGATGAATTACCCGACGTGAAACAGACATATCAAACTCCCTTTACTTACCTTTGCGTGCCAATTTAAGTGGAGTAAGTGAAGGGAGTGTGAATTTCACCAAGTAAATCCCAATAATTTAATTATTGGGATTTGTTATATATAACTTTATAAAATCCTAAAATTACACAAAATTAATAACTGCGAGCATGGTCATACTTTTATAAATAGAGCATTGCTATTTTTTCTGCACGCAACTAAATTAATTTTCGAACCTGGATGTTCGTTATAAAAACCATTAATTAATGACTGGATTGTTACTGCATTCGCAGGCAAAACCTGACATAACCAGAGAATACTGGTGAAGTCGGGTTTTTTTGTTTATAAAAAAGG
>E.coli B171
CTTAAAGAGTCTGTTTCAGGACATGAAATATCCAATCCGGGCAGACGGGTAATGATTCTGCTCATCACCACACCTGCCAGCAATGCAGGAATGATGCGGACAACGAGACTGTCACCAGAAAGAATGTTTTCAAACAACTCCGAGGAAGCCATGCCCTTAATATGTACAATAACTGCACAATAGATCTCGGTGATAACGACGCCACCTATGCCACCAGCCAGACAACGATAATTTTTCTGTGACCCGATCTTTTCCGGCAGACAGGCGACCATCACGCCGGTTAACAATGCAGGAATAACTCCCGTAGTAATCGACAATAAGAGAAACAATGGAAGTACCTGTATTCTTCGCAAAAGAACCAGCGGTTCTTTTGCGAAGAATATGTAGAGGACAAGAAACAGAACACCAATTAACGGTCCTAAAACCGCAAAATAAAGTCCGTGATGTATTACCCGACGTGAAACAGACATATCAAACTCCCTTTACTTACCTTTGAGCGCCAATTTAAGCGGGGTAAGTGAAGGGAGTGTGAAGTTCACCAGACAAATCCCAATAACTTAATTATTGGGATTTGTTATATATAACTTTATAAATTCCTAAAATTACACAAAGTTAATAACTGCGAGCATGGTCATATTTTTATCAATAGCGCATTGCTATTTTCTCTGCACGCAATTAAATTAATTTCCGAACCTGGATGTTCGTTATAAAAACCATTAATAAATGACTGGATTGTTACTGCATTCGCAGGCAAAACCTGACATAACCAGAGAATACTGGTGAAGTCGGGTTTTTTTGTTTATAAAAAAGG
>E.coli E22
CTTAAAGAGTCTGTTTCAGGACATGAAATATCCAATCCGGGCAGACGGGTAATGATTCTGCTCATCACCACACCTGCCAGCAATGCAGGAATGATGCGGACAACGAGACTGTCACCAGAAAGAATGTTTTCAAACAACTCCGAGGAAGCCATGCCCTTAATATGTACAATAACTGCACAATAGATCTCGGTGATAACGACGCCACCTATGCCACCAGCCAGACAACGATAATTTTTCTGTGACCCGATCTTTTCCGGCAGACAGGCGACCATCACGCCGGTTAACAATGCAGGAATAACTCCCGTAGTAATCGACAATAAGAGAAACAATGGAAGTACCTGTATTCTTCGCAAAAGAACCAGCGGTTCTTTTGCGAAGAATATGTAGAGGACAAGAAACAGAACACCAATTAACGGTCCTAAAACCGCAAAATAAAGTCCGTGATGTATTACCCGACGTGAAACAGACATATCAAACTCCCTTTACTTACCTTTGAGCGCCAATTTAAGCGGGGTAAGTGAAGGGAGTGTGAAGTTCACCAGACAAATCCCAATAACTTAATTATTGGGATTTGTTATATATAACTTTATAAATTCCTAAAATTACACAAAGTTAATAACTGCGAGCATGGTCATATTTTTATCAATAGCGCATTGCTATTTTCTCTGCACGCAATTAAATTAATTTCCGAACCTGGATGTTCGTTATAAAAACCATTAATAAATGACTGGATTGTTACTGCATTCGCAGGCAAAACCTGACATAACCAGAGAATACTGGTGAAGTCGGGTTTTTTTGTTTATAAAAAAGG
>E166
CTTAAAGAGTCTGTTTCAGGACATGAAATATCCAATCCGGGTAGACGGGTAATGATTCTGCTCATCACCACACCTGCCAGCAATGCAGGAATGATGCGGACAACGAGACTGTCACCAGAAAGAATGTTTTCAAACAACTCCGAGGAAGCCATGCCCTTAATATGTACAATAACTGCACAATAGATCTCGGTGATAACGACGCCACCTATGCCACCAGCCAGACAACGATAACGTTTCTGTGACCCGATCTTTTCCGGCAGACAGGCAACCATTACACCGGTTAACAACGCAGGAATAGCTCCCGTAGTTATCGACAATAAGAGAAAAATTGGA------TGTATTATCACCCAAAGAACCAGCGGTTCTTTTGCGAAGAATATGTAGAGGACAAGAAACAGAACACCAATTAACGGTCCTAAAACTGCAAAATAAAGTCCGTGATGTATTACCCGACGTGAAACAGACATATCAAACTCCCTTTACTTACCTTTGAGCGCCAATTTAAGCGGGGTAAGTGAAGGGAGTGTGAATTTCACCAGACAAATCCCAATAACTTAATTATTGGGATTTGTTATATATAACTTTATAAATTCCTAAAATTACACAAAGTTAATAACTGCGAGCATGGTCATATTTTTATCAATAGCGCATTGCTATTTTCTCTGCACGCAATTAAATTAATTTCCGAACCTGGATGTTCGTTATAAAAACCATTAATAAATGACTGGATTGTTACTGCATTCGCAGGCAAAACCTGACATAACCAGAGAATACTGGTGAAGTCGGGTTTTTTTGTTTATAAAAAAGG
>E167
CTTAAAGAGTCTGTTTCAGGACATGAAATATCCAATCCGGGTAGACGGGTAATGATTCTGCTCATCACCACACCTGCCAGCAATGCAGGAATGATGCGGACAACGAGACTGTCACCAGAAAGAATGTTTTCAAACAACTCCGAGGAAGCCATGCCCTTAATATGTACAATAACTGCACAATAGATCTCGGTGATAACGACGCCACCTATGCCACCAGCCAGACAACGATAACGTTTCTGTGACCCGATCTTTTCCGGCAGACAGGCAACCATTACACCGGTTAACAACGCAGGAATAGCTCCCGTAGTTATCGACAATAAGAGAAAAATTGGA------TGTATTATCACCCAAAGAACCAGCGGTTCTTTTGCGAAGAATATGTAGAGGACAAGAAACAGAACACCAATTAACGGTCCTAAAACTGCAAAATAAAGTCCGTGATGTATTACCCGACGTGAAACAGACATATCAAACTCCCTTTACTTACCTTTGAGCGCCAATTTAAGCGGGGTAAGTGAAGGGAGTGTGAATTTCACCAGACAAATCCCAATAACTTAATTATTGGGATTTGTTATATATAACTTTATAAATTCCTAAAATTACACAAAGTTAATAACTGCGAGCATGGTCATATTTTTATCAATAGCGCATTGCTATTTTCTCTGCACGCAATTAAATTAATTTCCGAACCTGGATGTTCGTTATAAAAACCATTAATAAATGACTGGATTGTTACTGCATTCGCAGGCAAAACCTGACATAACCAGAGAATACTGGTGAAGTCGGGTTTTTTTGTTTATAAAAAAGG
>E174
CTTAAAGAGTCTGTTTCAGGACATGAAATATCCAATCCGGGCAGACGGGTAATGATTCTGCTCATCACCACACCTGCCAGCAATGCAGGAATGATGCGGACAACGAGACTGTCACCAGAAAGAATGTTTTCATACAACTCCGAGGAAGCCATGCCCTTAATATGTACAATAACTGCACAATAGATCTCGGTGATAACGACGCCACCTATGCCACCAGCCAGACAACGATAATTTTTCTGTGACCCGATCTTTTCCGGCAGACAGGCGACCATCACGCCGGTTAACAATGCAGGAATAACTCCCGTAGTAATCGACAATAAGAGAAACAATGGAAGTACCTGTATTCTTCGCAAAAGAACCAGCGGTTCTTTTGCGAAGAATATGTAGAGGACAAGAAACAGAACACCAATTAACGGTCCTAAAACCGCAAAATAAAGTCCGTGATGTATTACCCGACGTGAAACAGACATATCAAACTCCCTTTACTTACCTTTGAGCGCCAATTTAAGCGGGGTAAGTGAAGGGAGTGTGAATTTCACCAGACAAATCCCAATAACTTAATTATTGGGATTTGTTATATATAACTTTATAAATTCCTAAAATTACACAAAGTTAATAACTGCGAGCATGGTCATATTTTTATCAATAGCGCATTGCTATTTTCTCTGCACGCAATTAAATTAATTTCCGAACCTGGATGTTCGTTATAAAAACCATTAATAAATGACTGGATTGTTACTGCATTCGCAGGCAAAACCTGACATAACCAGAGAATACTGGTGAAGTCGGGTTTTTTTGTTTATAAAAAAGG
>E175
CTTAAAGAGTCTGTTTCAGGACATGAAATATCCAATCCGGGTAGATGTGTAATGATTCTGCTCATCACTACGCCTGCCAGCAATGCTGGGATGATGCGGACAACGAGATTTTCACCAGAAAGAATGTTTTCAAACAACGCTGAGGAAGCCATGTCCTTAATATGTACGATAACAGCGCAATAGATCTCGGTGATAACGACTCCACCTATGCCGCCAACCAGACAACGATAACGTTTCTGTGACCCGATCTTTTCCGGCAGACAGGCGACCATTACGCCAGTTAACATTGCAGGAATAGCTCCCGTAGTTATCGACATTAAGAGAAACAATGGAAGTACCTGTATTATTACCAAAAGAATCAGCGGTTCTTTTGCGAAGAATATGTAGAGGACAAGAAACAGAACACCAATTAACGGCCCTAAAACCGCAAAATACAGTCCGTGATGAATTACCCGACGTGAAACAGACATATCAAACTCCCTTTACTTACCTTTGCGTGCCAATTTAAGTGGAGTAAGTGAAGGGAGTGTGAATTTCACCAAGTAAATCCCAATAATTTAATTATTGGGATTTGTTATATATAACTTTATAAAATCCTAAAATTACACAAAATTAATAACTGCGAGCATGGTCATACTTTTATAAATAGAGCATTGCTATTTTTTCTGCACGCAACTAAATTAATTTTCGAACCTGGATGTTCGTTATAAAAACCATTAATTAATGACTGGATTGTTACTGCATTCGCAGGCAAAACCTGACATAACCAGAGAATACTGGTGAAGTCGGGTTTTTTTGTTTATAAAAAAGG
>E176
CTTAAAGAGTCTGTTTCAGGACATGAAATATCCAATCCGGGTAGATGTGTAATGATTCTGCTCATCACCACGCCTGCCAGCAATGCTGGGATGATGCGGACAACGAGATTTTCACCAGAAAGAATGTTTTCAAATAACGCTGAGGAAGCCATGTCCTTAATATGTACGATAACAGCGCAATAGATCTCGGTGATAACGACTCCACCTATGCCGCCAACCAGACAACGATAACGTTTCTGTGACCCGATCTTTTCCGGCAGACAGGCGACCATTACGCCAGTTAACATTGCAGGAATAGCTCCCGTAGTTATCGACAATAAGATAAACAATGGAAGTACCTGTATTATTACCAAAAGAATCAGCGGTTCTTTTGCGAAGAATATGTAGAGGACAAGAAACAGAACACCAATTAACGGCCCTAAAACCGCAAAATACAGTCCGTGATGAATTACCCGACGTGAAACAGACATATCAAACTCCCTTTACTTACCTTTGCGTGCCAATTTAAGTGGAGTAAGTGAAGGGAGTGTGAATTTCACCAAGTAAATCCCAATAATTTAATTATTGGGATTTGTTATATATAACTTTATAAAATCCTAAAATTACACAAAATTAATAACTGCGAGCATGGTCATACTTTTATAAATAGAGCATTGCTATTTTTTCTGCACGCAACTAAATTAATTTTCGAACCTGGATGTTCGTTATAAAAACCATTAATTAATGACTGGATTGTTACTGCATTCGCAGGCAAAACCTGACATAACCAGAGAATACTGGTGAAGTCGGGTTTTTTTGTTTATAAAAAAGG
>E177
CTTAAAGAGTCTGTTTCAGGACATGAAATATCCAATCCGGGTAGATGTGTAATGATTCTGCTCATCACTACGCCTGCCAGCAATGCTGGGATGATGCGGACAACGAGATTTTCACCAGAAAGAATGTTTTCAAACAACGCTGAGGAAGCCATGTCCTTAATATGTACGATAACAGCGCAATAGATCTCGGTGATAACGACTCCACCTATGCCGCCAACCAGACAACGATAACGTTTCTGTGACCCGATCTTTTCCGGCAGACAGGCGACCATTACGCCAGTTAACATTGCAGGAATAGCTCCCGTAGTTATCGACATTAAGAGAAACAATGGAAGTACCTGTATTATTACCAAAAGAATCAGCGGTTCTTTTGCGAAGAATATGTAGAGGACAAGAAACAGAACACCAATTAACGGCCCTAAAACCGCAAAATACAGTCCGTGATGAATTACCCGACGTGAAACAGACATATCAAACTCCCTTTACTTACCTTTGCGTGCCAATTTAAGTGGAGTAAGTGAAGGGAGTGTGAATTTCACCAAGTAAATCCCAATAATTTAATTATTGGGATTTGTTATATATAACTTTATAAAATCCTAAAATTACACAAAATTAATAACTGCGAGCATGGTCATACTTTTATAAATAGAGCATTGCTATTTTTTCTGCACGCAACTAAATTAATTTTCGAACCTGGATGTTCGTTATAAAAACCATTAATTAATGACTGGATTGTTACTGCATTCGCAGGCAAAACCTGACATAACCAGAGAATACTGGTGAAGTCGGGTTTTTTTGTTTATAAAAAAGG
>E178
CTTAAAGAGTCTGTTTCAGGACATGAAATATCCAATCCGGGTAGATGTGTAATGATTCTGCTCATCACTACGCCTGCCAGCAATGCTGGGATGATGCGGACAACGAGATTTTCACCAGAAAGAATGTTTTCAAACAACGCTGAGGAAGCCATGTCCTTAATATGTACGATAACAGCGCAATAGATCTCGGTGATAACGACTCCACCTATGCCGCCAACCAGACAACGATAACGTTTCTGTGACCCGATCTTTTCCGGCAGACAGGCGACCATTACGCCAGTTAACATTGCAGGAATAGCTCCCGTAGTTATCGACATTAAGAGAAACAATGGAAGTACCTGTATTATTACCAAAAGAATCAGCGGTTCTTTTGCGAAGAATATGTAGAGGACAAGAAACAGAACACCAATTAACGGCCCTAAAACCGCAAAATACAGTCCGTGATGAATTACCCGACGTGAAACAGACATATCAAACTCCCTTTACTTACCTTTGCGTGCCAATTTAAGTGGAGTAAGTGAAGGGAGTGTGAATTTCACCAAGTAAATCCCAATAATTTAATTATTGGGATTTGTTATATATAACTTTATAAAATCCTAAAATTACACAAAATTAATAACTGCGAGCATGGTCATACTTTTATAAATAGAGCATTGCTATTTTTTCTGCACGCAACTAAATTAATTTTCGAACCTGGATGTTCGTTATAAAAACCATTAATTAATGACTGGATTGTTACTGCATTCGCAGGCAAAACCTGACATAACCAGAGAATACTGGTGAAGTCGGGTTTTTTTGTTTATAAAAAAGG
>E182
CTTAAAGAGTCTGTTTCAGGACATGAAATATCCAATCCGGGTAGATGTGTAATGATTCTGCTCATCACCACGCCTGCCAGCAATGCTGGGATGATGCGGACAACGAGATTTTCACCAGAAAGAATGTTTTCAAATAACGCTGAGGAAGCCATGTCCTTAATATGTACGATAACAGCGCAATAGATCTCGGTGATAACGACTCCACCTATGCCGCCAACCAGACAACGATAACGTTTCTGTGACCCGATCTTTTCCGGCAGACAGGCGACCATTACGCCAGTTAACATTGCAGGAATAGCTCCCGTAGTTATCGACAATAAGATAAACAATGGAAGTACCTGTATTATTACCAAAAGAATCAGCGGTTCTTTTGCGAAGAATATGTAGAGGACAAGAAACAGAACACCAATTAACGGCCCTAAAACCGCAAAATACAGTCCGTGATGAATTACCCGACGTGAAACAGACATATCAAACTCCCTTTACTTACCTTTGCGTGCCAATTTAAGTGGAGTAAGTGAAGGGAGTGTGAATTTCACCAAGTAAATCCCAATAATTTAATTATTGGGATTTGTTATATATAACTTTATAAAATCCTAAAATTACACAAAATTAATAACTGCGAGCATGGTCATACTTTTATAAATAGAGCATTGCTATTTTTTCTGCACGCAACTAAATTAATTTTCGAACCTGGATGTTCGTTATAAAAACCATTAATTAATGACTGGATTGTTACTGCATTCGCAGGCAAAACCTGACATAACCAGAGAATACTGGTGAAGTCGGGTTTTTTTGTTTATAAAAAAGG
>E294
CTTAAAGAGTCTGTTTCAGGACATGAAATATCCAATCCGGGCAGACGGGTAATGATTCTGCTCATCACCACACCTGCCAGCAATGCAGGAATGATGCGGACAACGAGACTGTCACCAGAAAGAATGTTTTCAAACAACTCCGAGGAAGCCATGCCCTTAATATGTACAATAACTGCACAATAGATCTCGGTGATAACGACGCCACCTATGCCACCAGCCAGACAACGATAATTTTTCTGTGACCCGATCTTTTCCGGCAGACAGGCGACCATCACGCCGGTTAACAATGCAGGAATAGCTCCCGTAGTAATCGACAATAAGAGAAACAATGGAAGTACCTGTATTATTACCAAAAGAACCAGCGGTTCTTTTGCGAAGAATATGTAGAGGACAAGAAACAGAACACCAATTAACGGTCCTAAAACCGCAAAATAAAGTCCGTGATGTATTACCCGACGTGAAACAGACATATCAAACACCCTTAACTTACCTTTGAGCGCCAATTTAAGCGGGGTAAGTGAAGGGAGTGTGAATTTCACCAGACAAATCCCAATAACTTAATTATTGGGATTTGTTATATATAACTTTATAAATTCCTAAAATTACACAAAGTTAATAACTGCGAGCATGGTCATATTTTTATCAATAGCGCATTGCTATTTTCTCTGCACGCAATTAAATTAATTTCCGAACCTGGATGTTCGTTATAAAAACCATTAATAAATGACTGGATTGTTACTGCATTCGCAGGCAAAACCTGACATAACCAGAGAATACTGGTGAAGTCGGGTTTTTTTGTTTATAAAAAAGG
>E444
CTTAAAGAGTCTGTTTCAGGACATGAAATATCCAATCCGGGTAGACGGGTAATGATTCTGCTCATCACCACACCTGCCAGCAATGCAGGAATGATGCGGACAACGAGACTGTCACCAGAAAGAATGTTTTCAAACAACTCCGAGGAAGCCATGCCCTTAATATGTACAATAACTGCACAATAGATCTCGGTGATAACGACGCCACCTATGCCACCAGCCAGACAACGATAACGTTTCTGTGACCCGATCTTTTCCGGCAGACAGGCAACCATTACACCGGTTAACAACGCAGGAATAGCTCCCGTAGTTATCGACAATAAGAGAAAAATTGGA------TGTATTATCACCCAAAGAACCAGCGGTTCTTTTGCGAAGAATATGTAGAGGACAAGAAACAGAACACCAATTAACGGTCCTAAAACTGCAAAATAAAGTCCGTGATGTATTACCCGACGTGAAACAGACATATCAAACTCCCTTTACTTACCTTTGAGCGCCAATTTAAGCGGGGTAAGTGAAGGGAGTGTGAATTTCACCAGACAAATCCCAATAACTTAATTATTGGGATTTGTTATATATAACTTTATAAATTCCTAAAATTACACAAAGTTAATAACTGCGAGCATGGTCATATTTTTATCAATAGCGCATTGCTATTTTCTCTGCACGCAATTAAATTAATTTCCGAACCTGGATGTTCGTTATAAAAACCATTAATAAATGACTGGATTGTTACTGCATTCGCAGGCAAAACCTGACATAACCAGAGAATACTGGTGAAGTCGGGTTTTTTTGTTTATAAAAAAGG
>E.coli B7A
CTTAAAGAGTCTGTTTCAGGACATGAAATATCCAATCCGGGCAGACGGGTAATGATTCTGCTCATCACCACACCTGCCAGCAATGCAGGAATGATGCGGACAACGAGACTGTCACCAGAAAGAATGTTTTCATACAACTCCGAGGAAGCCATGCCCTTAATATGTACAATAACTGCACAATAGATCTCGGTGATAACGACGCCACCTATGCCACCAGCCAGACAACGATAATTTTTCTGTGACCCGATCTTTTCCGGCAGACAGGCGACCATCACGCCGGTTAACAATGCAGGAATAACTCCCGTAGTAATCGACAATAAGAGAAACAATGGAAGTACCTGTATTCTTCGCAAAAGAACCAGCGGTTCTTTTGCGAAGAATATGTAGAGGACAAGAAACAGAACACCAATTAACGGTCCTAAAACCGCAAAATAAAGTCCGTGATGTATTACCCGACGTGAAACAGACATATCAAACTCCCTTTACTTACCTTTGAGCGCCAATTTAAGCGGGGTAAGTGAAGGGAGTGTGAAGTTCACCAGACAAATCCCAATAACTTAATTATTGGGATTTGTTATATATAACTTTATAAATTCCTAAAATTACACAAAGTTAATAACTGCGAGCATGGTCATATTTTTATCAATAGCGCATTGCTATTTTCTCTGCACGCAATTAAATTAATTTCCGAACCTGGATGTTCGTTATAAAAACCATTAATAAATGACTGGATTGTTACTGCATTCGCAGGCAAAACCTGACATAACCAGAGAATACTGGTGAAGTCGGGTTTTTTTGTTTATAAAAAAGG
>E.coli E24377A
CTTAAAGAGTCTGTTTCAGGACATGAAATATCCAATCCGGGCAGACGGGTAATGATTCTGCTCATCACCACACCTGCCAGCAATGCAGGAATGATGCGGACAACGAGACTGTCACCAGAAAGAATGTTTTCAAACAACTCCGAGGAAGCCATGCCCTTAATATGTACAATAACTGCACAATAGATCTCGGTGATAACGACGCCACCTATGCCACCAGCCAGACAACGATAATTTTTCTGTGACCCGATCTTTTCCGGCAGACAGGCGACCATCACGCAGGTTAACAATGCAGGAATAGCTCCCGTAGTAATCGACAATAAGAGAAACAATGGAAGTACCTGTATTATTACCAAAAGAACCAGCGGTTCTTTTGCGAAGAATATGTAGAGGACAAGAAACAGAACACCAATTAACGGTCCTAAAACCGCAAAATAAAGTCCGTGATGTATTACCCGACGTGAAACAGACATATCAAACACCCTTTACTTACCTTTGAGCGCCAATTTAAGCGGGGTAAGTGAAGGGAGTGTGAAGTTCACCAGACAAATCCCAATAACTTAATTATTGGGATTTGTTATATATAACTTTATAAATTCCTAAAATTACACAAAGTTAATAACTGCGAGCATGGTCATATTTTTATCAATAGCGCATTGCTATTTTCTCTGCACGCAATTAAATTAATTTCCGAACCTGGATGTTCGTTATAAAAACCATTAATAAATGACTGGATTGTTACTGCATTCGCAGGCAAAACCTGACATAACCAGAGAATACTGGTGAAGTCGGGTTTTTTTGTTTATAAAAAAGG
>E.coli E110019
CTTAAAGAGTCTGTTTCAGGACATGAAATATCCAATCCGGGCAGACGGGTAATGATTCTGCTCATCACCACACCTGCCAGCAATGCAGGAATGATGCGGACAACGAGACTGTCACCAGAAAGAATGTTTTCAAACAACTCCGAGGAAGCCATGCCCTTAATATGTACAATAACTGCACAATAGATCTCGGTGATAACGACGCCACCTATGCCACCAGCCAGACAACGATAATTTTTCTGTGACCCGATCTTTTCCGGCAGACAGGCGACCATCACGCCGGTTAACAATGCAGGAATAGCTCCCGTAGTAATCGACAATAAGAGAAACAATGGAAGTACCTGTATTATTACCAAAAGAACCAGCGGTTCTTTTGCGAAGAATATGTAGAGGACAAGAAACAGAACACCAATTAACGGTCCTAAAACCGCAAAATAAAGTCCGTGATGTATTACCCGACGTGAAACAGACATATCAAACACCCTTTACTTACCTTTGAGCGCCAATTTAAGCGGGGTAAGTGAAGGGAGTGTGAAGTTCACCAGACAAATCCCAATAACTTAATTATTGGGATTTGTTATATATAACTTTATAAATTCCTAAAATTACACAAAGTTAATAACTGCGAGCATGGTCATATTTTTATCAATAGCGCATTGCTATTTTCTCTGCACGCAATTAAATTAATTTCCGAACCTGGATGTTCGTTATAAAAACCATTAATAAATGACTGGATTGTTACTGCATTCGCAGGCAAAACCTGACATAACCAGAGAATACTGGTGAAGTCGGGTTTTTTTGTTTATAAAAAAGG
>E.coli K12
CTTAAAGAGTCTGTTTCAGGACATGAAATATCCAATCCGGGTAGACGGGTAATGATTCTGCTCATCACCACACCTGCCAGCAATGCAGGAATGATGCGGACAACGAGACTGTCACCAGAAAGAATGTTTTCAAACAACTCCGAGGAAGCCATGCCCTTAATATGTACAATAACTGCACAATAGATCTCGGTGATAACGACGCCACCTATGCCACCAGCCAGACAACGATAACGTTTCTGTGACCCGATCTTTTCCGGCAGACAGGCAACCATTACACCGGTTAACAACGCAGGAATAGCTCCCGTAGTTATCGACAATAAGAGAAAAATTGGA------TGTATTATCACCCAAAGAACCAGCGGTTCTTTTGCGAAGAATATGTAGAGGACAAGAAACAGAACACCAATTAACGGTCCTAAAACTGCAAAATAAAGTCCGTGATGTATTACCCGACGTGAAACAGACATATCAAACTCCCTTTACTTACCTTTGAGCGCCAATTTAAGCGGGGTAAGTGAAGGGAGTGTGAATTTCACCAGACAAATCCCAATAACTTAATTATTGGGATTTGTTATATATAACTTTATAAATTCCTAAAATTACACAAAGTTAATAACTGCGAGCATGGTCATATTTTTATCAATAGCGCATTGCTATTTTCTCTGCACGCAATTAAATTAATTTCCGAACCTGGATGTTCGTTATAAAAACCATTAATAAATGACTGGATTGTTACTGCATTCGCAGGCAAAACCTGACATAACCAGAGAATACTGGTGAAGTCGGGTTTTTTTGTTTATAAAAAAGG
>E.coli W3110
CTTAAAGAGTCTGTTTCAGGACATGAAATATCCAATCCGGGTAGACGGGTAATGATTCTGCTCATCACCACACCTGCCAGCAATGCAGGAATGATGCGGACAACGAGACTGTCACCAGAAAGAATGTTTTCAAACAACTCCGAGGAAGCCATGCCCTTAATATGTACAATAACTGCACAATAGATCTCGGTGATAACGACGCCACCTATGCCACCAGCCAGACAACGATAACGTTTCTGTGACCCGATCTTTTCCGGCAGACAGGCAACCATTACACCGGTTAACAACGCAGGAATAGCTCCCGTAGTTATCGACAATAAGAGAAAAATTGGA------TGTATTATCACCCAAAGAACCAGCGGTTCTTTTGCGAAGAATATGTAGAGGACAAGAAACAGAACACCAATTAACGGTCCTAAAACTGCAAAATAAAGTCCGTGATGTATTACCCGACGTGAAACAGACATATCAAACTCCCTTTACTTACCTTTGAGCGCCAATTTAAGCGGGGTAAGTGAAGGGAGTGTGAATTTCACCAGACAAATCCCAATAACTTAATTATTGGGATTTGTTATATATAACTTTATAAATTCCTAAAATTACACAAAGTTAATAACTGCGAGCATGGTCATATTTTTATCAATAGCGCATTGCTATTTTCTCTGCACGCAATTAAATTAATTTCCGAACCTGGATGTTCGTTATAAAAACCATTAATAAATGACTGGATTGTTACTGCATTCGCAGGCAAAACCTGACATAACCAGAGAATACTGGTGAAGTCGGGTTTTTTTGTTTATAAAAAAGG
>S.flexneri 2A 2457T
CTTAAAGAGTCTGTTTCAGGACATGAAATATCCAATCCGGGCAGACGGGTAATGATTCTGCTCATCACCACACCTGCCAGCAATGCAGGAATGATGCGGACAACGAGACTGTCACCAGAAAGAATGTTTTCAAACAACTCCGAGGAAGCCATGCCCTTAATATGTACAATAACTGCACAATAGATCTCGGTGATAACGACGCCACCTATGCCACCAGCCAGACAACGATAATTTTTCTGTGACCCGATCTTTTCCGGCAGACAGGCGACCATCACGCCGGTTAACAATGCAGGAATAGCTCCCGTAGTAATCGACAATAAGAGAAACAATGGAAGTACCTGTATTATTACCAAAAGAACCAGCGGTTCTTTTGCGAAGAATATGTAGAGGACAAGAAACAGAACACCAATTAACGGTCCTAAAACCGCAAAATAAAGTCCGTGATGTATTACCCGACGTGAAACAGACATATCAAACTCCCTTTACTTACCTTTGAGCGCCAATTTAAGCGGGGTAAGTGAAGGGAGTGTGAATTTCACCAGACAAATCCCAATAACTTAATTATTGGGATTTGTTATATATAACTTTATAAATTCCTAAAATTACACAAAGTTAATAACTGCGAGCATGGTCATATTTTTATCAATAGCGCATTGCTATTTTCTCTGCACGCAATTAAATTAATTTCCGAACCTGGATGTTCGTTATAAAAACCATTAATAAATGACTGGATTGTTACTGCATTCGCAGGCAAAACCTGACATAACCAGAGAATACTGGTGAAGTCGGTTTTTTTTGTTTATAAAAAAGG
>E.coli 53638
cttaaagagtctgtttcaggacatgaaatatccaatccgggcagacgggtaatgattctgctcatcaccacacctgccagcaatgcaggaatgatgcggacaacgagactgtcaccagaaagaatgttttcaaacaactccgaggaagccatgcccttaatatgtacaataactgcacaatagatctcggtgataacgacgccacctatgccaccagccagacaacgataatttttctgtgacccgatcttttccggcagacaggcgaccatcacgccggttaacaatgcaggaatagctcccgtagtaatcgacaataagagaaacaatggaagtacctgtattattaccaaaagaaccagcggttcttttgcgaagaatatgtagaggacaagaaacagaacaccaattaacggtcctaaaaccgcaaaataaagtccgtgatgtattacccgacgtgaaacagacatatcaaacacccttaacttacctttgagcgccaatttaagcggggtaagtgaagggagtgtgaagttcaccagacaaatcccaataacttaattattgggatttgttatatataactttataaattcctaaaattacacaaagttaataactgcgagcatggtcatatttttatcaatagcgcattgctattttctctgcacgcaattaaattaatttccgaacctggatgttcgttataaaaaccattaataaatgactggattgttactgcattcgcaggcaaaatctgacataaccagagaatactggtgaagtcgggtttttttgtttataaaaaagg
>E.coli 101-1
cttaaagagtctgtttcaggacatgaaatatccaatccgggcagacgggtaatgattctgctcatcaccacacctgccagcaatgcaggaatgatgcggacaacgagactgtcaccagaaagaatgttttcaaacaactccgaggaagccatgcccttaatatgtacaataactgcacaatagatctcggtgataacgacgccacctatgccaccagccagacaacgataatttttctgtgacccgatcttttccggcagacaggcgaccatcacgccggttaacaatgcaggaatagctcccatagtaatcgacaataagagaaacaatggaagtacctgtattattaccaaaagaaccagcggttcttttgcgaagaatatgtagaggacaagaaacagaacaccaattaacggtcctaaaaccgcaaaataaagtccgtgatgtattacccgacgtgaaacagacatatcaaacacccttaacttacctttgagcgccaatttaagcggggtaagtgaagggagtgtgaagTTCACCAGACAAATCCCAATAACTTAATTATTGGGATTTGTTATATATAACTTTATAAATTCCTAAAATTACACAAAGTTAATAACTGCGAGCATGGTCATATTTTTATCAATAGCGCATTGCTATTTTCTCTGCACGCAATTAAATTAATTTCCGAACCTGGATGTTCGTTATAAAAACCATTAATAAATGACTGGATTGTTACTGCATTCGCAGGCAAAACCTGACATAACCAGAGAATACTGGTGAAGTCGGTTTTTTTTGTTTATAAAAAAGG
>E.coli HS
CTTAAAGAGTCTGTTTCAGGACATGAAATATCCAATCCGGGCAGACGGGTAATGATTCTGCTCATCACCACACCTGCCAGCAATGCAGGAATGATGCGGACAACGAGACTGTCACCAGAAAGAATGTTTTCAAACAACTCCGAGGAAGCCATGCCCTTAATATGTACAATAACTGCACAATAGATCTCGGTGATAACGACGCCACCTATGCCACCAGCCAGACAACGATAATTTTTCTGTGACCCGATCTTTTCCGGCAGACAGGCGACCATCACGCCGGTTAACAATGCAGGAATAGCTCCCGTAGTAATCGACAATAAGAGAAACAATGGA------TGTATTATTACCAAAAGAACCAGCGGTTCTTTTGCGAAGAATATGTAGAGGACAAGAAACAGAACACCAATTAACGGTCCTAAAACCGCAAAATAAAGTCCGTGATGTATTACCCGACGTGAAACAGACATATCAAACACCCTTAACTTACCTTTGAGCGCCAATTTAAGCGGGGTAAGTGAAGGGAGTGTGAAGTTCACCAGACAAATCCCAATAACTTAATTATTGGGATTTGTTATATATAACTTTATAAATTCCTAAAATTACACAAAGTTAATAACTGCGAGCATGGTCATATTTTTATCAATAGCGCATTGCTATTTTCTCTGCACGCAATTAAATTAATTTCCGAACCTGGATGTTCGTTATAAAAACCATTAATAAATGACTGGATTGTTACTGCATTCGCAGGCAAAACCTGACATAACCAGAGAATACTGGTGAAGTCGGGTTTTTTTGTTTATAAAAAAGG
>E452
CTTAAAGAGTCTGTTTCAGGACATGAAATATCCAATCCGGGTAGATGTGTAATGATTCTGCTCATCACTACGCCTGCCAGCAATGCTGGGATGATGCGGACAACGAGATTTTCACCAGAAAGAATGTTTTCAAACAACGCTGAGGAAGCCATGTCCTTAATATGTACGATAACAGCGCAATAGATCTCGGTGATAACGACTCCACCTATGCCGCCAACCAGACAACGATAACGTTTCTGTGACCCGATCTTTTCCGGCAGACAGGCGACCATTACGCCAGTTAACATTGCAGGAATAGCTCCCGTAGTTATCGACATTAAGAGAAACAATGGAAGTACCTGTATTATTACCAAAAGAATCAGCGGTTCTTTTGCGAAGAATATGTAGAGGACAAGAAACAGAACACCAATTAACGGCCCTAAAACCGCAAAATACAGTCCGTGATGAATTACCCGACGTGAAACAGACATATCAAACTCCCTTTACTTACCTTTGCGTGCCAATTTAAGTGGAGTAAGTGAAGGGAGTGTGAATTTCACCAAGTAAATCCCAATAATTTAATTATTGGGATTTGTTATATATAACTTTATAAAATCCTAAAATTACACAAAATTAATAACTGCGAGCATGGTCATACTTTTATAAATAGAGCATTGCTATTTTTTCTGCACGCAACTAAATTAATTTTCGAACCTGGATGTTCGTTATAAAAACCATTAATTAATGACTGGATTGTTACTGCATTCGCAGGCAAAACCTGACATAACCAGAGAATACTGGTGAAGTCGGGTTTTTTTGTTTATAAAAAAGG
>E457
CTTAAAGAGTCTGTTTCAGGACATGAAATATCCAATCCGGGTAGATGTGTAATGATTCTGCTCATCACTACGCCTGCCAGCAATGCTGGGATGATGCGGACAACGAGATTTTCACCAGAAAGAATGTTTTCAAACAACGCTGAGGAAGCCATGTCCTTAATATGTACGATAACAGCGCAATAGATCTCGGTGATAACGACTCCACCTATGCCGCCAACCAGACAACGATAACGTTTCTGTGACCCGATCTTTTCCGGCAGACAGGCGACCATTACGCCAGTTAACATTGCAGGAATAGCTCCCGTAGTTATCGACATTAAGAGAAACAATGGAAGTACCTGTATTATTACCAAAAGAATCAGCGGTTCTTTTGCGAAGAATATGTAGAGGACAAGAAACAGAACACCAATTAACGGCCCTAAAACCGCAAAATACAGTCCGTGATGAATTACCCGACGTGAAACAGACATATCAAACTCCCTTTACTTACCTTTGCGTGCCAATTTAAGTGGAGTAAGTGAAGGGAGTGTGAATTTCACCAAGTAAATCCCAATAATTTAATTATTGGGATTTGTTATATATAACTTTATAAAATCCTAAAATTACACAAAATTAATAACTGCGAGCATGGTCATACTTTTATAAATAGAGCATTGCTATTTTTTCTGCACGCAACTAAATTAATTTTCGAACCTGGATGTTCGTTATAAAAACCATTAATTAATGACTGGATTGTTACTGCATTCGCAGGCAAAACCTGACATAACCAGAGAATACTGGTGAAGTCGGGTTTTTTTGTTTATAAAAAAGG
>E464
CTTAAAGAGTCTGTTTCAGGACATGAAATATCCAATCCGGGTAGACGTGTAATGATTCTGCTCATCACCACGCCTGCCAGCAATGCTGGGATGATGCGGACAACGAGATTTTCACCAGAAAGAATGTTTTCAAATAACGCTGAGGAAGCCATGTCCTTAATATGTACGATAACAGCGCAATAGATCTCGGTGATAACGACTCCACCTATGCCGCCAACCAGACAACGATAACGTTTCTGTGACCCGATCTTTTCCGGCAGACAGGCGACCATTACGCCAGTTAACATTGCAGGAATAGCTCCCGTAGTTATCGACATTAAGAGAAACAATGGAAGTACCTGTATTATTACCAAAAGAATCAGCGGTTCTTTTGCGAAGAATATGTAGAGGACAAGAAACAGAACACCAATTAACGGCCCTAAAACCGCAAAATACAGTCCGTGATGAATTACCCGACGTGAAACAGACATATCAAACTCCCTTTACTTACCTTTGCGTGCCAATTTAAGTGGAGTAAGTGAAGGGAGTGTGAATTTCACCAAGTAAATCCCAATAATTCAATTATTGGGATTTGTTATATATAACTTTATAAAATCCTAAAATTACACAAAATTAATAACTGCGAGCATGGTCATACTTTTATAAATAGAGCATTGCTATTTTCTCTGCACGCAACTAAATTAATTTTCGAACCTGGATGTTCGTTATAAAAACCATTAATTAATGACTGGATTGTTACTGCATTCGCAGGCAAAACCTGACATAACCAGAGAATACTGGTGAAGTCGGGTTTTTTTGTTTATAAAAAAGG
>E471
CTTAAAGAGTCTGTTTCAGGACATGAAATATCCAATCCGGGTAGATGTGTAATGATTCTGCTCATCACCACGCCTGCCAGCAATGCTGGGATGATGCGGACAACGAGATTTTCACCAGAAAGAATGTTTTCAAATAACGCTGAGGAAGCCATGTCCTTAATATGTACGATAACAGCGCAATAGATCTCGGTGATAACGACTCCACCTATGCCGCCAACCAGACAACGATAACGTTTCTGTGACCCGATCTTTTCCGGCAGACAGGCGACCATTACGCCAGTTAACATTGCAGGAATAGCTCCCGTAGTTATCGACAATAAGATAAACAATGGAAGTACCTGTATTATTACCAAAAGAATCAGCGGTTCTTTTGCGAAGAATATGTAGAGGACAAGAAACAGAACACCAATTAACGGCCCTAAAACCGCAAAATACAGTCCGTGATGAATTACCCGACGTGAAACAGACATATCAAACTCCCTTTACTTACCTTTGCGTGCCAATTTAAGTGGAGTAAGTGAAGGGAGTGTGAATTTCACCAAGTAAATCCCAATAATTTAATTATTGGGATTTGTTATATATAACTTTATAAAATCCTAAAATTACACAAAATTAATAACTGCGAGCATGGTCATACTTTTATAAATAGAGCATTGCTATTTTTTCTGCACGCAACTAAATTAATTTTCGAACCTGGATGTTCGTTATAAAAACCATTAATTAATGACTGGATTGTTACTGCATTCGCAGGCAAAACCTGACATAACCAGAGAATACTGGTGAAGTCGGGTTTTTTTGTTTATAAAAAAGG
>E475
CTTAAAGAGTCTGTTTCAGGACATGAAATATCCAATCCGGGTAGACGTGTAATGATTCTGCTCATCACCACGCCTGCCAGCAATGCTGGGATGATGCGGACAACGAGATTTTCACCAGAAAGAATGTTTTCAAATAACGCTGAGGAAGCCATGTCCTTAATATGTACGATAACAGCGCAATAGATCTCGGTGATAACGACTCCACCTATGCCGCCAACCAGACAACGATAACGTTTCTGTGACCCGATCTTTTCCGGCAGACAGGCGACCATTACGCCAGTTAACATTGCAGGAATAGCGCCCGTAGTTATCGACATTAAGAGAAACAATGGAAGTACCTGTATTATTACCAAAAGAATCAGCGGTTCTTTTGCGAAGAATATGTAGAGGACAAGAAACAGAACACCAATTAACGGCCCTAAAACCGCAAAATACAGTCCGTGATGAATTACCCGACGTGAAACAGACATATCAAACTCCCTTTACTTACCTTTGCGTGCCAATTTAAGTGGAGTAAGTGAAGGGAGTGTGAATTTCACCAAGTAAATCCCAATAATTCAATTATTGGGATTTGTTATATATAACTTTATAAAATCCTAAAATTACACAAAATTAATAACTGCGAGCATGGTCATACTTTTATAAATAGAGCATTGCTATTTTCTCTGCACGCAACTAAATTAATTTTCGAACCTGGATGTTCGTTATAAAAACCATTAATTAATGACTGGATTGTTACTGCATTCGCAGGCAAAACCTGACATAACCAGAGAATACTGGTGAAGTCGGGTTTTTTTGTTTATAAAAAAGG
>E10077
CTTAAAGAGTCTGTTTCAGGACATGAAATATCCAATCCGGGCAGACGGGTAATGATTCTGCTCATCACCACACCTGCCAGCAATGCAGGAATGATGCGGACAACGAGACTGTCACCAGAAAGAATGTTTTCAAACAACTCCGAGGAAGCCATGCCCTTAATATGTACAATAACTGCACAATAGATCTCGGTGATAACGACGCCACCTATGCCACCAGCCAGACAACGATAATTTTTCTGTGACCCGATCTTTTCCGGCAGACAGGCGACCATCACGCCGGTTAACAATGCAGGAATAGCTCCCGTAGTAATCGACAATAAGAGAAACAATGGAAGTACCTGTATTATTACCAAAAGAACCAGCGGTTCTTTTGCGAAGAATATGTAGAGGACAAGAAACAGAACACCAATTAACGGTCCTAAAACCGCAAAATAAAGTCCGTGATGTATTACCCGACGTGAAACAGACATATCAAACACCCTTAACTTACCTTTGAGCGCCAATTTAAGCGGGGTAAGTGAAGGGAGTGTGAATTTCACCAGACAAATCCCAATAACTTAATTATTGGGATTTGTTATATATAACTTTATAAATTCCTAAAATTACACAAAGTTAATAACTGCGAGCATGGTCATATTTTTATCAATAGCGCATTGCTATTTTCTCTGCACGCAATTAAATTAATTTCCGAACCTGGATGTTCGTTATAAAAACCATTAATAAATGACTGGATTGTTACTGCATTCGCAGGCAAAACCTGACATAACCAGAGAATACTGGTGAAGTCGGGTTTTTTTGTTTATAAAAAAGG
>E10079
CTTAAAGAGTCTGTTTCAGGACATGAAATATCCAATCCGGGTAGATGTGTAATGATTCTGCTCATCACTACGCCTGCCAGCAATGCTGGGATGATGCGGACAACGAGATTTTCACCAGAAAGAATGTTTTCAAACAACGCTGAGGAAGCCATGTCCTTAATATGTACGATAACAGCGCAATAGATCTCGGTGATAACGACTCCACCTATGCCGCCAACCAGACAACGATAACGTTTCTGTGACCCGATCTTTTCCGGCAGACAGGCGACCATTACGCCAGTTAACATTGCAGGAATAGCTCCCGTAGTTATCGACATTAAGAGAAACAATGGAAGTACCTGTATTATTACCAAAAGAATCAGCGGTTCTTTTGCGAAGAATATGTAGAGGACAAGAAACAGAACACCAATTAACGGCCCTAAAACCGCAAAATACAGTCCGTGATGAATTACCCGACGTGAAACAGACATATCAAACTCCCTTTACTTACCTTTGCGTGCCAATTTAAGTGGAGTAAGTGAAGGGAGTGTGAATTTCACCAAGTAAATCCCAATAATTTAATTATTGGGATTTGTTATATATAACTTTATAAAATCCTAAAATTACACAAAATTAATAACTGCGAGCATGGTCATACTTTTATAAATAGAGCATTGCTATTTTTTCTGCACGCAACTAAATTAATTTTCGAACCTGGATGTTCGTTATAAAAACCATTAATTAATGACTGGATTGTTACTGCATTCGCAGGCAAAACCTGACATAACCAGAGAATACTGGTGAAGTCGGGTTTTTTTGTTTATAAAAAAGG
>E10082
CTTAAAGAGTCTGTTTCAGGACATGAAATATCCAATCCGGGTAGACGGGTAATGATTCTGCTCATCACCACACCTGCCAGCAATGCAGGAATGATGCGGACAACGAGACTGTCACCAGAAAGAATGTTTTCAAACAACTCCGAGGAAGCCATGCCCTTAATATGTACAATAACTGCACAATAGATCTCGGTGATAACGACGCCACCTATGCCACCAGCCAGACAACGATAACGTTTCTGTGACCCGATCTTTTCCGGCAGACAGGCAACCATTACACCGGTTAACAACGCAGGAATAGCTCCCGTAGTTATCGACAATAAGAGAAAAATTGGA------TGTATTATCACCCAAAGAACCAGCGGTTCTTTTGCGAAGAATATGTAGAGGACAAGAAACAGAACACCAATTAACGGTCCTAAAACTGCAAAATAAAGTCCGTGATGTATTACCCGACGTGAAACAGACATATCAAACTCCCTTTACTTACCTTTGAGCGCCAATTTAAGCGGGGTAAGTGAAGGGAGTGTGAATTTCACCAGACAAATCCCAATAACTTAATTATTGGGATTTGTTATATATAACTTTATAAATTCCTAAAATTACACAAAGTTAATAACTGCGAGCATGGTCATATTTTTATCAATAGCGCATTGCTATTTTCTCTGCACGCAATTAAATTAATTTCCGAACCTGGATGTTCGTTATAAAAACCATTAATAAATGACTGGATTGTTACTGCATTCGCAGGCAAAACCTGACATAACCAGAGAATACTGGTGAAGTCGGGTTTTTTTGTTTATAAAAAAGG
>U2183
CTTAAAGAGTCTGTTTTCCAACATGAATTATCCAATCCGGGTAGACGTGTAATGATTCTGCTCATCACCACACCTGCCAGCAATGCAGGAATGATGCGGACAACGAGACTGTCACCAGAAAGAATGTTTTCAAACAACTCCGAGGAAGCCATGCCCTTAATATGTACAATAACTGCACAATAGATCTCGGTGATAACGACGCCACCTATGCCACCAGCCAGACAACGATAATTTTTCTGTGACCCGATCTTTTCCGGCAGACAGGCGACCATCACGCCGGTTAACAATGCAGGAATAGCTCCCGTAGTAATCGACAATAAGAGAAACAATGGAAGTACCTGTATTATTACCAAAAGAACCAGCGGTTCTTTTGCGAAGAATATGTAGAGGACAAGAAACAGAACACCAATTAACGGTCCTAAAACCGCAAAATAAAGTCCGTGATGTATTACCCGACGTGAAACAGACATATCAAACTCCCTTTACTTACCTTTGAGCGCCAATTTAAGCGGGGTAAGTGAAGGGAGTGTGAATTTCACCAGACAAATCCCAATAACTTAATTATTGGGATTTGTTATATATAACTTTATAAATTCCTAAAATTACACAAAGTTAATAACTGCGAGCATGGTCATATTTTTATCAATAGCGCATTGCTATTTTCTCTGCACGCAATTAAATTAATTTCCGAACCTGGATGTTCGTTATAAAAACCATTAATAAATGACTGGATTGTTACTGCATTCGCAGGCAAAACCTGACATAACCAGAGAATACTGGTGAAGTCGGGTTTTTTTGTTTATAAAAAAGG
>E10085
CTTAAAGAGTCTGTTTCAGGACATGAAATATCCAATCCGGGTAGACGGGTAATGATTCTGCTCATCACCACACCTGCCAGCAATGCAGGAATGATGCGGACAACGAGACTGTCACCAGAAAGAATGTTTTCAAACAACTCCGAGGAAGCCATGCCCTTAATATGTACAATAACTGCACAATAGATCTCGGTGATAACGACGCCACCTATGCCACCAGCCAGACAACGATAACGTTTCTGTGACCCGATCTTTTCCGGCAGACAGGCAACCATTACACCGGTTAACAACGCAGGAATAGCTCCCGTAGTTATCGACAATAAGAGAAAAATTGGA------TGTATTATCACCCAAAGAACCAGCGGTTCTTTTGCGAAGAATATGTAGAGGACAAGAAACAGAACACCAATTAACGGTCCTAAAACTGCAAAATAAAGTCCGTGATGTATTACCCGACGTGAAACAGACATATCAAACTCCCTTTACTTACCTTTGAGCGCCAATTTAAGCGGGGTAAGTGAAGGGAGTGTGAATTTCACCAGACAAATCCCAATAACTTAATTATTGGGATTTGTTATATATAACTTTATAAATTCCTAAAATTACACAAAGTTAATAACTGCGAGCATGGTCATATTTTTATCAATAGCGCATTGCTATTTTCTCTGCACGCAATTAAATTAATTTCCGAACCTGGATGTTCGTTATAAAAACCATTAATAAATGACTGGATTGTTACTGCATTCGCAGGCAAAACCTGACATAACCAGAGAATACTGGTGAAGTCGGGTTTTTTTGTTTATAAAAAAGG
>E10086
CTTAAAGAGTCTGTTTCAGGACATGAAATATCCAATCCGGGCAGACGGGTAATGATTTTGCTCATCACCACACCTGCCAGCAATGCAGGAATGATGCGGACAACGAGACTGTCACCAGAAAGAATGTTTTCAAACAACTCCGAGGAAGCCATGCCCTTAATATGTACAATAACTGCACAATAGATCTCGGTGATAACGACGCCACCTATGCCACCAGCCAGACAACGATAATTTTTCTGTGACCCGATCTTTTCCGGCAGACAGGCGACCATCACGCCGGTTAACAATGCAGGAATAGCTCCCGTAGTAATCGACAATAAGAGAAACAATGGAAGTACCTGTATTATTACCAAAAGAACCAGCGGTTCTTTTGCGAAGAATATGTAGAGGACAAGAAACAGAACACCAATTAACGGTCCTAAAACCGCAAAATAAAGTCCGTGATGTATTACCCGACGTGAAACAGACATATAAAACACCCTTAACTTACCTTTGAGCGCCAATTTAAGCGGGGTAAGTGAAGGGAGTGTGAATTTCACCAGACAAATCCCAATAACTTAATTATTGGGATTTGTTATATATAACTTTATAAATTCCTAAAATTACACAAAGTTAATAACTGCGAGCATGGTCATATTTTTATCAATAGCGCATTGCTATTTTCTCTGCACGCAATTAAATTAATTTCCGAACCTGGATGTTCGTTATAAAAACCATTAATAAATGACTGGATTGTTACTGCATTCGCAGGCAAAACCTGACATAACCAGAGAATACTGGTGAAGTCGGGTTTTTTTGTTTATAAAAAAGG
>E10087
CTTAAAGAGTCTGTTTCAGGACATGAAATATCCAATCCGGGCAGACGGGTAATGATTCTGCTCATCACCACACCTGCCAGCAATGCAGGAATGATGCGGACAACGAGACTGTCACCAGAAAGAATGTTTTCAAACAACTCCGAGGAAGCCATGCCCTTAATATGTACAATAACTGCACAATAGATCTCGGTGATAACGACGCCACCTATGCCACCAGCCAGACAACGATAATTTTTCTGTGACCCGATCTTTTCCGGCAGACAGGCGACCATCACGCCGGTTAACAATGCAGGAATAGCTCCCGTAGTAATCGACAATAAGAGAAACAATGGAAGTACCTGTATTATTACCAAAAGAACCAGCGGTTCTTTTGCGAAGAATATGTAGAGGACAAGAAACAGAACACCAATTAACGGTCCTAAAACCGCAAAATAAAGTCCGTGATGTATTACCCGACGTGAAACAGACATATCAAACACCCTTAACTTACCTTTGAGCTCCAATTTAAGCGGGGTAAGTGAAGGGAGTGTGAATTTCACCAGACAAATCCCAATAACTTAATTATTGGGATTTGTTATATATAACTTTATAAATTCCTAAAATTACACAAAGTTAATAACTGCGAGCATGGTCATATTTTTATCAATAGCGCATTGCTATTTTCTCTGCACGCAATTAAATTAATTTCCGAACCTGGATGTTCGTTATAAAAACCATTAATAAATGACTGGATTGTTACTGCATTCGCAGGCAAAACCTGACATAACCAGAGAATACTGGTGAAGTCGGGTTTTTTTGTTTATAAAAAAGG
>E10090
CTTAAAGAGTCTGTTTCAGGACATGAAATATCCAATCCGGGTAGACGGGTAATGATTCTGCTCATCACCACACCTGCCAGCAATGCAGGAATGATGCGGACAACGAGACTGTCACCAGAAAGAATGTTTTCAAACAACTCCGAGGAAGCCATGCCCTTAATATGTACAATAACTGCACAATAGATCTCGGTGATAACGACGCCACCTATGCCACCAGCCAGACAACGATAACGTTTCTGTGACCCGATCTTTTCCGGCAGACAGGCAACCATTACACCGGTTAACAACGCAGGAATAGCTCCCGTAGTTATCGACAATAAGAGAAAAATTGGA------TGTATTATCACCCAAAGAACCAGCGGTTCTTTTGCGAAGAATATGTAGAGGACAAGAAACAGAACACCAATTAACGGTCCTAAAACTGCAAAATAAAGTCCGTGATGTATTACCCGACGTGAAACAGACATATCAAACTCCCTTTACTTACCTTTGAGCGCCAATTTAAGCGGGGTAAGTGAAGGGAGTGTGAATTTCACCAGACAAATCCCAATAACTTAATTATTGGGATTTGTTATATATAACTTTATAAATTCCTAAAATTACACAAAGTTAATAACTGCGAGCATGGTCATATTTTTATCAATAGCGCATTGCTATTTTCTCTGCACGCAATTAAATTAATTTCCGAACCTGGATGTTCGTTATAAAAACCATTAATAAATGACTGGATTGTTACTGCATTCGCAGGCAAAACCTGACATAACCAGAGAATACTGGTGAAGTCGGGTTTTTTTGTTTATAAAAAAGG
>E10091
CTTAAAGAGTCTGTTTCAGGACATGAAATATCCAATCCGGGTAGATGTGTAATGATTCTGCTCATCACTACGCCTGCCAGCAATGCTGGGATGATGCGGACAACGAGATTTTCACCAGAAAGAATGTTTTCAAACAACGCTGAGGAAGCCATGTCCTTAATATGTACGATAACAGCGCAATAGATCTCGGTGATAACGACTCCACCTATGCCGCCAACCAGACAACGATAACGTTTCTGTGACCCGATCTTTTCCGGCAGACAGGCGACCATTACGCCAGTTAACATTGCAGGAATAGCTCCCGTAGTTATCGACATTAAGAGAAACAATGGAAGTACCTGTATTATTACCAAAAGAATCAGCGGTTCTTTTGCGAAGAATATGTAGAGGACAAGAAACAGAACACCAATTAACGGCCCTAAAACCGCAAAATACAGTCCGTGATGAATTACCCGACGTGAAACAGACATATCAAACTCCCTTTACTTACCTTTGCGTGCCAATTTAAGTGGAGTAAGTGAAGGGAGTGTGAATTTCACCAAGTAAATCCCAATAATTTAATTATTGGGATTTGTTATATATAACTTTATAAAATCCTAAAATTACACAAAATTAATAACTGCGAGCATGGTCATACTTTTATAAATAGAGCATTGCTATTTTTTCTGCACGCAACTAAATTAATTTTCGAACCTGGATGTTCGTTATAAAAACCATTAATTAATGACTGGATTGTTACTGCATTCGCAGGCAAAACCTGACATAACCAGAGAATACTGGTGAAGTCGGGTTTTTTTGTTTATAAAAAAGG
>Ecor4
CTTAAAGAGTCTGTTTCAGGACATGAAATATCCAATCCGGGCAGACGGGTAATGATTTTGCTCATCACCACACCTGCCAGCAATGCAGGAATGATGCGGACAACGAGACTGTCACCAGAAAGAATGTTTTCAAACAACTCCGAGGAAGCCATGCCCTTAATATGTACAATAACTGCACAATAGATCTCGGTGATAACGACGCCACCTATGCCACCAGCCAGACAACGATAATTTTTCTGTGACCCGATCTTTTCCGGCAGACAGGCGACCATCACGCCGGTTAACAATGCAGGAATAGCTCCCGTAGTAATCGACAATAAGAGAAACAATGGAAGTACCTGTATTATTACCAAAAGAACCAGCGGTTCTTTTGCGAAGAATATGTAGAGGACAAGAAACAGAACACCAATTAACGGTCCTAAAACCGCAAAATAAAGTCCGTGATGTATTACCCGACGTGAAACAGACATATCAAACTCCCTTTACTTACCTTTGAGCGCCAATTTAAGCGGGGTAAGTGAAGGGAGTGTGAATTTCACCAGACAAATCCCAATAACTTAATTATTGGGATTTGTTATATATAACTTTATAAATTCCTAAAATTACACAAAGTTAATAACTGCGAGCATGGTCATATTTTTATCAATAGCGCATTGCTATTTTCTCTGCACGCAATTAAATTAATTTCCGAACCTGGATGTTCGTTATAAAAACCATTAATAAATGACTGGATTGTTACTGCATTCGCAGGCAAAACCTGACATAACCAGAGAATACTGGTGAAGTCGGGTTTTTTTGTTTATAAAAAAGG
>Ecor5
CTTAAAGAGTCTGTTTCAGGACATGAAATATCCAATCCGGGTAGACGGGGAATGATTCTGCTCATCACCACACCTGCCAGCAATGCAGGAATGATGCGGACAACGAGACTGTCACCAGAAAGAATGTTTTCAAACAACTCCGAGGAAGCCATGCCCTTAATATGTACAATAACTGCACAATAGATCTCGGTGATAACGACGCCACCTATGCCACCAGCCAGACAACGATAACGTTTCTGTGACCCGATCTTTTCCGGCAGACAGGCAACCATTACACCGGTTAACAACGCAGGAATAGCTCCCGTAGTTATCGACAATAAGAGAAAAATTGGA------TGTATTATCACCCAAAGAACCAGCGGTTCTTTTGCGAAGAATATGTAGAGGACAAGAAACAGAACACCAATTAACGGTCCTAAAACTGCAAAATAAAGTCCGTGATGTATTACCCGACGTGAAACAGACATATCAAACTCCCTTTACTTACCTTTGAGCGCCAATTTAAGCGGGGTAAGTGAAGGGAGTGTGAATTTCACCAGACAAATCCCAATAACTTAATTATTGGGATTTGTTATATATAACTTTATAAATTCCTAAAATTACACAAAGTTAATAACTGCGAGCATGGTCATATTTTTATCAATAGCGCATTGCTATTTTCTCTGCACGCAATTAAATTAATTTCCGAACCTGGATGTTCGTTATAAAAACCATTAATAAATGACTGGATTGTTACTGCATTCGCAGGCAAAACCTGACATAACCAGAGAATACTGGTGAAGTCGGGTTTTTTTGTTTATAAAAAAGG
>Ecor6
CTTAAAGAGTCTGTTTCAGGACATGAAATATCCAATCCGGGCAGACGGGTAATGATTCTGCTCATCACCACACCTGCCAGCAATGCAGGAATGATGCGGACAACGAGACTGTCACCAGAAAGAATGTTTTCAAACAACTCCGAGGAAGCCATGCCCTTAATATGTACAATAACTGCACAATAGATCTCGGTGATAACGACGCCACCTATGCCACCAGCCAGACAACGATAATTTTTCTGTGACCCGATCTTTTCCGGCAGACAGGCGACCATCACGCCGGTTAACAATGCAGGAATAGCTCCCGTAGTAATCGACAATAAGAGAAACAATGGAAGTACCTGTATTATTACCAAAAGAACCAGCGGTTCTTTTGCGAAGAATATGTAGAGGACAAGAAACAGAACACCAATTAACGGTCCTAAAACCGCAAAATAAAGTCCGTGATGTATTACCCGACGTGAAACAGACATATCAAACACCCTTAACTTACCTTTGAGCGCCAATTTAAGCGGGGTAAGTGAAGGGAGTGTGAATTTCACCAGACAAATCCCAATAACTTAATTATTGGGATTTGTTATATATAACTTTATAAATTCCTAAAATTACACAAAGTTAATAACTGCGAGCATGGTCATATTTTTATCAATAGCGCATTGCTATTTTCTCTGCACGCAATTAAATTAATTTCCGAACCTGGATGTTCGTTATAAAAACCATTAATAAATGACTGGATTGTTACTGCATTCGCAGGCAAAACCTGACATAACCAGAGAATACTGGTGAAGTCGGGTTTTTTTGTTTATAAAAAAGG
>Ecor7
CTTAAAGAGTCTGTTTCAGGACATGAAATATCCAATCCGGGCAGACGGGTAATGATTCTGCTCATCACCACACCTGCCAGCAATGCAGGAATGATGCGGACAACGAGACTGTCACCAGAAAGAATGTTTTCAAACAACTCCGAGGAAGCCATGCCCTTAATATGTACAATAACTGCACAATAGATCTCGGTGATAACGACGCCACCTATGCCACCAGCCAGACAACGATAATTTTTCTGTGACCCGATCTTTTCCGGCAGACAGGCGATCATCACGCCGGTTAACAATGCAGGAATAGCTCCCGTAGTAATCGACAATAAGAGAAACAATGGAAGTACCTGTATTATTACCAAAAGAACCAGCGGTTCTTTTGCGAAGAATATGTAGAGGACAAGAAACAGAACACCAATTAACGGTCCTAAAACCGCAAAATAAAGTCCGTGATGTATTACCCGACGTGAAACAGACATATCAAACACCCTTTACTTACCTTTGAGCGCCAATTTAAGCGGGGTAAGTGAAGGGAGTGTGAATTTCACCAGACAAATCCCAATAACTTAATTATTGGGATTTGTTATATATAACTTTATAAATTCCTAAAATTACACAAAGTTAATAACTGCGAGCATGGTCATATTTTTATCAATAGCGCATTGCTATTTTCTCTGCACGCAATTAAATTAATTTCCGAACCTGGATGTTCGTTATAAAAACCATTAATAAATGACTGGATTGTTACTGCATTCGCAGGCAAAACCTGACATAACCAGAGAATACTGGTGAAGTCGGGTTTTTTTGTTTATAAAAAAGG
>Ecor8
CTTAAAGAGTCTGTTTCAGGACATGAAATATCCAATCCGGGTAGACGGGTAATGATTCTGCTCATCACCACACCTGCCAGCAATGCAGGAATGATGCGGACAACGAGACTGTCACCAGAAAGAATGTTTTCAAACAACTCCGAGGAAGCCATGCCCTTAATATGTACAATAACTGCACAATAGATCTCGGTGATAACGACGCCACCTATGCCACCAGCCAGACAACGATAACGTTTCTGTGACCCGATCTTTTCCGGCAGACAGGCAACCATTACACCGGTTAACAACGCAGGAATAGCTCCCGTAGTTATCGACAATAAGAGAAAAATTGGA------TGTATTATCACCCAAAGAACCAGCGGTTCTTTTGCGAAGAATATGTAGAGGACAAGAAACAGAACACCAATTAACGGTCCTAAAACTGCAAAATAAAGTCCGTGATGTATTACCCGACGTGAAACAGACATATCAAACTCCCTTTACTTACCTTTGAGCGCCAATTTAAGCGGGGTAAGTGAAGGGAGTGTGAATTTCACCAGACAAATCCCAATAACTTAATTATTGGGATTTGTTATATATAACTTTATAAATTCCTAAAATTACACAAAGTTAATAACTGCGAGCATGGTCATATTTTTATCAATAGCGCATTGCTATTTTCTCTGCACGCAATTAAATTAATTTCCGAACCTGGATGTTCGTTATAAAAACCATTAATAAATGACTGGATTGTTACTGCATTCGCAGGCAAAACCTGACATAACCAGAGAATACTGGTGAAGTCGGGTTTTTTTGTTTATAAAAAAGG
>Ecor9
CTTAAAGAGTCTGTTTCAGGACATGAAATATCCAATCCGGGCAGACGGGTAATGATTCTGCTCATCACCACACCTGCCAGCAATGCAGGAATGATGCGGACAACGAGACTGTCACCAGAAAGAATGTTTTCAAACAACTCCGAGGAAGCCATGCCCTTAATATGTACAATAACTGCACAATAGATCTCGGTGATAACGACGCCACCTATGCCACCAGCCAGACAACGATAATTTTTCTGTGACCCGATCTTTTCCGGCAGACAGGCGACCATCACGCCGGTTAACAATGCAGGAATAGCTCCCGTAGTAATCGACAATAAGAGAAACAATGGAAGTACCTGTATTATTACCAAAAGAACCAGCGGTTCTTTTGCGAAGAATATGTAGAGGACAAGAAACAGAACACCAATTAACGGTCCTAAAACCGCAAAATAAAGTCCGTGATGTATTACCCGACGTGAAACAGACATATCAAACACCCTTAACTTACCTTTGAGCGCCAATTTAAGCGGGGTAAGTGAAGGGAGTGTGAATTTCACCAGACAAATCCCAATAACTTAATTATTGGGATTTGTTATATATAACTTTATAAATTCCTAAAATTACACAAAGTTAATAACTGCGAGCATGGTCATATTTTTATCAATAGCGCATTGCTATTTTCTCTGCACGCAATTAAATTAATTTCCGAACCTGGATGTTCGTTATAAAAACCATTAATAAATGACTGGATTGTTACTGCATTCGCAGGCAAAACCTGACATAACCAGAGAATACTGGTGAAGTCGGGTTTTTTTGTTTATAAAAAAGG
>Ecor10
CTTAAAGAGTCTGTTTCAGGACATGAAATATCCAATCCGGGTAGACGGGTAATGATTCTGCTCATCACCACACCTGCCAGCAATGCAGGAATGATGCGGACAACGAGACTGTCACCAGAAAGAATGTTTTCAAACAACTCCGAGGAAGCCATGCCCTTAATATGTACAATAACTGCACAATAGATCTCGGTGATAACGACGCCACCTATGCCACCAGCCAGACAACGATAACGTTTCTGTGACCCGATCTTTTCCGGCAGACAGGCAACCATTACACCGGTTAACAACGCAGGAATAGCTCCCGTAGTTATCGACAATAAGAGAAAAATTGGA------TGTATTATCACCCAAAGAACCAGCGGTTCTTTTGCGAAGAATATGTAGAGGACAAGAAACAGAACACCAATTAACGGTCCTAAAACTGCAAAATAAAGTCCGTGATGTATTACCCGACGTGAAACAGACATATCAAACTCCCTTTACTTACCTTTGAGCGCCAATTTAAGCGGGGTAAGTGAAGGGAGTGTGAATTTCACCAGACAAATCCCAATAACTTAATTATTGGGATTTGTTATATATAACTTTATAAATTCCTAAAATTACACAAAGTTAATAACTGCGAGCATGGTCATATTTTTATCAATAGCGCATTGCTATTTTCTCTGCACGCAATTAAATTAATTTCCGAACCTGGATGTTCGTTATAAAAACCATTAATAAATGACTGGATTGTTACTGCATTCGCAGGCAAAACCTGACATAACCAGAGAATACTGGTGAAGTCGGGTTTTTTTGTTTATAAAAAAGG
>Ecor11
CTTAAAGAGTCTGTTTCAGGACATGAAATATCCAATCCGGGTAGACGGGTAATGATTCTGCTCATCACCACACCTGCCAGCAATGCAGGAATGATGCGGACAACGAGACTGTCACCAGAAAGAATGTTTTCAAACAACTCCGAGGAAGCCATGCCCTTAATATGTACAATAACTGCACAATAGATCTCGGTGATAACGACGCCACCTATGCCACCAGCCAGACAACGATAACGTTTCTGTGACCCGATCTTTTCCGGCAGACAGGCAACCATTACACCGGTTAACAACGCAGGAATAGCTCCCGTAGTTATCGACAATAAGAGAAAAATTGGA------TGTATTATCACCCAAAGAACCAGCGGTTCTTTTGCGAAGAATATGTAGAGGACAAGAAACAGAACACCAATTAACGGTCCTAAAACTGCAAAATAAAGTCCGTGATGTATTACCCGACGTGAAACAGACATATCAAACTCCCTTTACTTACCTTTGAGCGCCAATTTAAGCGGGGTAAGTGAAGGGAGTGTGAATTTCACCAGACAAATCCCAATAACTTAATTATTGGGATTTGTTATATATAACTTTATAAATTCCTAAAATTACACAAAGTTAATAACTGCGAGCATGGTCATATTTTTATCAATAGCGCATTGCTATTTTCTCTGCACGCAATTAAATTAATTTCCGAACCTGGATGTTCGTTATAAAAACCATTAATAAATGACTGGATTGTTACTGCATTCGCAGGCAAAACCTGACATAACCAGAGAATACTGGTGAAGTCGGGTTTTTTTGTTTATAAAAAAGG
>S.flexnei 2A 301
CTTAAAGAGTCTGTTTCAGGACATGAAATATCCAATCCGGGCAGACGGGTAATGATTCTGCTCATCACCACACCTGCCAGCAATGCAGGAATGATGCGGACAACGAGACTGTCACCAGAAAGAATGTTTTCAAACAACTCCGAGGAAGCCATGCCCTTAATATGTACAATAACTGCACAATAGATCTCGGTGATAACGACGCCACCTATGCCACCAGCCAGACAACGATAATTTTTCTGTGACCCGATCTTTTCCGGCAGACAGGCGACCATCACGCCGGTTAACAATGCAGGAATAGCTCCCGTAGTAATCGACAATAAGAGAAACAATGGAAGTACCTGTATTATTACCAAAAGAACCAGCGGTTCTTTTGCGAAGAATATGTAGAGGACAAGAAACAGAACACCAATTAACGGTCCTAAAACCGCAAAATAAAGTCCGTGATGTATTACCCGACGTGAAACAGACATATCAAACTCCCTTTACTTACCTTTGAGCGCCAATTTAAGCGGGGTAAGTGAAGGGAGTGTGAATTTCACCAGACAAATCCCAATAACTTAATTATTGGGATTTGTTATATATAACTTTATAAATTCCTAAAATTACACAAAGTTAATAACTGCGAGCATGGTCATATTTTTATCAATAGCGCATTGCTATTTTCTCTGCACGCAATTAAATTAATTTCCGAACCTGGATGTTCGTTATAAAAACCATTAATAAATGACTGGATTGTTACTGCATTCGCAGGCAAAACCTGACATAACCAGAGAATACTGGTGAAGTCGGTTTTTTTTGTTTATAAAAAAGG
>Ecor31
CTTAAAGAGTCTGTTTCAGGACATGAAATATCCAATCCGGGCAGACGGGTAATGATTTTGCTCATCACCACACCTGCCAGCAATGCAGGAATGATGCGGACAACGAGACTGTCACCAGAAAGAATGTTTTCAAACAACTCCGAGGAAGCCATGCCCTTAATATGTACAATAACTGCACAATAGATCTCGGTGATAACGACGCCACCTATGCCACCAGCCAGACAACGATAATTTTTCTGTGACCCGATCTTTTCCGGCAGACAGGCGACCATCACGCCGGTTAACAATGCAGGAATAGCTCCCGTAGTAATCGACAATAAGAGAAACAATGGAAGTACCTGTATTATTACCAAAAGAACCAGCGGTTCTTTTGCGAAGAATATGTAGAGGACAAGAAACAGAACACCAATTAACGGTCCTAAAACCGCAAAATAAAGTCCGTGATGTATTACCCGACGTGAAACAGACATATCAAACTCCCTTTACTTACCTTTGAGCGCCAATTTAAGCGGGGTAAGTGAAGGGAGTGTGAATTTCACCAGACAAATCCCAATAACTTAATTATTGGGATTTGTTATATATAACTTTATAAATTCCTAAAATTACACAAAGTTAATAACTGCGAGCATGGTCATATTTTTATCAATAGCGCATTGCTATTTTCTCTGCACGCAATTAAATTAATTTCCGAACCTGGATGTTCGTTATAAAAACCATTAATAAATGACTGGATTGTTACTGCATTCGCAGGCAAAACCTGACATAACCAGAGAATACTGGTGAAGTCGGTTTTTTTTGTTTATAAAAAAGG
>Ecor32
CTTAAAGAGTCTGTTTCAGGACATGAAATATCCAATCCGGGTAGATGTGTAATGATTCTGCTCATCACCACGCCTGCCAGCAATGCTGGGATGATGCGGACAACGAGATTTTCACCAGAAAGAATGTTTTCAAATAACGCTGAGGAAGCCATGTCCTTAATATGTACGATAACAGCGCAATAGATCTCGGTGATAACGACTCCACCTATGCCGCCAACCAGACAACGATAACGTTTCTGTGACCCGATCTTTTCCGGCAGACAGGCGACCATTACGCCAGTTAACATTGCAGGAATAGCTCCCGTAGTTATCGACAATAAGATAAACAATGGAAGTACCTGTATTATTACCAAAAGAATCAGCGGTTCTTTTGCGAAGAATATGTAGAGGACAAGAAACAGAACACCAATTAACGGCCCTAAAACCGCAAAATACAGTCCGTGATGAATTACCCGACGTGAAACAGACATATCAAACTCCCTTTACTTACCTTTGCGTGCCAATTTAAGTGGAGTAAGTGAAGGGAGTGTGAATTTCACCAAGTAAATCCCAATAATTTAATTATTGGGATTTGTTATATATAACTTTATAAAATCCTAAAATTACACAAAATTAATAACTGCGAGCATGGTCATACTTTTATAAATAGAGCATTGCTATTTTTTCTGCACGCAACTAAATTAATTTTCGAACCTGGATGTTCGTTATAAAAACCATTAATTAATGACTGGATTGTTACTGCATTCGCAGGCAAAACCTGACATAACCAGAGAATACTGGTGAAGTCGGGTTTTTTTGTTTATAAAAAAGG
>Ecor33
CTTAAAGAGTCTGTTTCAGGACATGAAATATCCAATCCGGGCAGACGGGTAATGATTCTGCTCATCACCACACCTGCCAGCAATGCAGGAATGATGCGGACAACGAGACTGTCACCAGAAAGAATGTTTTCAAACAACTCCGAGGAAGCCATGCCCTTAATATGTACAATAACTGCACAATAGATCTCGGTGATAACGACGCCACCTATGCCACCAGCCAGACAACGATAATTTTTCTGTGACCCGATCTTTTCCGGCAGACAGGCGACCATCACGCCGGTTAACAATGCAGGAATAGCTCCCGTAGTAATCGACAATAAGAGAAACAATGGAAGTACCTGTATTATTACCAAAAGAACCAGCGGTTCTTTTGCGAAGAATATGTAGAGGACAAGAAACAGAACACCAATTAACGGTCCTAAAACCGCAAAATAAAGTCCGTGATGTATTACCCGACGTGAAACAGACATATCAAACTCCCTTTACTTACCTTTGAGCGCCAATTTAAGCGGGGTAAGTGAAGGGAGTGTGAATTTCACCAGACAAATCCCAATAACTTAATTATTGGGATTTGTTATATATAACTTTATAAATTCCTAAAATTACACAAAGTTAATAACTGCGAGCATGGTCATATTTTTATCAATAGCGCATTGCTATTTTCTCTGCACGCAATTAAATTAATTTCCGAACCTGGATGTTCGTTATAAAAACCATTAATAAATGACTGGATTGTTACTGCATTCGCAGGCAAAACCTGACATAACCAGAGAATACTGGTGAAGTCGGGTTTTTTTGTTTATAAAAAAGG
>Ecor34
CTTAAAGAGTCTGTTTCAGGACATGAAATATCCAATCCGGGCAGACGGGTAATGATTCTGCTCATCACCACACCTGCCAGCAATGCAGGAATGATGCGGACAACGAGACTGTCACCAGAAAGAATGTTTTCAAACAACTCCGAGGAAGCCATGCCCTTAATATGTACAATAACTGCACAATAGATCTCGGTGATAACGACGCCACCTATGCCACCAGCCAGACAACGATAATTTTTCTGTGACCCGATCTTTTCCGGCAGACAGGCGACCATCACGCCGGTTAACAATGCAGGAATAGCTCCCGTAGTAATCGACAATAAGAGAAACAATGGAAGTACCTGTATTATTACCAAAAGAACCAGCGGTTCTTTTGCGAAGAATATGTAGAGGACAAGAAACAGAACACCAATTAACGGTCCTAAAACCGCAAAATAAAGTCCGTGATGTATTACCCGACGTGAAACAGACATATCAAACTCCCTTTACTTACCTTTGAGCGCCAATTTAAGCGGGGTAAGTGAAGGGAGTGTGAATTTCACCAGACAAATCCCAATAACTTAATTATTGGGATTTGTTATATATAACTTTATAAATTCCTAAAATTACACAAAGTTAATAACTGCGAGCATGGTCATATTTTTATCAATAGCGCATTGCTATTTTCTCTGCACGCAATTAAATTAATTTCCGAACCTGGATGTTCGTTATAAAAACCATTAATAAATGACTGGATTGTTACTGCATTCGCAGGCAAAACCTGACATAACCAGAGAATACTGGTGAAGTCGGGTTTTTTTGTTTATAAAAAAGG
>Ecor45
CTTAAAGAGTCTGTTTCAGGACATGAAATATCCAATCCGGGCAGACGGGTAATGATTCTGCTCATCACCACACCTGCCAGCAATGCAGGAATGATGCGGACAACGAGACTGTCACCAGAAAGAATGTTTTCAAACAACTCCGAGGAAGCCATGCCCTTAATATGTACAATAACTGCACAATAGATCTCGGTGATAACGACGCCACCTATGCCACCAGCCAGACAACGATAATTTTTCTGTGACCCGATCTTTTCCGGCAGACAGGCGACCATCACGCCGGTTAACAATGCAGGAATAGCTCCCGTAGTAATCGACAATAAGAGAAACAATGGAAGTACCTGTATTATTACCAAAAGAACCAGCGGTTCTTTTGCGAAGAATATGTAGAGGACAAGAAACAGAACACCAATTAACGGTCCTAAAACCGCAAAATAAAGTCCGTGATGTATTACCCGACGTGAAACAGACATATCAAACTCCCTTTACTTACCTTTGAGCGCCAATTTAAGCGGGGTAAGTGAAGGGAGTGTGAATTTCACCAGACAAATCCCAATAACTTAATTATTGGGATTTGTTATATATAACTTTATAAATTCCTAAAATTACACAAAGTTAATAACTGCGAGCATGGTCATATTTTTATCAATAGCGCATTGCTATTTTCTCTGCACGCAATTAAATTAATTTCCGAACCTGGATGTTCGTTATAAAAACCATTAATAAATGACTGGATTGTTACTGCATTCGCAGGCAAAACCTGACATAACCAGAGAATACTGGTGAAGTCGGGTTTTTTTGTTTATAAAAAAGG
>Ecor51
CTTAAAGAGTCTGTTTCAGGACATGAAATATCCAATCCGGGTAGATGTGTAATGATTCTGCTCATCACCACGCCTGCCAGCAATGCTGGGATGATGCGGACAACGAGATTTTCACCAGAAAGAATGTTTTCAAATAACGCTGAGGAAGCCATGTCCTTAATATGTACGATAACAGCGCAATAGATCTCGGTGATAACGACTCCACCTATGCCGCCAACCAGACAACGATAACGTTTCTGTGACCCGATCTTTTCCGGCAGACAGGCGACCATTACGCCAGTTAACATTGCAGGAATAGCTCCCGTAGTTATCGACAATAAGATAAACAATGGAAGTACCTGTATTATTACCAAAAGAATCAGCGGTTCTTTTGCGAAGAATATGTAGAGGACAAGAAACAGAACACCAATTAACGGCCCTAAAACCGCAAAATACAGTCCGTGATGAATTACCCGACGTGAAACAGACATATCAAACTCCCTTTACTTACCTTTGCGTGCCAATTTAAGTGGAGTAAGTGAAGGGAGTGTGAATTTCACCAAGTAAATCCCAATAATTTAATTATTGGGATTTGTTATATATAACTTTATAAAATCCTAAAATTACACAAAATTAATAACTGCGAGCATGGTCATACTTTTATAAATAGAGCATTGCTATTTTTTCTGCACGCAACTAAATTAATTTTCGAACCTGGATGTTCGTTATAAAAACCATTAATTAATGACTGGATTGTTACTGCATTCGCAGGCAAAACCTGACATAACCAGAGAATACTGGTGAAGTCGGGTTTTTTTGTTTATAAAAAAGG
>Ecor52
CTTAAAGAGTCTGTTTCAGGACATGAAATATCCAATCCGGGTAGATGTGTAATGATTCTGCTCATCACCACGCCTGCCAGCAATGCTGGGATGATGCGGACAACGAGATTTTCACCAGAAAGAATGTTTTCAAATAACGCTGAGGAAGCCATGTCCTTAATATGTACGATAACAGCGCAATAGATCTCGGTGATAACGACTCCACCTATGCCGCCAACCAGACAACGATAACGTTTCTGTGACCCGATCTTTTCCGGCAGACAGGCGACCATTACGCCAGTTAACATTGCAGGAATAGCTCCCGTAGTTATCGACAATAAGATAAACAATGGAAGTACCTGTATTATTACCAAAAGAATCAGCGGTTCTTTTGCGAAGAATATGTAGAGGACAAGAAACAGAACACCAATTAACGGCCCTAAAACCGCAAAATACAGTCCGTGATGAATTACCCGACGTGAAACAGACATATCAAACTCCCTTTACTTACCTTTGCGTGCCAATTTAAGTGGAGTAAGTGAAGGGAGTGTGAATTTCACCAAGTAAATCCCAATAATTTAATTATTGGGATTTGTTATATATAACTTTATAAAATCCTAAAATTACACAAAATTAATAACTGCGAGCATGGTCATACTTTTATAAATAGAGCATTGCTATTTTTTCTGCACGCAACTAAATTAATTTTCGAACCTGGATGTTCGTTATAAAAACCATTAATTAATGACTGGATTGTTACTGCATTCGCAGGCAAAACCTGACATAACCAGAGAATACTGGTGAAGTCGGGTTTTTTTGTTTATAAAAAAGG
>Ecor53
CTTAAAGAGTCTGTTTCAGGACATGAAATATCCAATCCGGGTAGATGTGTAATGATTCTGCTCATCACCACGCCTGCCAGCAATGCTGGGATGATGCGGACAACGAGATTTTCACCAGAAAGAATGTTTTCAAATAACGCTGAGGAAGCCATGTCCTTAATATGTACGATAACAGCGCAATAGATCTCGGTGATAACGACTCCACCTATGCCGCCAACCAGACAACGATAACGTTTCTGTGACCCGATCTTTTCCGGCAGACAGGCGACCATTACGCCAGTTAACATTGCAGGAATAGCTCCCGTAGTTATCGACATTAAGAGAAACAATGGAAGTACCTGTATTATTACCAAAAGAATCAGCGGTTCTTTTGCGAAGAATATGTAGAGGACAAGAAACAGAACACCAATTAACGGCCCTAAAACCGCAAAATACAGTCCGTGATGAATTACCCGACGTGAAACAGACATATCAAACTCCCTTTACTTACCTTTGCGTGCCAATTTAAGTGGAGTAAGTGAAGGGAGTGTGAATTTCACCAAGTAAATCCCAATAATTTAATTATTGGGATTTGTTATATATAACTTTATAAAATCCTAAAATTACACAAAATTAATAACTGCGAGCATGGTCATACTTTTATAAATAGAGCATTGCTATTTTCTCTGCACGCAACTAAATTAATTTTCGAACCTGGATGTTCGTTATAAAAAACATTAATTAATGACTGGATTGTTACTGCATTCGCAGGCAAAACCTGACATAACCAGAGAATACTGGTGAAGTCGGGTTTTTTTGTTTATAAAAAAGG
>Ecor54
CTTAAAGAGTCTGTTTCAGGACATGAAATATCCAATCCGGGTAGATGTGTAATGATTCTGCTCATCACCACGCCTGCCAGCAATGCTGGGATGATGCGGACAACGAGATTTTCACCAGAAAGAATGTTTTCAAATAACGCTGAGGAAGCCATGTCCTTAATATGTACGATAACAGCGCAATAGATCTCGGTGATAACGACTCCACCTATGCCGCCAACCAGACAACGATAACGTTTCTGTGACCCGATCTTTTCCGGCAGACAGGCGACCATTACGCCAGTTAACATTGCAGGAATAGCTCCCGTAGTTATCGACAATAAGATAAACAATGGAAGTACCTGTATTATTACCAAAAGAATCAGCGGTTCTTTTGCGAAGAATATGTAGAGGACAAGAAACAGAACACCAATTAACGGCCCTAAAACCGCAAAATACAGTCCGTGATGAATTACCCGACGTGAAACAGACATATCAAACTCCCTTTACTTACCTTTGCGTGCCAATTTAAGTGGAGTAAGTGAAGGGAGTGTGAATTTCACCAAGTAAATCCCAATAATTTAATTATTGGGATTTGTTATATATAACTTTATAAAATCCTAAAATTACACAAAATTAATAACTGCGAGCATGGTCATACTTTTATAAATAGAGCATTGCTATTTTTTCTGCACGCAACTAAATTAATTTTCGAACCTGGATGTTCGTTATAAAAACCATTAATTAATGACTGGATTGTTACTGCATTCGCAGGCAAAACCTGACATAACCAGAGAATACTGGTGAAGTCGGGTTTTTTTGTTTATAAAAAAGG
>Ecor55
CTTAAAGAGTCTGTTTCAGGACATGAAATATCCAATCCGGGTAGATGTGTAATGATTCTGCTCATCACCACGCCTGCCAGCAATGCTGGGATGATGCGGACAACGAGATTTTCACCAGAAAGAATGTTTTCAAATAACGCTGAGGAAGCCATGTCCTTAATATGTACGATAACAGCGCAATAGATCTCGGTGATAACGACTCCACCTATGCCGCCAACCAGACAACGATAACGTTTCTGTGACCCGATCTTTTCCGGCAGACAGGCGACCATTACGCCAGTTAACATTGCAGGAATAGCTCCCGTAGTTATCGACAATAAGATAAACAATGGAAGTACCTGTATTATTACCAAAAGAATCAGCGGTTCTTTTGCGAAGAATATGTAGAGGACAAGAAACAGAACACCAATTAACGGCCCTAAAACCGCAAAATACAGTCCGTGATGAATTACCCGACGTGAAACAGACATATCAAACTCCCTTTACTTACCTTTGCGTGCCAATTTAAGTGGAGTAAGTGAAGGGAGTGTGAATTTCACCAAGTAAATCCCAATAATTTAATTATTGGGATTTGTTATATATAACTTTATAAAATCCTAAAATTACACAAAATTAATAACTGCGAGCATGGTCATACTTTTATAAATAGAGCATTGCTATTTTTTCTGCACGCAACTAAATTAATTTTCGAACCTGGATGTTCGTTATAAAAACCATTAATTAATGACTGGATTGTTACTGCATTCGCAGGCAAAACCTGACATAACCAGAGAATACTGGTGAAGTCGGGTTTTTTTGTTTATAAAAAAGG
>Ecor57
CTTAAAGAGTCTGTTTCAGGACATGAAATATCCAATCCGGGTAGATGTGTAATGATTCTGCTCATCACCACGCCTGCCAGCAATGCTGGGATGATGCGGACAACGAGATTTTCACCAGAAAGAATGTTTTCAAATAACGCTGAGGAAGCCATGTCCTTAATATGTACGATAACAGCGCAATAGATCTCGGTGATAACGACTCCACCTATGCCGCCAACCAGACAACGATAACGTTTCTGTGACCCGATCTTTTCCGGCAGACAGGCGACCATTACGCCAGTTAACATTGCAGGAATAGCTCCCGTAGTTATCGACAATAAGATAAACAATGGAAGTACCTGTATTATTACCAAAAGAATCAGCGGTTCTTTTGCGAAGAATATGTAGAGGACAAGAAACAGAACACCAATTAACGGCCCTAAAACCGCAAAATACAGTCCGTGATGAATTACCCGACGTGAAACAGACATATCAAACTCCCTTTACTTACCTTTGCGTGCCAATTTAAGTGGAGTAAGTGAAGGGAGTGTGAATTTCACCAAGTAAATCCCAATAATTTAATTATTGGGATTTGTTATATATAACTTTATAAAATCCTAAAATTACACAAAATTAATAACTGCGAGCATGGTCATACTTTTATAAATAGAGCATTGCTATTTTTTCTGCACGCAACTAAATTAATTTTCGAACCTGGATGTTCGTTATAAAAACCATTAATTAATGACTGGATTGTTACTGCATTCGCAGGCAAAACCTGACATAACCAGAGAATACTGGTGAAGTCGGGTTTTTTTGTTTATAAAAAAGG
>Ecor56
CTTAAAGAGTCTGTTTCAGGACATGAAATATCCAATCCGGGTAGATGTGTAATGATTCTGCTCATCACCACGCCTGCCAGCAATGCTGGGATGATGCGGACAACGAGATTTTCACCAGAAAGAATGTTTTCAAATAACGCTGAGGAAGCCATGTCCTTAATATGTACGATAACAGCGCAATAGATCTCGGTGATAACGACTCCACCTATGCCGCCAACCAGACAACGATAACGTTTCTGTGACCCGATCTTTTCCGGCAGACAGGCGACCATTACGCCAGTTAACATTGCAGGAATAGCTCCCGTAGTTATCGACAATAAGATAAACAATGGAAGTACCTGTATTATTACCAAAAGAATCAGCGGTTCTTTTGCGAAGAATATGTAGAGGACAAGAAACAGAACACCAATTAACGGCCCTAAAACCGCAAAATACAGTCCGTGATGAATTACCCGACGTGAAACAGACATATCAAACTCCCTTTACTTACCTTTGCGTGCCAATTTAAGTGGAGTAAGTGAAGGGAGTGTGAATTTCACCAAGTAAATCCCAATAATTTAATTATTGGGATTTGTTATATATAACTTTATAAAATCCTAAAATTACACAAAATTAATAACTGCGAGCATGGTCATACTTTTATAAATAGAGCATTGCTATTTTTTCTGCACGCAACTAAATTAATTTTCGAACCTGGATGTTCGTTATAAAAACCATTAATTAATGACTGGATTGTTACTGCATTCGCAGGCAAAACCTGACATAACCAGAGAATACTGGTGAAGTCGGGTTTTTTTGTTTATAAAAAAGG
>Ecor59
CTTAAAGAGTCTGTTTCAGGACATGAAATATCCAATCCGGGTAGATGTGTAATGATTCTGCTCATCACCACGCCTGCCAGCAATGCTGGGATGATGCGGACAACGAGATTTTCACCAGAAAGAATGTTTTCAAATAACGCTGAGGAAGCCATGTCCTTAATATGTACGATAACAGCGCAATAGATCTCGGTGATAACGACTCCACCTATGCCGCCAACCAGACAACGATAACGTTTCTGTGACCCGATCTTTTCCGGCAGACAGGCGACCATTACGCCAGTTAACATTGCAGGAATAGCTCCCGTAGTTATCGACATTAAGAGAAACAATGGAAGTACCTGTATTATTACCAAAAGAATCAGCGGTTCTTTTGCGAAGAATATGTAGAGGACAAGAAACAGAACACCAATTAACGGCCCTAAAACCGCAAAATACAGTCCGTGATGAATTACCCGACGTGAAACAGACATATCAAACTCCCTTTACTTACCTTTGCGTGCCAATTTAAGTGGAGTAAGTGAAGGGAGTGTGAATTTCACCAAGTAAATCCCAATAATTTAATTATTGGGATTTGTTATATATAACTTTATAAAATCCTAAAATTACACAAAATTAATAACTGCGAGCATGGTCATACTTTTATAAATAGAGCATTGCTATTTTCTCTGCACGCAACTAAATTAATTTTCGAACCTGGATGTTCGTTATAAAAAACATTAATTAATGACTGGATTGTTACTGCATTCGCAGGCAAAACCTGACATAACCAGAGAATACTGGTGAAGTCGGGTTTTTTTGTTTATAAAAAAGG
>Ecor60
CTTAAAGAGTCTGTTTCAGGACATGAAATATCCAATCCGGGTAGATGTGTAATGATTCTGCTCATCACCACGCCTGCCAGCAATGCTGGGATGATGCGGACAACGAGATTTTCACCAGAAAGAATGTTTTCAAATAACGCTGAGGAAGCCATGTCCTTAATATGTACGATAACAGCGCAATAGATCTCGGTGATAACGACTCCACCTATGCCGCCAACCAGACAACGATAACGTTTCTGTGACCCGATCTTTTCCGGCAGACAGGCGACCATTACGCCAGTTAACATTGCAGGAATAGCTCCCGTAGTTATCGACATTAAGAGAAACAATGGAAGTACCTGTATTATTACCAAAAGAATCAGCGGTTCTTTTGCGAAGAATATGTAGAGGACAAGAAACAGAACACCAATTAACGGCCCTAAAACCGCAAAATACAGTCCGTGATGAATTACCCGACGTGAAACAGACATATCAAACTCCCTTTACTTACCTTTGCGTGCCAATTTAAGTGGAGTAAGTGAAGGGAGTGTGAATTTCACCAAGTAAATCCCAATAATTTAATTATTGGGATTTGTTATATATAACTTTATAAAATCCTAAAATTACACAAAATTAATAACTGCGAGCATGGTCATACTTTTATAAATAGAGCATTGCTATTTTCTCTGCACGCAACTAAATTAATTTTCGAACCTGGATGTTCGTTATAAAAAACATTAATTAATGACTGGATTGTTACTGCATTCGCAGGCAAAACCTGACATAACCAGAGAATACTGGTGAAGTCGGGTTTTTTTGTTTATAAAAAAGG
>Ecor61
CTTAAAGAGTCTGTTTCAGGACATGAAATATCCAATCCGGGTAGATGTGTAATGATTCTGCTCATCACTACGCCTGCCAGCAATGCTGGGATGATGCGGACAACGAGATTTTCACCAGAAAGAATGTTTTCAAACAACGCTGAGGAAGCCATGTCCTTAATATGTACGATAACAGCGCAATAGATCTCGGTGATAACGACTCCACCTATGCCGCCAACCAGACAACGATAACGTTTCTGTGACCCGATCTTTTCCGGCAGACAGGCGACCATTACGCCAGTTAACATTGCAGGAATAGCTCCCGTAGTTATCGACATTAAGAGAAACAATGGAAGTACCTGTATTATTACCAAAAGAATCAGCGGTTCTTTTGCGAAGAATATGTAGAGGACAAGAAACAGAACACCAATTAACGGCCCTAAAACCGCAAAATACAGTCCGTGATGAATTACCCGACGTGAAACAGACATATCAAACTCCCTTTACTTACCTTTGCGTGCCAATTTAAGTGGAGTAAGTGAAGGGAGTGTGAATTTCACCAAGTAAATCCCAATAATTTAATTATTGGGATTTGTTATATATAACTTTATAAAATCCTAAAATTACACAAAATTAATAACTGCGAGCATGGTCATACTTTTATAAATAGAGCATTGCTATTTTTTCTGCACGCAACTAAATTAATTTTCGAACCTGGATGTTCGTTATAAAAACCATTAATTAATGACTGGATTGTTACTGCATTCGCAGGCAAAACCTGACATAACCAGAGAATACTGGTGAAGTCGGGTTTTTTTGTTTATAAAAAAGG
>Ecor62
CTTAAAGAGTCTGTTTCAGGACATGAAATATCCAATCCGGGTAGATGTGTAATGATTCTGCTCATCACTACGCCTGCCAGCAATGCTGGGATGATGCGGACAACGAGATTTTCACCAGAAAGAATGTTTTCAAACAACGCTGAGGAAGCCATGTCCTTAATATGTACGATAACAGCGCAATAGATCTCGGTGATAACGACTCCACCTATGCCGCCAACCAGACAACGATAACGTTTCTGTGACCCGATCTTTTCCGGCAGACAGGCGACCATTACGCCAGTTAACATTGCAGGAATAGCTCCCGTAGTTATCGACATTAAGAGAAACAATGGAAGTACCTGTATTATTACCAAAAGAATCAGCGGTTCTTTTGCGAAGAATATGTAGAGGACAAGAAACAGAACACCAATTAACGGCCCTAAAACCGCAAAATACAGTCCGTGATGAATTACCCGACGTGAAACAGACATATCAAACTCCCTTTACTTACCTTTGCGTGCCAATTTAAGTGGAGTAAGTGAAGGGAGTGTGAATTTCACCAAGTAAATCCCAATAATTTAATTATTGGGATTTGTTATATATAACTTTATAAAATCCTAAAATTACACAAAATTAATAACTGCGAGCATGGTCATACTTTTATAAATAGAGCATTGCTATTTTTTCTGCACGCAACTAAATTAATTTTCGAACCTGGATGTTCGTTATAAAAACCATTAATTAATGACTGGATTGTTACTGCATTCGCAGGCAAAACCTGACATAACCAGAGAATACTGGTGAAGTCGGGTTTTTTTGTTTATAAAAAAGG
>Ecor63
CTTAAAGAGTCTGTTTCAGGACATGAAATATCCAATCCGGGTAGACGTGTAATGATTCTGCTCATCACCACGCCTGCCAGCAATGCTGGGATGATGCGGACAACGAGATTTTCACCAGAAAGAATGTTTTCAAATAACGCTGAGGAAGCCATGTCCTTAATATGTACGATAACAGCGCAATAGATCTCGGTGATAACGACTCCACCTATGCCGCCAACCAGACAACGATAACGTTTCTGTGACCCGATCTTTTCCGGCAGACAGGCGACCATTACGCCAGTTAACATTGCAGGAATAGCTCCCGTAGTTATCGACATTAAGAGAAACAATGGAAGTACCTGTATTATTACCAAAAGAATCAGCGGTTCTTTTGCGAAGAATATGTAGAGGACAAGAAACAGAACACCAATTAACGGCCCTAAAACCGCAAAATACAGTCCGTGATGAATTACCCGACGTGAAACAGACATATCAAACTCCCTTTACTTACCTTTGCGTGCCAATTTAAGTGGAGTAAGTGAAGGGAGTGTGAATTTCACCAAGTAAATCCCAATAATTTAATTATTGGGATTTGTTATATATAACTTTATAAAATCCTAAAATTACACAAAATTAATAACTGCGAGCATGGTCATACTTTTATAAATAGAGCATTGCTATTTTCTCTGCACGCAACTAAATTAATTTCCGAACCTGGATGTTCGTTATAAAAACCATTAATAAATGACTGGATTGTTACTGCATTCGCAGGCAAAACCTGACATAACCAGAGAATACTGGTGAAGTCGGGTTTTTTTGTTTATAAAAAAGG
>536
CTTAAAGAGTCTGTTTCAGGACATGAAATATCCAATCCGGGTAGACGTGTAATGATTCTGCTCATCACCACGCCTGCCAGCAATGCTGGGATGATGCGGACAACGAGATTTTCACCAGAAAGAATGTTTTCAAATAACGCTGAGGAAGCCATGTCCTTAATATGTACGATAACAGCGCAATAGATCTCGGTGATAACGACTCCACCTATGCCGCCAACCAGACAACGATAACGTTTCTGTGACCCGATCTTTTCCGGCAGACAGGCGACCATTACGCCAGTTAACATTGCAGGAATAGCTCCCGTAGTTATCGACATTAAGAGAAACAATGGAAGTACCTGTATTATTACCAAAAGAATCAGCGGTTCTTTTGCGAAGAATATGTAGAGGACAAGAAACAGAACACCAATTAACGGCCCTAAAACCGCAAAATACAGTCCGTGATGAATTACCCGACGTGAAACAGACATATCAAACTCCCTTTACTTACCTTTGCGTGCCAATTTAAGTGGAGTAAGTGAAGGGAGTGTGAATTTCACCAAGTAAATCCCAATAATTTAATTATTGGGATTTGTTATATATAACTTTATAAAATCCTAAAATTACACAAAATTAATAACTGCGAGCATGGTCATACTTTTATAAATAGAGCATTGCTATTTTTTCTGCACGCAACTAAATTAATTTTCGAACCTGGATGTTCGTTATAAAAACCATTAATTAATGACTGGATTGTTACTGCATTCGCAGGCAAAACCTGACATAACCAGAGAATACTGGTGAAGTCGGGTTTTTTTGTTTATAAAAAAGG
>F1215
CTTAAAGAGTCTGTTTCAGGACATGAAATATCCAATCCGGGTAGACGGGTAATGATTCTGCTCATCACCACACCTGCCAGCAATGCAGGAATGATGCGGACAACGAGACTGTCACCAGAAAGAATGTTTTCAAACAACTCCGAGGAAGCCATGCCCTTAATATGTACAATAACTGCACAATAGATCTCGGTGATAACGACGCCACCTATGCCACCAGCCAGACAACGATAACGTTTCTGTGACCCGATCTTTTCCGGCAGACAGGCAACCATTACACCGGTTAACAACGCAGGAATAGCTCCCGTAGTTATCGACAATAAGAGAAAAATTGGA------TGTATTATCACCCAAAGAACCAGCGGTTCTTTTGCGAAGAATATGTAGAGGACAAGAAACAGAACACCAATTAACGGTCCTAAAACTGCAAAATAAAGTCCGTGATGTATTACCCGACGTGAAACAGACATATCAAACTCCCTTTACTTACCTTTGAGCGCCAATTTAAGCGGGGTAAGTGAAGGGAGTGTGAATTTCACCAGACAAATCCCAATAACTTAATTATTGGGATTTGTTATATATAACTTTATAAATTCCTAAAATTACACAAAGTTAATAACTGCGAGCATGGTCATATTTTTATCAATAGCGCATTGCTATTTTCTCTGCACGCAATTAAATTAATTTCCGAACCTGGATGTTCGTTATAAAAACCATTAATAAATGACTGGATTGTTACTGCTTTCGCAGGCAAAACCTGACATAACCAGAGAATACTGGTGAAGTCGGGTTATTTTGTTTATAAAAAAGG
>F1
CTTAAAGAGTCTGTTTCAGGACATGAAATATCCAATCCGGGTAGATGTGTAATGATTCTGCTCATCACCACGCCTGCCAGCAATGCTGGGATGATGCGGACAACGAGATTTTCACCAGAAAGAATGTTTTCAAATAACGCTGAGGAAGCCATGTCCTTAATATGTACGATAACAGCGCAATAGATCTCGGTGATAACGACTCCACCTATGCCGCCAACCAGACAACGATAACGTTTCTGTGACCCGATCTTTTCCGGCAGACAGGCGACCATTACGCCAGTTAACATTGCAGGAATAGCTCCCGTAGTTATCGACAATAAGATAAACAATGGAAGTACCTGTATTATTACCAAAAGAATCAGCGGTTCTTTTGCGAAGAATATGTAGAGGACAAGAAACAGAACACCAATTAACGGCCCTAAAACCGCAAAATACAGTCCGTGATGAATTACCCGACGTGAAACAGACATATCAAACTCCCTTTACTTACCTTTGCGTGCCAATTTAAGTGGAGTAAGTGAAGGGAGTGTGAATTTCACCAAGTAAATCCCAATAATTTAATTATTGGGATTTGTTATATATAACTTTATAAAATCCTAAAATTACACAAAATTAATAACTGCGAGCATGGTCATACTTTTATAAATAGAGCATTGCTATTTTTTCTGCACGCAACTAAATTAATTTTCGAACCTGGATGTTCGTTATAAAAACCATTAATTAATGACTGGATTGTTACTGCATTCGCAGGCAAAACCTGACATAACCAGAGAATACTGGTGAAGTCGGGTTTTTTTGTTTATAAAAAAGG
>F287
CTTAAAGAGTCTGTTTCAGGACATGAAATATCCAATCCGGGTAGACGGGTAATGATTCTGCTCATCACCACACCTGCCAGCAATGCAGGAATGATGCGGACAACGAGACTGTCACCAGAAAGAATGTTTTCAAACAACTCCGAGGAAGCCATGCCCTTAATATGTACAATAACTGCACAATAGATCTCGGTGATAACGACGCCACCTATGCCACCAGCCAGACAACGATAACGTTTCTGTGACCCGATCTTTTCCGGCAGACAGGCAACCATTACACCGGTTAACAACGCAGGAATAGCTCCCGTAGTTATCGACAATAAGAGAAAAATTGGA------TGTATTATCACCCAAAGAACCAGCGGTTCTTTTGCGAAGAATATGTAGAGGACAAGAAACAGAACACCAATTAACGGTCCTAAAACTGCAAAATAAAGTCCGTGATGTATTACCCGACGTGAAACAGACATATCAAACTCCCTTTACTTACCTTTGAGCGCCAATTTAAGCGGGGTAAGTGAAGGGAGTGTGAATTTCACCAGACAAATCCCAATAACTTAATTATTGGGATTTGTTATATATAACTTTATAAATTCCTAAAATTACACAAAGTTAATAACTGCGAGCATGGTCATATTTTTATCAATAGCGCATTGCTATTTTCTCTGCACGCAATTAAATTAATTTCCGAACCTGGATGTTCGTTATAAAAACCATTAATAAATGACTGGATTGTTACTGCTTTCGCAGGCAAAACCTGACATAACCAGAGAATACTGGTGAAGTCGGGTTATTTTGTTTATAAAAAAGG
>F385
CTTAAAGAGTCTGTTTCAGGACATGAAATATCCAATCCGGGTAGATGTGTAATGATTCTGCTCATCACCACGCCTGCCAGCAATGCTGGGATGATGCGGACAACGAGATTTTCACCAGAAAGAATGTTTTCAAATAACGCTGAGGAAGCCATGTCCTTAATATGTACGATAACAGCGCAATAGATCTCGGTGATAACGACTCCACCTATGCCGCCAACCAGACAACGATAACGTTTCTGTGACCCGATCTTTTCCGGCAGACAGGCGACCATTACGCCAGTTAACATTGCAGGAATAGCTCCCGTAGTTATCGACAATAAGATAAACAATGGAATTACCTGTATTATTACCAAAAGAATCAGCGGTTCTTTTGCGAAGAATATGTAGAGGACAAGAAACAGAACACCAATTAACGGCCCTAAAACCGCAAAATACAGTCCGTGATGAATTACCCGACGTGAAACAGACATATCAAACTCCCTTTACTTACCTTTGCGTGCCAATTTAAGTGGAGTAAGTGAAGGGAGTGTGAATTTCACCAAGTAAATCCCAATAATTTAATTATTGGGATTTGTTATATATAACTTTATAAAATCCTAAAATTACACAAAATTAATAACTGCGAGCATGGTCATACTTTTATAAATAGAGCATTGCTATTTTTTCTGCACGCAACTAAATTAATTTTCGAACCTGGATGTTCGTTATAAAAACCATTAATTAATGACTGGATTGTTACTGCATTCGCAGGCAAAACCTGACATAACCAGAGAATACTGGTGAAGTCGGGTTTTTTTGTTTATAAAAAAGG
>F557
CTTAAAGAGTCTGTTTCAGGACATGAAATATCCAATCCGGGCAGACGGGTAATGATTCTGCTCATCACCACACCTGCCAGCAATGCAGGAATGATGCGGACAACGAGACTGTCACCAGAAAGAATGTTTTCATACAACTCCGAGGAAGCCATGCCCTTAATATGTACAATAACTGCACAATAGATCTCGGTGATAACGACGCCACCTATGCCACCAGCCAGACAACGATAATTTTTCTGTGACCCGATCTTTTCCGGCAGACAGGCGACCATCACGCCGGTTAACAATGCAGGAATAACTCCCGTAGTAATCGACAATAAGAGAAACAATGGAAGTACCTGTATTCTTCGCAAAAGAACCAGCGGTTCTTTTGCGAAGAATATGTAGAGGACAAGAAACAGAACACCAATTAACGGTCCTAAAACCGCAAAATAAAGTCCGTGATGTATTACCCGACGTGAAACAGACATATCAAACTCCCTTTACTTACCTTTGAGCGCCAATTTAAGCGGGGTAAGTGAAGGGAGTGTGAATTTCACCAGACAAATCCCAATAACTTAATTATTGGGATTTGTTATATATAACTTTATAAATTCCTAAAATTACACAAAGTTAATAACTGCGAGCATGGTCATATTTTTATCAATAGCGCATTGCTATTTTCTCTGCACGCAATTAAATTAATTTCCGAACCTGGATGTTCGTTATAAAAACCATTAATAAATGACTGGATTGTTACTGCATTCGCAGGCAAAACCTGACATAACCAGAGAATACTGGTGAAGTCGGGTTTTTTTGTTTATAAAAAAGG
>U2388
CTTAAAGAGTCTGTTTCAGGACATGAAATATCCAATCCGGGTAGATGTGTAATGATTCTGCTCATCACCACGCCTGCCAGCAATGCTGGGATGATGCGGACAACGAGATTTTCACCAGAAAGAATGTTTTCAAATAACGCTGAGGAAGCCATGTCCTTAATATGTACGATAACAGCGCAATAGATCTCGGTGATAACGACTCCACCTATGCCGCCAACCAGACAACGATAACGTTTCTGTGACCCGATCTTTTCCGGCAGACAGGCGACCATTACGCCAGTTAACATTGCAGGAATAGCTCCCGTAGTTATCGACAATAAGATAAACAATGGAAGTACCTGTATTATTACCAAAAGAATCAGCGGTTCTTTTGCGAAGAATATGTAGAGGACAAGAAACAGAACACCAATTAACGGCCCTAAAACCGCAAAATACAGTCCGTGATGAATTACCCGACGTGAAACAGACATATCAAACTCCCTTTACTTACCTTTGCGTGCCAATTTAAGTGGAGTAAGTGAAGGGAGTGTGAATTTCACCAAGTAAATCCCAATAATTTAATTATTGGGATTTGTTATATATAACTTTATAAAATCCTAAAATTACACAAAATTAATAACTGCGAGCATGGTCATACTTTTATAAATAGAGCATTGCTATTTTTTCTGCACGCAACTAAATTAATTTTCGAACCTGGATGTTCGTTATAAAAACCATTAATTAATGACTGGATTGTTACTGCATTCGCAGGCAAAACCTGACATAACCAGAGAATACTGGTGAAGTCGGGTTTTTTTGTTTATAAAAAAGG
>U2873
CTTAAAGAGTCTGTTTCAGGACATGAAATATCCAATCCGGGTAGACGTGTAATGATTCTGCTCATCACCACGCCTGCCAGCAATGCTGGGATGATGCGGACAACGAGATTTTCACCAGAAAGAATGTTTTCAAATAACGCTGAGGAAGCCATGTCCTTAATATGTACGATAACAGCGCAATAGATCTCGGTGATAACGACTCCACCTATGCCGCCAACCAGACAACGATAACGTTTCTGTGACCCGATCTTTTCCGGCAGACAGGCGACCATTACGCCAGTTAACATTGCAGGAATAGCTCCCGTAGTTATCGACATTAAGAGAAACAATGGAAGTACCTGTATTATTACCAAAAGAATCAGCGGTTCTTTTGCGAAGAATATGTAGAGGACAAGAAACAGAACACCAATTAACGGCCCTAAAACCGCAAAATACAGTCCGTGATGAATTACCCGACGTGAAACAGACATATCAAACTCCCTTTACTTACCTTTGCGTGCCAATTTAAGTGGAGTAAGTGAAGGGAGTGTGAATTTCACCAAGTAAATCCCAATAATTTAATTATTGGGATTTGTTATATATAACTTTATAAAATCCTAAAATTACACAAAATTAATAACTGCGAGCATGGTCATACTTTTATAAATAGAGCATTGCTATTTTTTCTGCACGCAACTAAATTAATTTTCGAACCTGGATGTTCGTTATAAAAACCATTAATTAATGACTGGATTGTTACTGCATTCGCAGGCAAAACCTGACATAACCAGAGAATACTGGTGAAGTCGGGTTTTTTTGTTTATAAAAAAGG
>U3104
CTTAAAGAGTCTGTTTCAGGACATGAAATATCCAATCCGGGCAGACGGGTAATGATTCTGCTCATCACCACACCTGCCAGCAATGCAGGAATGATGCGGACAACGAGACTGTCACCAGAAAGAATGTTTTCAAACAACTCCGAGGAAGCCATGCCCTTAATATGTACAATAACTGCACAATAGATCTCGGTGATAACGACGCCACCTATGCCACCAGCCAGACAACGATAATTTTTCTGTGACCCGATCTTTTCCGGCAGACAGGCGACCATCACGCCGGTTAACAATGCAGGAATAGCTCCCGTAGTAATCGACAATAAGAGAAACAATGGAAGTACCTGTATTATTACCAAAAGAACCAGCGGTTCTTTTGCGAAGAATATGTAGAGGACAAGAAACAGAACACCAATTAACGGTCCTAAAACCGCAAAATAAAGTCCGTGATGTATTACCCGACGTGAAACAGACATATCAAACACCCTTTACTTACCTTTGAGCGCCAATTTAAGCGGGGTAAGTGAAGGGAGTGTGAATTTCACCAGACAAATCCCAATAACTTAATTATTGGGATTTGTTATATATAACTTTATAAATTCCTAAAATTACACAAAGTTAATAACTGCGAGCATGGTCATATTTTTATCAATAGCGCATTGCTATTTTCTCTGCACGCAATTAAATTAATTTCCGAACCTGGATGTTCGTTATAAAAACCATTAATAAATGACTGGATTGTTACTGCATTCGCAGGCAAAACCTGACATAACCAGAGAATACTGGTGAAGTCGGGTTTTTTTGTTTATAAAAAAGG
>U3145
CTTAAAGAGTCTGTTTCAGGACATGAAATATCCAATCCGGGTAGATGTGTAATGATTCTGCTCATCACCACGCCTGCCAGCAATGCTGGGATGATGCGGACAACGAGATTTTCACCAGAAAGAATGTTTTAAAATAACGCTGAGGAAGCCATGTCCTTAATATGTACGATAACAGCGCAATAGATCTCGGTGATAACGACTCCACCTATGCCGCCAACCAGACAACGATAACGTTTCTGTGACCCGATCTTTTCCGGCAGACAGGCGACCATTACGCCAGTTAACATTGCAGGAATAGCTCCCGTAGTTATCGACAATAAGATAAACAATGGAAGTACCTGTATTATTACCAAAAGAATCAGCGGTTCTTTTGCGAAGAATATGTAGAGGACAAGAAACAGAACACCAATTAACGGCCCTAAAACCGCAAAATACAGTCCGTGATGAATTACCCGACGTGAAACAGACATATCAAACTCCCTTTACTTACCTTTGCGTGCCAATTTAAGTGGAGTAAGTGAAGGGAGTGTGAATTTCACCAAGTAAATCCCAATAATTTAATTATTGGGATTTGTTATATATAACTTTATAAAATCCTAAAATTACACAAAATTAATAACTGCGAGCATGGTCATACTTTTATAAATAGAGCATTGCTATTTTTTCTGCACGCAACTAAATTAATTTTCGAACCTGGATGTTCGTTATAAAAACCATTAATTAATGACTGGATTGTTACTGCATTCGCAGGCAAAACCTGACATAACCAGAGAATACTGGTGAAGTCGGGTTTTTTTGTTTATAAAAAAGG
>U3362
CTTAAAGAGTCTGTTTCAGGACATGAAATATCCAATCCGGGTAGATGTGTAATGATTCTGCTCATCACCACGCCTGCCAGCAATGCTGGGATGATGCGGACAACGAGATTTTCACCAGAAAGAATGTTTTCAAATAACGCTGAGGAAGCCATGTCCTTAATATGTACGATAACAGCGCAATAGATCTCGGTGATAACGACTCCACCTATGCCGCCAACCAGACAACGATAACGTTTCTGTGACCCGATCTTTTCCGGCAGACAGGCGACCATTACGCCAGTTAACATTGCAGGAATAGCTCCCGTAGTTATCGACAATAAGATAAACAATGGAAGTACCTGTATTATTACCAAAAGAATCAGCGGTTCTTTTGCGAAGAATATGTAGAGGACAAGAAACAGAACACCAATTAACGGCCCTAAAACCGCAAAATACAGTCCGTGATGAATTACCCGACGTGAAACAGACATATCAAACTCCCTTTACTTACCTTTGCGTGCCAATTTAAGTGGAGTAAGTGAAGGGAGTGTGAATTTCACCAAGTAAATCCCAATAATTTAATTATTGGGATTTGTTATATATAACTTTATAAAATCCTAAAATTACACAAAATTAATAACTGCGAGCATGGTCATACTTTTATAAATAGAGCATTGCTATTTTTTCTGCACGCAACTAAATTAATTTTCGAACCTGGATGTTCGTTATAAAAACCATTAATTAATGACTGGATTGTTACTGCATTCGCAGGCAAAACCTGACATAACCAGAGAATACTGGTGAAGTCGGGTTTTTTTGTTTATAAAAAAGG
>U3407
CTTAAAGAGTCTGTTTCAGGACATGAAATATCCAATCCGGGTAGATGTGTAATGATTCTGCTCATCACTACGCCTGCCAGCAATGCTGGGATGATGCGGACAACGAGATTTTCACCAGAAAGAATGTTTTCAAACAACGCTGAGGAAGCCATGTCCTTAATATGTACGATAACAGCGCAATAGATCTCGGTGATAACGACTCCACCTATGCCGCCAACCAGACAACGATAACGTTTCTGTGACCCGATCTTTTCCGGCAGACAGGCGACCATTACGCCAGTTAACATTGCAGGAATAGCTCCCGTAGTTATCGACATTAAGAGAAACAATGGAAGTACCTGTATTATTACCAAAAGAATCAGCGGTTCTTTTGCGAAGAATATGTAGAGGACAAGAAACAGAACACCAATTAACGGCCCTAAAACCGCAAAATACAGTCCGTGATGAATTACCCGACGTGAAACAGACATATCAAACTCCCTTTACTTACCTTTGCGTGCCAATTTAAGTGGAGTAAGTGAAGGGAGTGTGAATTTCACCAAGTAAATCCCAATAATTTAATTATTGGGATTTGTTATATATAACTTTATAAAATCCTAAAATTACACAAAATTAATAACTGCGAGCATGGTCATACTTTTATAAATAGAGCATTGCTATTTTTTCTGCACGCAACTAAATTAATTTTCGAACCTGGATGTTCGTTATAAAAACCATTAATTAATGACTGGATTGTTACTGCATTCGCAGGCAAAACCTGACATAACCAGAGAATACTGGTGAAGTCGGGTTTTTTTGTTTATAAAAAAGG
>U3454
CTTAAAGAGTCTGTTTCAGGACATGAAATATCCAATCCGGGTAGATGTGTAATGATTCTGCTCATCACTACGCCTGCCAGCAATGCTGGGATGATGCGGACAACGAGATTTTCACCAGAAAGAATGTTTTCAAACAACGCTGAGGAAGCCATGTCCTTAATATGTACGATAACAGCGCAATAGATCTCGGTGATAACGACTCCACCTATGCCGCCAACCAGACAACGATAACGTTTCTGTGACCCGATCTTTTCCGGCAGACAGGCGACCATTACGCCAGTTAACATTGCAGGAATAGCTCCCGTAGTTATCGACATTAAGAGAAACAATGGAAGTACCTGTATTATTACCAAAAGAATCAGCGGTTCTTTTGCGAAGAATATGTAGAGGACAAGAAACAGAACACCAATTAACGGCCCTAAAACCGCAAAATACAGTCCGTGATGAATTACCCGACGTGAAACAGACATATCAAACTCCCTTTACTTACCTTTGCGTGCCAATTTAAGTGGAGTAAGTGAAGGGAGTGTGAATTTCACCAAGTAAATCCCAATAATTTAATTATTGGGATTTGTTATATATAACTTTATAAAATCCTAAAATTACACAAAATTAATAACTGCGAGCATGGTCATACTTTTATAAATAGAGCATTGCTATTTTTTCTGCACGCAACTAAATTAATTTTCGAACCTGGATGTTCGTTATAAAAACCATTAATTAATGACTGGATTGTTACTGCATTCGCAGGCAAAACCTGACATAACCAGAGAATACTGGTGAAGTCGGGTTTTTTTGTTTATAAAAAAGG
>U3622
CTTAAAGAGTCTGTTTCAGGACATGAAATATCCAATCCGGGCAGACGGGTAATGATTCTGCTCATCACCACACCTGCCAGCAATGCAGGAATGATGCGGACAACGAGACTGTCACCAGAAAGAATGTTTTCATACAACTCCGAGGAAGCCATGCCCTTAATATGTACAATAACTGCACAATAGATCTCGGTGATAACGACGCCACCTATGCCACCAGCCAGACAACGATAATTTTTCTGTGACCCGATCTTTTCCGGCAGACAGGCGACCATCACGCCGGTTAACAATGCAGGAATAACTCCCGTAGTAATCGACAATAAGAGAAACAATGGAAGTACCTGTATTCTTCGCAAAAGAACCAGCGGTTCTTTTGCGAAGAATATGTAGAGGACAAGAAACAGAACACCAATTAACGGTCCTAAAACCGCAAAATAAAGTCCGTGATGTATTACCCGACGTGAAACAGACATATCAAACTCCCTTTACTTACCTTTGAGCGCCAATTTAAGCGGGGTAAGTGAAGGGAGTGTGAATTTCACCAGACAAATCCCAATAACTTAATTATTGGGATTTGTTATATATAACTTTATAAATTCCTAAAATTACACAAAGTTAATAACTGCGAGCATGGTCATATTTTTATCAATAGCGCATTGCTATTTTCTCTGCACGCAATTAAATTAATTTCCGAACCTGGATGTTCGTTATAAAAACCATTAATAAATGACTGGATTGTTACTGCATTCGCAGGCAAAACCTGACATAACCAGAGAATACTGGTGAAGTCGGGTTTTTTTGTTTATAAAAAAGG
>U4191
CTTAAAGAGTCTGTTTCAGGACATGAAATATCCAATCCGGGCAGACGGGTAATGATTCTGCTCATCACCACACCTGCCAGCAATGCAGGAATGATGCGGACAACGAGACTGTCACCAGAAAGAATGTTTTCAAACAACTCCGAGGAAGCCATGCCCTTAATATGTACAATAACTGCACAATAGATCTCGGTGATAACGACGCCACCTATGCCACCAGCCAGACAACGATAATTTTTCTGTGACCCGATCTTTTCCGGCAGACAGGCGACCATCACGCCGGTTAACAATGCAGGAATAGCTCCCGTAGTAATCGACAATAAGAGAAACAATGGAAGTACCTGTATTATTACCAAAAGAACCAGCGGTTCTTTTGCGAAGAATATGTAGAGGACAAGAAACAGAACACCAATTAACGGTCCTAAAACCGCAAAATAAAGTCCGTGATGTATTACCCGACGTGAAACAGACATATCAAACACCCTTAACTTACCTTTGAGCGCCAATTTAAGCGGGGTAAGTGAAGGGAGTGTGAATTTCACCAGACAAATCCCAATAACTTAATTATTGGGATTTGTTATATATAACTTTATAAATTCCTAAAATTACACAAAGTTAATAACTGCGAGCATGGTCATATTTTTATCAATAGCGCATTGCTATTTTCTCTGCACGCAATTAAATTAATTTCCGAACCTGGATGTTCGTTATAAAAACCATTAATAAATGACTGGATTGTTACTGCATTCGCAGGCAAAACCTGACATAACCAGAGAATACTGGTGAAGTCGGGTTTTTTTGTTTATAAAAAAGG
>U4252
CTTAAAGAGTCTGTTTCAGGACATGAAATATCCAATCCGGGCAGACGGGTAATGATTCTGCTCATCACCACACCTGCCAGCAATGCAGGAATGATGCGGACAACGAGACTGTCACCAGAAAGAATGTTTTCAAACAACTCCGAGGAAGCCATGCCCTTAATATGTACAATAACTGCACAATAGATCTCGGTGATAACGACGCCACCTATGCCACCAGCCAGACAACGATAATTTTTCTGTGACCCGATCTTTTCCGGCAGACAGGCGACCATCACGCCGGTTAACAATGCAGGAATAGCTCCCGTAGTAATCGACAATAAGAGAAACAATGGAAGTACCTGTATTATTACCAAAAGAACCAGCGGTTCTTTTGCGAAGAATATGTAGAGGACAAGAAACAGAACACCAATTAACGGTCCTAAAACCGCAAAATAAAGTCCGTGATGTATTACCCGACGTGAAACAGACATATCAAACACCCTTAACTTACCTTTGAGCGCCAATTTAAGCGGGGTAAGTGAAGGGAGTGTGAATTTCACCAGACAAATCCCAATAACTTAATTATTGGGATTTGTTATATATAACTTTATAAATTCCTAAAATTACACAAAGTTAATAACTGCGAGCATGGTCATATTTTTATCAATAGCGCATTGCTATTTTCTCTGCACGCAATTAAATTAATTTCCGAACCTGGATGTTCGTTATAAAAACCATTAATAAATGACTGGATTGTTACTGCATTCGCAGGCAAAACCTGACATAACCAGAGAATACTGGTGAAGTCGGGTTTTTTTGTTTATAAAAAAGG
>U4437
CTTAAAGAGTCTGTTTCAGGACATGAAATATCCAATCCGGGTAGACGTGTAATGATTCTGCTCATCACCACGCCTGCCAGCAATGCTGGGATGATGCGGACAACGAGATTTTCACCAGAAAGAATGTTTTCAAATAACGCTGAGGAAGCCATGTCCTTAATATGTACGATAACAGCGCAATAGATCTCGGTGATAACGACTCCACCTATGCCGCCAACCAGACAACGATAACGTTTCTGTGACCCGATCTTTTCCGGCAGACAGGCGACCATTACGCCAGTTAACATTGCAGGAATAGCTCCCGTAGTTATCGACATTAAGAGAAACAATGGAAGTACCTGTATTATTACCAAAAGAATCAGCGGTTCTTTTGCGAAGAATATGTAGAGGACAAGAAACAGAACACCAATTAACGGCCCTAAAACCGCAAAATACAGTCCGTGATGAATTACCCGACGTGAAACAGACATATCAAACTCCCTTTACTTACCTTTGCGTGCCAATTTAAGTGGAGTAAGTGAAGGGAGTGTGAATTTCACCAAGTAAATCCCAATAATTTAATTATTGGGATTTGTTATATATAACTTTATAAAATCCTAAAATTACACAAAATTAATAACTGCGAGCATGGTCATACTTTTATAAATAGAGCATTGCTATTTTTTCTGCACGCAACTAAATTAATTTTCGAACCTGGATGTTCGTTATAAAAACCATTAATTAATGACTGGATTGTTACTGCATTCGCAGGCAAAACCTGACATAACCAGAGAATACTGGTGAAGTCGGGTTTTTTTGTTTATAAAAAAGG
>U5033
CTTAAAGAGTCTGTTTCAGGACATGAAATATCCAATCCGGGCAGACGGGTAATGATTCTGCTCATCACCACACCTGCCAGCAATGCAGGAATGATGCGGACAACGAGACTGTCACCAGAAAGAATGTTTTCAAACAACTCCGAGGAAGCCATGCCCTTAATATGTACAATAACTGCACAATAGATCTCGGTGATAACGACGCCACCTATGCCACCAGCCAGACAACGATAATTTTTCTGTGACCCGATCTTTTCCGGCAGACAGGCGACCATCACGCCGGTTAACAATGCAGGAATAGCTCCCGTAGTAATCGACAATAAGAGAAACAATGGAAGTACCTGTATTATTACCAAAAGAACCAGCGGTTCTTTTGCGAAGAATATGTAGAGGACAAGAAACAGAACACCAATTAACGGTCCTAAAACCGCAAAATAAAGTCCGTGATGTATTACCCGACGTGAAACAGACATATCAAACACCCTTAACTTACCTTTGAGCGCCAATTTAAGCGGGGTAAGTGAAGGGAGTGTGAATTTCACCAGACAAATCCCAATAACTTAATTATTGGGATTTGTTATATATAACTTTATAAATTCCTAAAATTACACAAAGTTAATAACTGCGAGCATGGTCATATTTTTATCAATAGCGCATTGCTATTTTCTCTGCACGCAATTAAATTAATTTCCGAACCTGGATGTTCGTTATAAAAACCATTAATAAATGACTGGATTGTTACTGCATTCGCAGGCAAAACCTGACATAACCAGAGAATACTGGTGAAGTCGGGTTTTTTTGTTTATAAAAAAGG
>V10744
CTTAAAGAGTCTGTTTCAGGACATGAAATATCCAATCCGGGCAGACGGGTAATGATTCTGCTCATCACCACACCTGCCAGCAATGCAGGAATGATGCGGACAACGAGACTGTCACCAGAAAGAATGTTTTCATACAACTCCGAGGAAGCCATGCCCTTAATATGTACAATAACTGCACAATAGATCTCGGTGATAACGACGCCACCTATGCCACCAGCCAGACAACGATAATTTTTCTGTGACCCGATCTTTTCCGGCAGACAGGCGACCATCACGCCGGTTAACAATGCAGGAATAACTCCCGTAGTAATCGACAATAAGAGAAACAATGGAAGTACCTGTATTCTTCGCAAAAGAACCAGCGGTTCTTTTGCGAAGAATATGTAGAGGACAAGAAACAGAACACCAATTAACGGTCCTAAAACCGCAAAATAAAGTCCGTGATGTATTACCCGACGTGAAACAGACATATCAAACTCCCTTTACTTACCTTTGAGCGCCAATTTAAGCGGGGTAAGTGAAGGGAGTGTGAATTTCACCAGACAAATCCCAATAACTTAATTATTGGGATTTGTTATATATAACTTTATAAATTCCTAAAATTACACAAAGTTAATAACTGCGAGCATGGTCATATTTTTATCAATAGCGCATTGCTATTTTCTCTGCACGCAATTAAATTAATTTCCGAACCTGGATGTTCGTTATAAAAACCATTAATAAATGACTGGATTGTTACTGCATTCGCAGGCAAAACCTGACATAACCAGAGAATACTGGTGAAGTCGGGTTTTTTTGTTTATAAAAAAGG
>V9261
CTTAAAGAGTCTGTTTCAGGACATGAAATATCCAATCCGGGCAGACGGGTAATGATTCTGCTCATCACCACACCTGCCAGCAATGCAGGAATGATGCGGACAACGAGACTGTCACCAGAAAGAATGTTTTCATACAACTCCGAGGAAGCCATGCCCTTAATATGTACAATAACTGCACAATAGATCTCGGTGATAACGACGCCACCTATGCCACCAGCCAGACAACGATAATTTTTCTGTGACCCGATCTTTTCCGGCAGACAGGCGACCATCACGCCGGTTAACAATGCAGGAATAACTCCCGTAGTAATCGACAATAAGAGAAACAATGGAAGTACCTGTATTCTTCGCAAAAGAACCAGCGGTTCTTTTGCGAAGAATATGTAGAGGACAAGAAACAGAACACCAATTAACGGTCCTAAAACCGCAAAATAAAGTCCGTGATGTATTACCCGACGTGAAACAGACATATCAAACTCCCTTTACTTACCTTTGAGCGCCAATTTAAGCGGGGTAAGTGAAGGGAGTGTGAATTTCACCAGACAAATCCCAATAACTTAATTATTGGGATTTGTTATATATAACTTTATAAATTCCTAAAATTACACAAAGTTAATAACTGCGAGCATGGTCATATTTTTATCAATAGCGCATTGCTATTTTCTCTGCACGCAATTAAATTAATTTCCGAACCTGGATGTTCGTTATAAAAACCATTAATAAATGACTGGATTGTTACTGCATTCGCAGGCAAAACCTGACATAACCAGAGAATACTGGTGAAGTCGGGTTTTTTTGTTTATAAAAAAGG
>V9343
CTTAAAGAGTCTGTTTCAGGACATGAAATATCCAATCCGGGCAGATGGGTAATGATTTTGCTCATCACCACACCTGCCAGCAATGCAGGAATGATGCGGACAACGAGACTGTCACCAGAAAGAATGTTTTCAAACAACTCCGAGGAAGCCATGCCCTTAATATGTACAATAACTGCACAATAGATCTCGGTGATAACGACGCCACCTATGCCACCAGCCAGACAACGATAATTTTTCTGTGACCCGATCTTTTCCGGCAGACAGGCGACCATCACGCCGGTTAACAATGCAGGAATAGCTCCCGTAGTAATCGACAATAAGAGAAACAATGGAAGTACCTGTATTATTACCAAAAGAACCAGCGGTTCTTTTGCGAAGAATATGTAGAGGACAAGAAACAGAACACCAATTAACGGTCCTAAAACCGCAAAATAAAGTCCGTGATGTATTACCCGACGTGAAACAGACATATCAAACTCCCTTTACTTACCTTTGAGCGCCAATTTAAGCGGGGTAAGTGAAGGGAGTGTGAATTTCACCAGACAAATCCCAATAACTTAATTATTGGGATTTGTTATATATAACTTTATAAATTCCTAAAATTACACAAAGTTAATAACTGCGAGCATGGTCATATTTTTATCAATAGCGCATTGCTATTTTCTCTGCACGCAATTAAATTAATTTCCGAACCTGGATGTTCGTTATAAAAACCATTAATAAATGACTGGATTGTTACTGCATTCGCAGGCAAAACCTGACATAACCAGAGAATACTGGTGAAGTCGGGTTTTTTTGTTTATAAAAAAGG
>W7483
CTTAAAGAGTCTGTTTCAGGACATGAAATATCCAATCCGGGTAGATGTGTAATGATTCTGCTCATCACCACGCCTGCCAGCAATGCTGGGATGATGCGGACAACGAGATTTTCACCAGAAAGAATGTTTTCAAATAACGCTGAGGAAGCCATGTCCTTAATATGTACGATAACAGCGCAATAGATCTCGGTGATAACGACTCCACCTATGCCGCCAACCAGACAACGATAACGTTTCTGTGACCCGATCTTTTCCGGCAGACAGGCGACCATTACGCCAGTTAACATTGCAGGAATAGCTCCCGTAGTTATCGACAATAAGATAAACAATGGAAGTACCTGTATTATTACCAAAAGAATCAGCGGTTCTTTTGCGAAGAATATGTAGAGGACAAGAAACAGAACACCAATTAACGGCCCTAAAACCGCAAAATACAGTCCGTGATGAATTACCCGACGTGAAACAGACATATCAAACTCCCTTTACTTACCTTTGCGTGCCAATTTAAGTGGAGTAAGTGAAGGGAGTGTGAATTTCACCAAGTAAATCCCAATAATTTAATTATTGGGATTTGTTATATATAACTTTATAAAATCCTAAAATTACACAAAATTAATAACTGCGAGCATGGTCATACTTTTATAAATAGAGCATTGCTATTTTTTCTGCACGCAACTAAATTAATTTTCGAACCTGGATGTTCGTTATAAAAACCATTAATTAATGACTGGATTGTTACTGCATTCGCAGGCAAAACCTGACATAACCAGAGAATACTGGTGAAGTCGGGTTTTTTTGTTTATAAAAAAGG
>W8987
CTTAAAGAGTCTGTTTCAGGACATGAAATATCCAATCCGGGCAGACGGGTAATGATTCTGCTCATCACCACACCTGCCAGCAATGCAGGAATGATGCGGACAACGAGACTGTCACCAGAAAGAATGTTTTCAAACAACTCCGAGGAAGCCATGCCCTTAATATGTACAATAACTGCACAATAGATCTCGGTGATAACGACGCCACCTATGCCACCAGCCAGACAACGATAATTTTTCTGTGACCCGATCTTTTCCGGCAGACAGGCGACCATCACGCCGGTTAACAATGCAGGAATAGCTCCCGTAGTAATCGACAATAAGAGAAACAATGGAAGTACCTGTATTATTACCAAAAGAACCAGCGGTTCTTTTGCGAAGAATATGTAGAGGACAAGAAACAGAACACCAATTAACGGTCCTAAAACCGCAAAATAAAGTCCGTGATGTATTACCCGACGTGAAACAGACATATCAAACACCCTTAACTTACCTTTGAGCGCCAATTTAAGCGGGGTAAGTGAAGGGAGTGTGAATTTCACCAGACAAATCCCAATAACTTAATTATTGGGATTTGTTATATATAACTTTATAAATTCCTAAAATTACACAAAGTTAATAACTGCGAGCATGGTCATATTTTTATCAATAGCGCATTGCTATTTTCTCTGCACGCAATTAAATTAATTTCCGAACCTGGATGTTCGTTATAAAAACCATTAATAAATGACTGGATTGTTACTGCATTCGCAGGCAAAACCTGACATAACCAGAGAATACTGGTGAAGTCGGATTTTTTTGTTTATAAAAAAGG
>W9763
CTTAAAGAGTCTGTTTCAGGACATGAAATATCCAATCCGGGCAGACGGGTAATGATTCTGCTCATCACCACACCTGCCAGCAATGCAGGAATGATGCGGACAACGAGACTGTCACCAGAAAGAATGTTTTCAAACAACTCCGAGGAAGCCATGCCCTTAATATGTACAATAACTGCACAATAGATCTCGGTGATAACGACGCCACCTATGCCACCAGCCAGACAACGATAATTTTTCTGTGACCCGATCTTTTCCGGCAGACAGGCGACCATCACGCCGGTTAACAATGCAGGAATAGCTCCCGTAGTAATCGACAATAAGAGAAACAATGGAAGTACCTGTATTATTACCAAAAGAACCAGCGGTTCTTTTGCGAAGAATATGTAGAGGACAAGAAACAGAACACCAATTAACGGTCCTAAAACCGCAAAATAAAGTCCGTGATGTATTACCCGACGTGAAACAGACATATCAAACACCCTTAACTTACCTTTGAGCGCCAATTTAAGCGGGGTAAGTGAAGGGAGTGTGAATTTCACCAGACAAATCCCAATAACTTAATTATTGGGATTTGTTATATATAACTTTATAAATTCCTAAAATTACACAAAGTTAATAACTGCGAGCATGGTCATATTTTTATCAATAGCGCATTGCTATTTTCTCTGCACGCAATTAAATTAATTTCCGAACCTGGATGTTCGTTATAAAAACCATTAATAAATGACTGGATTGTTACTGCATTCGCAGGCAAAACCTGACATAACCAGAGAATACTGGTGAAGTCGGGTTTTTTTGTTTATAAAAAAGG
>W9887
CTTAAAGAGTCTGTTTCAGGACATGAAATATCCAATCCGGGCAGACGGGTAATGATTCTGCTCATCACCACACCTGCCAGCAATGCAGGAATGATGCGGACAACGAGACTGTCACCAGAAAGAATGTTTTCAAACAACTCCGAGGAAGCCATGCCCTTAATATGTACAATAACTGCACAATAGATCTCGGTGATAACGACGCCACCTATGCCACCAGCCAGACAACGATAATTTTTCTGTGACCCGATCTTTTCCGGCAGACAGGCGACCATCACGCCGGTTAACAATGCAGGAATAGCTCCCGTAGTAATCGACAATAAGAGAAACAATGGAAGTACCTGTATTATTACCAAAAGAACCAGCGGTTCTTTTGCGAAGAATATGTAGAGGACAAGAAACAGAACACCAATTAACGGTCCTAAAACCGCAAAATAAAGTCCGTGATGTATTACCCGACGTGAAACAGACATATCAAACACCCTTAACTTACCTTTGAGCGCCAATTTAAGCGGGGTAAGTGAAGGGAGTGTGAATTTCACCAGACAAATCCCAATAACTTAATTATTGGGATTTGTTATATATAACTTTATAAATTCCTAAAATTACACAAAGTTAATAACTGCGAGCATGGTCATATTTTTATCAATAGCGCATTGCTATTTTCTCTGCACGCAATTAAATTAATTTCCGAACCTGGATGTTCGTTATAAAAACCATTAATAAATGACTGGATTGTTACTGCATTCGCAGGCAAAACCTGACATAACCAGAGAATACTGGTGAAGTCGGGTTTTTTTGTTTATAAAAAAGG
>F560
CTTAAAGAGTCTGTTTCAGGACATGAAATATCCAATCCGGGTAGATGTGTAATGATTCTGCTCATCACCACGCCTGCCAGCAATGCTGGGATGATGCGGACAACGAGATTTTCACCAGAAAGAATGTTTTCAAATAACGCTGAGGAAGCCATGTCCTTAATATGTACGATAACAGCGCAATAGATCTCGGTGATAACGACTCCACCTATGCCGCCAACCAGACAACGATAACGTTTCTGTGACCCGATCTTTTCCGGCAGACAGGCGACCATTACGCCAGTTAACATTGCAGGAATAGCTCCCGTAGTTATCGACATTAAGAGAAACAATGGAAGTACCTGTATTATTACCAAAAGAATCAGCGGTTCTTTTGCGAAGAATATGTAGAGGACAAGAAACAGAACACCAATTAACGGCCCTAAAACCGCAAAATACAGTCCGTGATGAATTACCCGACGTGAAACAGACATATCAAACTCCCTTTACTTACCTTTGCGTGCCAATTTAAGTGGAGTAAGTGAAGGGAGTGTGAATTTCACCAAGTAAATCCCAATAATTTAATTATTGGGATTTGTTATATATAACTTTATAAAATCCTAAAATTACACAAAATTAATAACTGCGAGCATGGTCATACTTTTATAAATAGAGCATTGCTATTTTCTCTGCACGCAACTAAATTAATTTTCGAACCTGGATGTTCGTTATAAAAAACATTAATTAATGACTGGATTGTTACTGCATTCGCAGGCAAAACCTGACATAACCAGAGAATACTGGTGAAGTCGGGTTTTTTTGTTTATAAAAAAGG
>F569
CTTAAAGAGTCTGTTTCAGGACATGAAATATCCAATCCGGGCAGACGGGTAATGATTCTGCTCATCACCACACCTGCCAGCAATGCAGGAATGATGCGGACAACGAGACTGTCACCAGAAAGAATGTTTTCATACAACTCCGAGGAAGCCATGCCCTTAATATGTACAATAACTGCACAATAGATCTCGGTGATAACGACGCCACCTATGCCACCAGCCAGACAACGATAATTTTTCTGTGACCCGATCTTTTCCGGCAGACAGGCGACCATCACGCCGGTTAACAATGCAGGAATAACTCCCGTAGTAATCGACAATAAGAGAAACAATGGAAGTACCTGTATTCTTCGCAAAAGAACCAGCGGTTCTTTTGCGAAGAATATGTAGAGGACAAGAAACAGAACACCAATTAACGGTCCTAAAACCGCAAAATAAAGTCCGTGATGTATTACCCGACGTGAAACAGACATATCAAACTCCCTTTACTTACCTTTGAGCGCCAATTTAAGCGGGGTAAGTGAAGGGAGTGTGAATTTCACCAGACAAATCCCAATAACTTAATTATTGGGATTTGTTATATATAACTTTATAAATTCCTAAAATTACACAAAGTTAATAACTGCGAGCATGGTCATATTTTTATCAATAGCGCATTGCTATTTTCTCTGCACGCAATTAAATTAATTTCCGAACCTGGATGTTCGTTATAAAAACCATTAATAAATGACTGGATTGTTACTGCATTCGCAGGCAAAACCTGACATAACCAGAGAATACTGGTGAAGTCGGGTTTTTTTGTTTATAAAAAAGG
>F742
CTTAAAGAGTCTGTTTCAGGACATGAAATATCCAATCCGGGCAGACGGGTAATGATTCTGCTCATCACCACACCTGCCAGCAATGCAGGAATGATGCGGACAACGAGACTGTCACCAGAAAGAATGTTTTCAAACAACTCCGAGGAAGCCATGCCCTTAATATGTACAATAACTGCACAATAGATCTCGGTGATAACGACGCCACCTATGCCACCAGCCAGACAACGATAATTTTTCTGTGACCCGATCTTTTCCGGCAGACAGGCGACCATCACGCCGGTTAACAATGCAGGAATAGCTCCCGTAGTAATCGACAATAAGAGAAACAATGGAAGTACCTGTATTATTACCAAAAGAACCAGCGGTTCTTTTGCGAAGAATATGTAGAGGACAAGAAACAGAACACCAATTAACGGTCCTAAAACCGCAAAATAAAGTCCGTGATGTATTACCCGACGTGAAACAGACATATCAAACTCCCTTTACTTACCTTTGAGCGCCAATTTAAGCGGGGTAAGTGAAGGGAGTGTGAATTTCACCAGACAAATCCCAATAACTTAATTATTGGGATTTGTTATATATAACTTTATAAATTCCTAAAATTACACAAAGTTAATAACTGCGAGCATGGTCATATTTTTATCAATAGCGCATTGCTATTTTCTCTGCACGCAATTAAATTAATTTCCGAACCTGGATGTTCGTTATAAAAACCATTAATAAATGACTGGATTGTTACTGCATTCGCAGGCAAAACCTGACATAACCAGAGAATACTGGTGAAGTCGGGTTTTTTTGTTTATAAAAAAGG
>F775
CTTAAAGAGTCTGTTTCAGGACATGAAATATCCAATCCGGGCAGACGGGTAATGATTCTGCTCATCACCACACCTGCCAGCAATGCAGGAATGATGCGGACAACGAGACTGTCACCAGAAAGAATGTTTTCAAACAACTCCGAGGAAGCCATGCCCTTAATATGTACAATAACTGCACAATAGATCTCGGTGATAACGACGCCACCTATGCCACCAGCCAGACAACGATAATTTTTCTGTGACCCGATCTTTTCCGGCAGACAGGCGACCATCACGCCGGTTAACAATGCAGGAATAGCTCCCGTAGTAATCGACAATAAGAGAAACAATGGAAGTACCTGTATTATTACCAAAAGAACCAGCGGTTCTTTTGCGAAGAATATGTAGAGGACAAGAAACAGAACACCAATTAACGGTCCTAAAACCGCAAAATAAAGTCCGTGATGTATTACCCGACGTGAAACAGACATATCAAACACCCTTAACTTACCTTTGAGCGCCAATTTAAGCGGGGTAAGTGAAGGGAGTGTGAATTTCACCAGACAAATCCCAATAACTTAATTATTGGGATTTGTTATATATAACTTTATAAATTCCTAAAATTACACAAAGTTAATAACTGCGAGCATGGTCATATTTTTATCAATAGCGCATTGCTATTTTCTCTGCACGCAATTAAATTAATTTCCGAACCTGGATGTTCGTTATAAAAACCATTAATAAATGACTGGATTGTTACTGCATTCGCAGGCAAAACCTGACATAACCAGAGAATACTGGTGAAGTCGGGTTTTTTTGTTTATAAAAAAGG
>F785
CTTAAAGAGTCTGTTTCAGGACATGAAATATCCAATCCGGGTAGACGGGTAATGATTCTGCTCATCACCACACCTGCCAGCAATGCAGGAATGATGCGGACAACGAGACTGTCACCAGAAAGAATGTTTTCAAACAACTCCGAGGAAGCCATGCCCTTAATATGTACAATAACTGCACAATAGATCTCGGTGATAACGACGCCACCTATGCCACCAGCCAGACAACGATAACGTTTCTGTGACCCGATCTTTTCCGGCAGACAGGCAACCATTACACCGGTTAACAACGCAGGAATAGCTCCCGTAGTTATCGACAATAAGAGAAAAATTGGA------TGTATTATCACCCAAAGAACCAGCGGTTCTTTTGCGAAGAATATGTAGAGGACAAGAAACAGAACACCAATTAACGGTCCTAAAACTGCAAAATAAAGTCCGTGATGTATTACCCGACGTGAAACAGACATATCAAACTCCCTTTACTTACCTTTGAGCGCCAATTTAAGCGGGGTAAGTGAAGGGAGTGTGAATTTCACCAGACAAATCCCAATAACTTAATTATTGGGATTTGTTATATATAACTTTATAAATTCCTAAAATTACACAAAGTTAATAACTGCGAGCATGGTCATATTTTTATCAATAGCGCATTGCTATTTTCTCTGCACGCAATTAAATTAATTTCCGAACCTGGATGTTCGTTATAAAAACCATTAATAAATGACTGGATTGTTACTGCATTCGCAGGCAAAACCTGACATAACCAGAGAATACTGGTGAAGTCGGGTTTTTTTGTTTATAAAAAAGG
>i484
CTTAAAGAGTCTGTTTCAGGACATGAAATATCCAATCCGGGTAGATGTGTAATGATTCTGCTCATCACCACGCCTGCCAGCAATGCTGGGATGATGCGGACAACGAGATTTTCACCAGAAAGAATGTTTTCAAATAACGCTGAGGAAGCCATGTCCTTAATATGTACGATAACAGCGCAATAGATCTCGGTGATAACGACTCCACCTATGCCGCCAACCAGACAACGATAACGTTTCTGTGACCCGATCTTTTCCGGCAGACAGGCGACCATTACGCCAGTTAACATTGCAGGAATAGCTCCCGTAGTTATCGACAATAAGATAAACAATGGAAGTACCTGTATTATTACCAAAAGAATCAGCGGTTCTTTTGCGAAGAATATGTAGAGGACAAGAAACAGAACACCAATTAACGGCCCTAAAACCGCAAAATACAGTCCGTGATGAATTACCCGACGTGAAACAGACATATCAAACTCCCTTTACTTACCTTTGCGTGCCAATTTAAGTGGAGTAAGTGAAGGGAGTGTGAATTTCACCAAGTAAATCCCAATAATTTAATTATTGGGATTTGTTATATATAACTTTATAAAATCCTAAAATTACACAAAATTAATAACTGCGAGCATGGTCATACTTTTATAAATAGAGCATTGCTATTTTTTCTGCACGCAACTAAATTAATTTTCGAACCTGGATGTTCGTTATAAAAACCATTAATTAATGACTGGATTGTTACTGCATTCGCAGGCAAAACCTGACATAACCAGAGAATACTGGTGAAGTCGGGTTTTTTTGTTTATAAAAAAGG
>J96
CTTAAAGAGTCTGTTTCAGGACATGAAATATCCAATCCGGGTAGATGTGTAATGATTCTGCTCATCACCACGCCTGCCAGCAATGCTGGGATGATGCGGACAACGAGATTTTCACCAGAAAGAATGTTTTCAAATAACGCTGAGGAAGCCATGTCCTTAATATGTACGATAACAGCGCAATAGATCTCGGTGATAACGACTCCACCTATGCCGCCAACCAGACAACGATAACGTTTCTGTGACCCGATCTTTTCCGGCAGACAGGCGACCATTACGCCAGTTAACATTGCAGGAATAGCTCCCGTAGTTATCGACATTAAGAGAAACAATGGAAGTACCTGTATTATTACCAAAAGAATCAGCGGTTCTTTTGCGAAGAATATGTAGAGGACAAGAAACAGAACACCAATTAACGGCCCTAAAACCGCAAAATACAGTCCGTGATGAATTACCCGACGTGAAACAGACATATCAAACTCCCTTTACTTACCTTTGCGTGCCAATTTAAGTGGAGTAAGTGAAGGGAGTGTGAATTTCACCAAGTAAATCCCAATAATTTAATTATTGGGATTTGTTATATATAACTTTATAAAATCCTAAAATTACACAAAATTAATAACTGCGAGCATGGTCATACTTTTATAAATAGAGCATTGCTATTTTCTCTGCACGCAACTAAATTAATTTTCGAACCTGGATGTTCGTTATAAAAAACATTAATTAATGACTGGATTGTTACTGCATTCGCAGGCAAAACCTGACATAACCAGAGAATACTGGTGAAGTCGGGTTTTTTTGTTTATAAAAAAGG
>E.coli CFT073
CTTAAAGAGTCTGTTTCAGGACATGAAATATCCAATCCGGGTAGATGTGTAATGATTCTGCTCATCACCACGCCTGCCAGCAATGCTGGGATGATGCGGACAACGAGATTTTCACCAGAAAGAATGTTTTCAAATAACGCTGAGGAAGCCATGTCCTTAATATGTACGATAACAGCGCAATAGATCTCGGTGATAACGACTCCACCTATGCCGCCAACCAGACAACGATAACGTTTCTGTGACCCGATCTTTTCCGGCAGACAGGCGACCATTACGCCAGTTAACATTGCAGGAATAGCTCCCGTAGTTATCGACAATAAGATAAACAATGGAAGTACCTGTATTATTACCAAAAGAATCAGCGGTTCTTTTGCGAAGAATATGTAGAGGACAAGAAACAGAACACCAATTAACGGCCCTAAAACCGCAAAATACAGTCCGTGATGAATTACCCGACGTGAAACAGACATATCAAACTCCCTTTACTTACCTTTGCGTGCCAATTTAAGTGGAGTAAGTGAAGGGAGTGTGAATTTCACCAAGTAAATCCCAATAATTTAATTATTGGGATTTGTTATATATAACTTTATAAAATCCTAAAATTACACAAAATTAATAACTGCGAGCATGGTCATACTTTTATAAATAGAGCATTGCTATTTTTTCTGCACGCAACTAAATTAATTTTCGAACCTGGATGTTCGTTATAAAAACCATTAATTAATGACTGGATTGTTACTGCATTCGCAGGCAAAACCTGACATAACCAGAGAATACTGGTGAAGTCGGGTTTTTTTGTTTATAAAAAAGG
>ST4723
CTTAAAGAGTCTGTTTCAGGACATGAAATATCCAATCCGGGCAGACGGGTAATGATTCTGCTCATCACCACACCTGCCAGCAATGCAGGAATGATGCGGACAACGAGACTGTCACCAGAAAGAATGTTTTCAAACAACTCCGAGGAAGCCATGCCCTTAATATGTACAATAACTGCACAATAGATCTCGGTGATAACGACGCCACCTATGCCACCAGCCAGACAACGATAATTTTTCTGTGACCCGATCTTTTCCGGCAGACAGGCGACCATCACGCCGGTTAACAATGCAGGAATAGCTCCCGTAGTAATCGACAATAAGAGAAACAATGGAAGTACCTGTATTATTACCAAAAGAACCAGCGGTTCTTTTGCGAAGAATATGTAGAGGACAAGAAACAGAACACCAATTAACGGTCCTAAAACCGCAAAATAAAGTCCGTGATGTATTACCCGACGTGAAACAGACATATCAAACACCCTTTACTTACCTTTGAGCGCCAATTTAAGCGGGGTAAGTGAAGGGAGTGTGAATTTCACCAGACAAATCCCAATAACTTAATTATTGGGATTTGTTATATATAACTTTATAAATTCCTAAAATTACACAAAGTTAATAACTGCGAGCATGGTCATATTTTTATCAATAGCGCATTGCTATTTTCTCTGCACGCAATTAAATTAATTTCCGAACCTGGATGTTCGTTATAAAAACCATTAATAAATGACTGGATTGTTACTGCATTCGCAGGCAAAACCTGACATAACCAGAGAATACTGGTGAAGTCGGGTTTTTTTGTTTATAAAAAAGG
>St5119
CTTAAAGAGTCTGTTTCAGGACATGAAATATCCAATCCGGGTAGATGTGTAATGATTCTGCTCATCACTACGCCTGCCAGCAATGCTGGGATGATGCGGACAACGAGATTTTCACCAGAAAGAATGTTTTCAAACAACGCTGAGGAAGCCATGTCCTTAATATGTACGATAACAGCGCAATAGATCTCGGTGATAACGACTCCACCTATGCCGCCAACCAGACAACGATAACGTTTCTGTGACCCGATCTTTTCCGGCAGACAGGCGACCATTACGCCAGTTAACATTGCAGGAATAGCTCCCGTAGTTATCGACATTAAGAGAAACAATGGAAGTACCTGTATTATTACCAAAAGAATCAGCGGTTCTTTTGCGAAGAATATGTAGAGGACAAGAAACAGAACACCAATTAACGGCCCTAAAACCGCAAAATACAGTCCGTGATGAATTACCCGACGTGAAACAGACATATCAAACTCCCTTTACTTACCTTTGCGTGCCAATTTAAGTGGAGTAAGTGAAGGGAGTGTGAATTTCACCAAGTAAATCCCAATAATTTAATTATTGGGATTTGTTATATATAACTTTATAAAATCCTAAAATTACACAAAATTAATAACTGCGAGCATGGTCATACTTTTATAAATAGAGCATTGCTATTTTTTCTGCACGCAACTAAATTAATTTTCGAACCTGGATGTTCGTTATAAAAACCATTAATTAATGACTGGATTGTTACTGCATTCGCAGGCAAAACCTGACATAACCAGAGAATACTGGTGAAGTCGGGTTTTTTTGTTTATAAAAAAGG
>Ecor64
CTTAAAGAGTCTGTTTCAGGACATGAAATATCCAATCCGGGTAGACGTGTAATGATTCTGCTCATCACCACGCCTGCCAGCAATGCTGGGATGATGCGGACAACGAGATTTTCACCAGAAAGAATGTTTTCAAATAACGCTGAGGAAGCCATGTCCTTAATATGTACGATAACAGCGCAATAGATCTCGGTGATAACGACTCCACCTATGCCGCCAACCAGACAACGATAACGTTTCTGTGACCCGATCTTTTCCGGCAGACAGGCGACCATTACGCCAGTTAACATTGCAGGAATAGCTCCCGTAGTTATCGACATTAAGAGAAACAATGGAAGTACCTGTATTATTACCAAAAGAATCAGCGGTTCTTTTGCGAAGAATATGTAGAGGACAAGAAACAGAACACCAATTAACGGCCCTAAAACCGCAAAATACAGTCCGTGATGAATTACCCGACGTGAAACAGACATATCAAACTCCCTTTACTTACCTTTGCGTGCCAATTTAAGTGGAGTAAGTGAAGGGAGTGTGAATTTCACCAAGTAAATCCCAATAATTCAATTATTGGGATTTGTTATATATAACTTTATAAAATCCTAAAATTACACAAAATTAATAACTGCGAGCATGGTCATACTTTTATAAATAGAGCATTGCTATTTTCTCTGCACGCAACTAAATTAATTTTCGAACCTGGATGTTCGTTATAAAAACCATTAATTAATGACTGGATTGTTACTGCATTCGCAGGCAAAACCTGACATAACCAGAGAATACTGGTGAAGTCGGGTTTTTTTGTTTATAAAAAAGG
>Ecor65
CTTAAAGAGTCTGTTTCAGGACATGAAATATCCAATCCGGGTAGACGTGTAATGATTCTGCTCATCACCACGCCTGCCAGCAATGCTGGGATGATGCGGACAACGAGATTTTCACCAGAAAGAATGTTTTCAAATAACGCTGAGGAAGCCATGTCCTTAATATGTACGATAACAGCGCAATAGATCTCGGTGATAACGACTCCACCTATGCCGCCAACCAGACAACGATAACGTTTCTGTGACCCGATCTTTTCCGGCAGACAGGCGACCATTACGCCAGTTAACATTGCAGGAATAGCTCCCGTAGTTATCGACAATAAGAGAAACAATGGAAGTACCTGTATTATTACCAAAAGAATCAGCGGTTCTTTTGCGAAGAATATGTAGAGGACAAGAAACAGAACACCAATTAACGGCCCTAAAACCGCAAAATACAGTCCGTGATGAATTACCCGACGTGAAACAGACATATCAAACTCCCTTTACTTACCTTTGCGTGCCAATTTAAGTGGAGTAAGTGAAGGGAGTGTGAATTTCACCAAGTAAATCCCAATAATTCAATTATTGGGATTTGTTATATATAACTTTATAAAATCCTAAATTTACACAAAATTAATAACTGCGAGCATGGTCATACTTTTATAAATAGAGCATTGCTATTTTCTCTGCACGCAACTAAATTAATTTTCGAACCTGGATGTTCGTTATAAAAACCATTAATTAATGACTGGATTGTTACTGCATTCGCAGGCAAAACCTGACATAACCAGAGAATACTGGTGAAGTCGGGTTTTTTTGTTTATAAAAAAGG
>Ecor67
CTTAAAGAGTCTGTTTCAGGACATGAAATATCCAATCCGGGCAGACGGGTAATGATTCTGCTCATCACCACACCTGCCAGCAATGCAGGAATGATGCGGACAACGAGACTGTCACCAGAAAGAATGTTTTCAAACAACTCCGAGGAAGCCATGCCCTTAATATGTACAATAACTGCACAATAGATCTCGGTGATAACGACGCCACCTATGCCACCAGCCAGACAACGATAATTTTTCTGTGACCCGATCTTTTCCGGCAGACAGGCGACCATCACGCCGGTTAACAATGCAGGAATAGCTCCCGTAGTAATCGACAATAAGAGAAACAATGGAAGTACCTGTATTATTACCAAAAGAACCAGCGGTTCTTTTGCGAAGAATATGTAGAGGACAAGAAACAGAACACCAATTAACGGTCCTAAAACCGCAAAATAAAGTCCGTGATGTATTACCCGACGTGAAACAGACATATCAAACACCCTTTACTTACCTTTGAGCGCCAATTTAAGCGGGGTAAGTGAAGGGAGTGTGAATTTCACCAAACAAATCCCAATAACTTAATTATTGGGATTTGTTATATATAACTTTATAAATTCCTAAAATTACACAAAGTTAATAACTGCGAGCATGGTCATATTTTTATCAATAGCGCATTGCTATTTTCTCTGCACGCAATTAAATTAATTTCCGAACCTGGATGTTCGTTATAAAAACCATTAATAAATGACTGGATTGTTACTGCATTCGCAGGCAAAACCTGACATAACCAGAGAATACTGGTGAAGTCGGGTTTTTTTGTTTATAAAAAAGG
>Ecor70
CTTAAAGAGTCTGTTTCAGGACATGAAATATCCAATCCGGGCAGACGGGTAATGATTCTGCTCATCACCACACCTGCCAGCAATGCAGGAATGATGCGGACAACGAGACTGTCACCAGAAAGAATGTTTTCATACAACTCCGAGGAAGCCATGCCCTTAATATGTACAATAACTGCACAATAGATCTCGGTGATAACGACGCCACCTATGCCACCAGCCAGACAACGATAATTTTTCTGTGACCCGATCTTTTCCGGCAGACAGGCGACCATCACGCCGGTTAACAATGCAGGAATAACTCCCGTAGTAATCGACAATAAGAGAAACAATGGAAGTACCTGTATTCTTCGCAAAAGAACCAGCGGTTCTTTTGCGAAGAATATGTAGAGGACAAGAAACAGAACACCAATTAACGGTCCTAAAACCGCAAAATAAAGTCCGTGATGTATTACCCGACGTGAAACAGACATATCAAACTCCCTTTACTTACCTTTGAGCGCCAATTTAAGCGGGGTAAGTGAAGGGAGTGTGAATTTCACCAGACAAATCCCAATAACTTAATTATTGGGATTTGTTATATATAACTTTATAAATTCCTAAAATTACACAAAGTTAATAACTGCGAGCATGGTCATATTTTTATCAATAGCGCATTGCTATTTTCTCTGCACGCAATTAAATTAATTTCCGAACCTGGATGTTCGTTATAAAAACCATTAATAAATGACTGGATTGTTACTGCATTCGCAGGCAAAACCTGACATAACCAGAGAATACTGGTGAAGTCGGGTTTTTTTGTTTATAAAAAAGG
>Ecor71
CTTAAAGAGTCTGTTTCAGGACATGAAATATCCAATCCGGGCAGACGGGTAATGATTCTGCTCATCACCACACCTGCCAGCAATGCAGGAATGATGCGGACAACGAGACTGTCACCAGAAAGAATGTTTTCATACAACTCCGAGGAAGCCATGCCCTTAATATGTACAATAACTGCACAATAGATCTCGGTGATAACGACGCCACCTATGCCACCAGCCAGACAACGATAATTTTTCTGTGACCCGATCTTTTCCGGCAGACAGGCGACCATCACGCCGGTTAACAATGCAGGAATAACTCCCGTAGTAATCGACAATAAGAGAAACAATGGAAGTACCTGTATTCTTCGCAAAAGAACCAGCGGTTCTTTTGCGAAGAATATGTAGAGGACAAGAAACAGAACACCAATTAACGGTCCTAAAACCGCAAAATAAAGTCCGTGATGTATTACCCGACGTGAAACAGACATATCAAACTCCCTTTACTTACCTTTGAGCGCCAATTTAAGCGGGGTAAGTGAAGGGAGTGTGAATTTCACCAGACAAATCCCAATAACTTAATTATTGGGATTTGTTATATATAACTTTATAAATTCCTAAAATTACACAAAGTTAATAACTGCGAGCATGGTCATATTTTTATCAATAGCGCATTGCTATTTTCTCTGCACGCAATTAAATTAATTTCCGAACCTGGATGTTCGTTATAAAAACCATTAATAAATGACTGGATTGTTACTGCATTCGCAGGCAAAACCTGACATAACCAGAGAATACTGGTGAAGTCGGGTTTTTTTGTTTATAAAAAAGG
>E.coli 536
CTTAAAGAGTCTGTTTCAGGACATGAAATATCCAATCCGGGTAGACGTGTAATGATTCTGCTCATCACCACGCCTGCCAGCAATGCTGGGATGATGCGGACAACGAGATTTTCACCAGAAAGAATGTTTTCAAATAACGCTGAGGAAGCCATGTCCTTAATATGTACGATAACAGCGCAATAGATCTCGGTGATAACGACTCCACCTATGCCGCCAACCAGACAACGATAACGTTTCTGTGACCCGATCTTTTCCGGCAGACAGGCGACCATTACGCCAGTTAACATTGCAGGAATAGCTCCCGTAGTTATCGACATTAAGAGAAACAATGGAAGTACCTGTATTATTACCAAAAGAATCAGCGGTTCTTTTGCGAAGAATATGTAGAGGACAAGAAACAGAACACCAATTAACGGCCCTAAAACCGCAAAATACAGTCCGTGATGAATTACCCGACGTGAAACAGACATATCAAACTCCCTTTACTTACCTTTGCGTGCCAATTTAAGTGGAGTAAGTGAAGGGAGTGTGAATTTCACCAAGTAAATCCCAATAATTTAATTATTGGGATTTGTTATATATAACTTTATAAAATCCTAAAATTACACAAAATTAATAACTGCGAGCATGGTCATACTTTTATAAATAGAGCATTGCTATTTTTTCTGCACGCAACTAAATTAATTTTCGAACCTGGATGTTCGTTATAAAAACCATTAATTAATGACTGGATTGTTACTGCATTCGCAGGCAAAACCTGACATAACCAGAGAATACTGGTGAAGTCGGGTTTTTTTGTTTATAAAAAAGG
>E.coli F11
CTTAAAGAGTCTGTTTCAGGACATGAAATATCCAATCCGGGTAGACGTGTAATGATTCTGCTCATCACCACGCCTGCCAGCAATGCTGGGATGATGCGGACAACGAGATTTTCACCAGAAAGAATGTTTTCAAATAACGCTGAGGAAGCCATGTCCTTAATATGTACGATAACAGCGCAATAGATCTCGGTGATAACGACTCCACCTATGCCGCCAACCAGACAACGATAACGTTTCTGTGACCCGATCTTTTCCGGCAGACAGGCGACCATTACGCCAGTTAACATTGCAGGAATAGCTCCCGTAGTTATCGACATTAAGAGAAACAATGGAAGTACCTGTATTATTACCAAAAGAATCAGCGGTTCTTTTGCGAAGAATATGTAGAGGACAAGAAACAGAACACCAATTAACGGCCCTAAAACCGCAAAATACAGTCCGTGATGAATTACCCGACGTGAAACAGACATATCAAACTCCCTTTACTTACCTTTGCGTGCCAATTTAAGTGGAGTAAGTGAAGGGAGTGTGAATTTCACCAAGTAAATCCCAATAATTTAATTATTGGGATTTGTTATATATAACTTTATAAAATCCTAAAATTACACAAAATTAATAACTGCGAGCATGGTCATACTTTTATAAATAGAGCATTGCTATTTTTTCTGCACGCAACTAAATTAATTTTCGAACCTGGATGTTCGTTATAAAAACCATTAATTAATGACTGGATTGTTACTGCATTCGCAGGCAAAACCTGACATAACCAGAGAATACTGGTGAAGTCGGGTTTTTTTGTTTATAAAAAAGG
>E10092
CTTAAAGAGTCTGTTTCAGGACATGAAATATCCAATCCGGGCAGACGGGTAATGATTCTGCTCATCACCACACCTGCCAGCAATGCAGGAATGATGCGGACAACGAGACTGTCACCAGAAAGAATGTTTTCAAACAACTCCGAGGAAGCCATGCCCTTAATATGTACAATAACTGCACAATAGATCTCGGTGATAACGACGCCACCTATGCCACCAGCCAGACAACGATAATTTTTCTGTGACCCGATCTTTTCCGGCAGACAGGCGACCATCACGCCGGTTAACAATGCAGGAATAGCTCCCGTAGTAATCGACAATAAGAGAAACAATGGAAGTACCTGTATTATTACCAAAAGAACCAGCGGTTCTTTTGCGAAGAATATGTAGAGGACAAGAAACAGAACACCAATTAACGGTCCTAAAACCGCAAAATAAAGTCCGTGATGTATTACCCGACGTGAAACAGACATATCAAACACCCTTAACTTACCTTTGAGCGCCAATTTAAGCGGGGTAAGTGAAGGGAGTGTGAATTTCACCAGACAAATCCCAATAACTTAATTATTGGGATTTGTTATATATAACTTTATAAATTCCTAAAATTACACAAAGTTAATAACTGCGAGCATGGTCATATTTTTATCAATAGCGCATTGCTATTTTCTCTGCACGCAATTAAATTAATTTCCGAACCTGGATGTTCGTTATAAAAACCATTAATAAATGACTGGATTGTTACTGCATTCGCAGGCAAAACCTGACATAACCAGAGAATACTGGTGAAGTCGGGTTTTTTTGTTTATAAAAAAGG
>E.coli UTI89
CTTAAAGAGTCTGTTTCAGGACATGAAATATCCAATCCGGGTAGATGTGTAATGATTCTGCTCATCACTACGCCTGCCAGCAATGCTGGGATGATGCGGACAACGAGATTTTCACCAGAAAGAATGTTTTCAAACAACGCTGAGGAAGCCATGTCCTTAATATGTACGATAACAGCGCAATAGATCTCGGTGATAACGACTCCACCTATGCCGCCAACCAGACAACGATAACGTTTCTGTGACCCGATCTTTTCCGGCAGACAGGCGACCATTACGCCAGTTAACATTGCAGGAATAGCTCCCGTAGTTATCGACATTAAGAGAAACAATGGAAGTACCTGTATTATTACCAAAAGAATCAGCGGTTCTTTTGCGAAGAATATGTAGAGGACAAGAAACAGAACACCAATTAACGGCCCTAAAACCGCAAAATACAGTCCGTGATGAATTACCCGACGTGAAACAGACATATCAAACTCCCTTTACTTACCTTTGCGTGCCAATTTAAGTGGAGTAAGTGAAGGGAGTGTGAATTTCACCAAGTAAATCCCAATAATTTAATTATTGGGATTTGTTATATATAACTTTATAAAATCCTAAAATTACACAAAATTAATAACTGCGAGCATGGTCATACTTTTATAAATAGAGCATTGCTATTTTTTCTGCACGCAACTAAATTAATTTTCGAACCTGGATGTTCGTTATAAAAACCATTAATTAATGACTGGATTGTTACTGCATTCGCAGGCAAAACCTGACATAACCAGAGAATACTGGTGAAGTCGGGTTTTTTTGTTTATAAAAAAGG
>E.coli APEC 01
CTTAAAGAGTCTGTTTCAGGACATGAAATATCCAATCCGGGTAGATGTGTAATGATTCTGCTCATCACTACGCCTGCCAGCAATGCTGGGATGATGCGGACAACGAGATTTTCACCAGAAAGAATGTTTTCAAACAACGCTGAGGAAGCCATGTCCTTAATATGTACGATAACAGCGCAATAGATCTCGGTGATAACGACTCCACCTATGCCGCCAACCAGACAACGATAACGTTTCTGTGACCCGATCTTTTCCGGCAGACAGGCGACCATTACGCCAGTTAACATTGCAGGAATAGCTCCCGTAGTTATCGACATTAAGAGAAACAATGGAAGTACCTGTATTATTACCAAAAGAATCAGCGGTTCTTTTGCGAAGAATATGTAGAGGACAAGAAACAGAACACCAATTAACGGCCCTAAAACCGCAAAATACAGTCCGTGATGAATTACCCGACGTGAAACAGACATATCAAACTCCCTTTACTTACCTTTGCGTGCCAATTTAAGTGGAGTAAGTGAAGGGAGTGTGAATTTCACCAAGTAAATCCCAATAATTTAATTATTGGGATTTGTTATATATAACTTTATAAAATCCTAAAATTACACAAAATTAATAACTGCGAGCATGGTCATACTTTTATAAATAGAGCATTGCTATTTTTTCTGCACGCAACTAAATTAATTTTCGAACCTGGATGTTCGTTATAAAAACCATTAATTAATGACTGGATTGTTACTGCATTCGCAGGCAAAACCTGACATAACCAGAGAATACTGGTGAAGTCGGGTTTTTTTGTTTATAAAAAAGG
>Ecor72
CTTAAAGAGTCTGTTTCAGGACATGAAATATCCAATCCGGGCAGACGGGTAATGATTCTGCTCATCACCACACCTGCCAGCAATGCAGGAATGATGCGGACAACGAGACTGTCACCAGAAAGAATGTTTTCATACAACTCCGAGGAAGCCATGCCCTTAATATGTACAATAACTGCACAATAGATCTCGGTGATAACGACGCCACCTATGCCACCAGCCAGACAACGATAATTTTTCTGTGACCCGATCTTTTCCGGCAGACAGGCGACCATCACGCCGGTTAACAATGCAGGAATAACTCCCGTAGTAATCGACAATAAGAGAAACAATGGAAGTACCTGTATTCTTCGCAAAAGAACCAGCGGTTCTTTTGCGAAGAATATGTAGAGGACAAGAAACAGAACACCAATTAACGGTCCTAAAACCGCAAAATAAAGTCCGTGATGTATTACCCGACGTGAAACAGACATATCAAACTCCCTTTACTTACCTTTGAGCGCCAATTTAAGCGGGGTAAGTGAAGGGAGTGTGAATTTCACCAGACAAATCCCAATAACTTAATTATTGGGATTTGTTATATATAACTTTATAAATTCCTAAAATTACACAAAGTTAATAACTGCGAGCATGGTCATATTTTTATCAATAGCGCATTGCTATTTTCTCTGCACGCAATTAAATTAATTTCCGAACCTGGATGTTCGTTATAAAAACCATTAATAAATGACTGGATTGTTACTGCATTCGCAGGCAAAACCTGACATAACCAGAGAATACTGGTGAAGTCGGGTTTTTTTGTTTATAAAAAAGG
>Ecor12
CTTAAAGAGTCTGTTTCAGGACATGAAATATCCAATCCGGGTAGACGGGTAATGATTCTGCTCATCACCACACCTGCCAGCAATGCAGGAATGATGCGGACAACGAGACTGTCACCAGAAAGAATGTTTTCAAACAACTCCGAGGAAGCCATGCCCTTAATATGTACAATAACTGCACAATAGATCTCGGTGATAACGACGCCACCTATGCCACCAGCCAGACAACGATAACGTTTCTGTGACCCGATCTTTTCCGGCAGACAGGCAACCATTACACCGGTTAACAACGCAGGAATAGCTCCCGTAGTTATCGACAATAAGAGAAAAATTGGA------TGTATTATCACCCAAAGAACCAGCGGTTCTTTTGCGAAGAATATGTAGAGGACAAGAAACAGAACACCAATTAACGGTCCTAAAACTGCAAAATAAAGTCCGTGATGTATTACCCGACGTGAAACAGACATATCAAACTCCCTTTACTTACCTTTGAGCGCCAATTTAAGCGGGGTAAGTGAAGGGAGTGTGAATTTCACCAGACAAATCCCAATAACTTAATTATTGGGATTTGTTATATATAACTTTATAAATTCCTAAAATTACACAAAGTTAATAACTGCGAGCATGGTCATATTTTTATCAATAGCGCATTGCTATTTTCTCTGCACGCAATTAAATTAATTTCCGAACCTGGATGTTCGTTATAAAAACCATTAATAAATGACTGGATTGTTACTGCATTCGCAGGCAAAACCTGACATAACCAGAGAATACTGGTGAAGTCGGGTTTTTTTGTTTATAAAAAAGG
>Ecor13
CTTAAAGAGTCTGTTTCAGGACATGAAATATCCAATCCGGGTAGACGGGTAATGATTCTGCTCATCACCACACCTGCCAGCAATGCAGGAATGATGCGGACAACGAGACTGTCACCAGAAAGAATGTTTTCAAACAACTCCGAGGAAGCCATGCCCTTAATATGTACAATAACTGCACAATAGATCTCGGTGATAACGACGCCACCTATGCCACCAGCCAGACAACGATAACGTTTCTGTGACCCGATCTTTTCCGGCAGACAGGCAACCATTACACCGGTTAACAACGCAGGAATAGCTCCCGTAGTTATCGACAATAAGAGAAAAATTGGA------TGTATTATCACCCAAAGAACCAGCGGTTCTTTTGCGAAGAATATGTAGAGGACAAGAAACAGAACACCAATTAACGGTCCTAAAACTGCAAAATAAAGTCCGTGATGTATTACCCGACGTGAAACAGACATATCAAACTCCCTTTACTTACCTTTGAGCGCCAATTTAAGCGGGGTAAGTGAAGGGAGTGTGAATTTCACCAGACAAATCCCAATAACTTAATTATTGGGATTTGTTATATATAACTTTATAAATTCCTAAAATTACACAAAGTTAATAACTGCGAGCATGGTCATATTTTTATCAATAGCGCATTGCTATTTTCTCTGCACGCAATTAAATTAATTTCCGAACCTGGATGTTCGTTATAAAAACCATTAATAAATGACTGGATTGTTACTGCATTCGCAGGCAAAACCTGACATAACCAGAGAATACTGGTGAAGTCGGGTTTTTTTGTTTATAAAAAAGG
>Ecor14
CTTAAAGAGTCTGTTTCAGGACATGAAATATCCAATCCGGGTAGACGGGTAATGATTCTGCTCATCACCACACCTGCCAGCAATGCAGGAATGATGCGGACAACGAGACTGTCACCAGAAAGAATGTTTTCAAACAACTCCGAGGAAGCCATGCCCTTAATATGTACAATAACTGCACAATAGATCTCGGTGATAACGACGCCACCTATGCCACCAGCCAGACAACGATAACGTTTCTGTGACCCGATCTTTTCCGGCAGACAGGCAACCATTACACCGGTTAACAACGCAGGAATAGCTCCCGTAGTTATCGACAATAAGAGAAAAATTGGA------TGTATTATCACCCAAAGAACCAGCGGTTCTTTTGCGAAGAATATGTAGAGGACAAGAAACAGAACACCAATTAACGGTCCTAAAACTGCAAAATAAAGTCCGTGATGTATTACCCGACGTGAAACAGACATATCAAACTCCCTTTACTTACCTTTGAGCGCCAATTTAAGCGGGGTAAGTGAAGGGAGTGTGAATTTCACCAGACAAATCCCAATAACTTAATTATTGGGATTTGTTATATATAACTTTATAAATTCCTAAAATTACACAAAGTTAATAACTGCGAGCATGGTCATATTTTTATCAATAGCGCATTGCTATTTTCTCTGCACGCAATTAAATTAATTTCCGAACCTGGATGTTCGTTATAAAAACCATTAATAAATGACTGGATTGTTACTGCATTCGCAGGCAAAACCTGACATAACCAGAGAATACTGGTGAAGTCGGGTTTTTTTGTTTATAAAAAAGG
>Ecor15
CTTAAAGAGTCTGTTTCAGGACATGAAATATCCAATCCGGGCAGACGGGTAATGATTCTGCTCATCACCACACCTGCCAGCAATGCAGGAATGATGCGGACAACGAGACTGTCACCAGAAAGAATGTTTTCAAACAACTCCGAGGAAGCCATGCCCTTAATATGTACAATAACTGCACAATAGATCTCGGTGATAACGACGCCACCTATGCCACCAGCCAGACAACGATAATTTTTCTGTGACCCGATCTTTTCCGGCAGACAGGCGACCATCACGCCGGTTAACAATGCAGGAATAGCTCCCGTAGTAATCGACAATAAGAGAAACAATGGAAGTACCTGTATTATTACCAAAAGAACCAGCGGTTCTTTTGCGAAGAATATGTAGAGGACAAGAAACAGAACACCAATTAACGGTCCTAAAACCGCAAAATAAAGTCCGTGATGTATTACCCGACGTGAAACAGACATATCAAACACCCTTAACTTACCTTTGAGCGCCAATTTAAGCGGGGTAAGTGAAGGGAGTGTGAATTTCACCAGACAAATCCCAATAACTTAATTATTGGGATTTGTTATATATAACTTTATAAATTACTAAAATTACACAAAGTTAATAACTGCGAGCATGGTCATATTTTTATCAATAGCGCATTGCTATTTTCTCTGCACGCAATTAAATTAATTTCCGAACCTGGATGTTCGTTATAAAAACCATTAATAAATGACTGGATTGTTACTGCATTCGCAGGCAAAACCTGACATAACCAGAGAATACTGGTGAAGTCGGGTTTTTTTGTTTATAAAAAAGG
>Ecor18
CTTAAAGAGTCTGTTTCAGGACATGAAATATCCAATCCGGGCAGACGGGTAATGATTCTGCTCATCACCACACCTGCCAGCAATGCAGGAATGATGCGGACAACGAGACTGTCACCAGAAAGAATGTTTTCAAACAACTCCGAGGAAGCCATGCCCTTAATATGTACAATAACTGCACAATAGATCTCGGTGATAACGACGCCACCTATGCCACCAGCCAGACAACGATAATTTTTCTGTGACCCGATCTTTTCCGGCAGACAGGCGACCATCACGCCGGTTAACAATGCAGGAATAGCTCCCGTAGTAATCGACAATAAGAGAAACAATGGAAGTACCTGTATTATTACCAAAAGAACCAGCGGTTCTTTTGCGAAGAATATGTAGAGGACAAGAAACAGAACACCAATTAACGGTCCTAAAACCGCAAAATAAAGTCCGTGATGTATTACCCGACGTGAAACAGACATATCAAACACCCTTAACTTACCTTTGAGCGCCAATTTAAGCGGGGTAAGTGAAGGGAGTGTGAATTTCACCAAGTAAATCCCAATAATTTAATTATTGGGATTTGTTATATATAACTTTATAAAATCCTAAAATGACACAAAATTAATAACTGCGAGCATGGTCATACTTTTATAAATAGAGCATTGCTATTTTCTCTGCACGCAACTAAATTAATTTTCGAACCTGGATGTTCGTTATAAAAACCATTAATTAATGACTGGATTGTTACTGCATTCGCAGGCAAAACCTGACATAACCAGAGAATACTGGTGAAGTCGGGTTTTTTTGTTTATAAAAAAGG
>Ecor19
CTTAAAGAGTCTGTTTCAGGACATGAAATATCCAATCCGGGCAGACGGGTAATGATTCTGCTCATCACCACACCTGCCAGCAATGCAGGAATGATGCGGACAACGAGACTGTCACCAGAAAGAATGTTTTCAAACAACTCCGAGGAAGCCATGCCCTTAATATGTACAATAACTGCACAATAGATCTCGGTGATAACGACGCCACCTATGCCACCAGCCAGACAACGATAATTTTTCTGTGACCCGATCTTTTCCGGCAGACAGGCGACCATCACGCCGGTTAACAATGCAGGAATAGCTCCCGTAGTAATCGACAATAAGAGAAACAATGGAAGTACCTGTATTATTACCAAAAGAACCAGCGGTTCTTTTGCGAAGAATATGTAGAGGACAAGAAACAGAACACCAATTAACGGTCCTAAAACCGCAAAATAAAGTCCGTGATGTATTACCCGACGTGAAACAGACATATCAAACACCCTTAACTTACCTTTGAGCGCCAATTTAAGCGGGGTAAGTGAAGGGAGTGTGAATTTCACCAGACAAATCCCAATAACTTAATTATTGGGATTTGTTATATATAACTTTATAAATTCCTAAAATTACACAAAGTTAATAACTGCGAGCATGGTCATATTTTTATCAATAGCGCATTGCTATTTTCTCTGCACGCAATTAAATTAATTTCCGAACCTGGATGTTCGTTATAAAAACCATTAATAAATGACTGGATTGTTACTGCATTCGCAGGCAAAACCTGACATAACCAGAGAATACTGGTGAAGTCGGGTTTTTTTGTTTATAAAAAAGG
>Ecor20
CTTAAAGAGTCTGTTTCAGGACATGAAATATCCAATCCGGGCAGACGGGTAATGATTCTGCTCATCACCACACCTGCCAGCAATGCAGGAATGATGCGGACAACGAGACTGTCACCAGAAAGAATGTTTTCAAACAACTCCGAGGAAGCCATGCCCTTAATATGTACAATAACTGCACAATAGATCTCGGTGATAACGACGCCACCTATGCCACCAGCCAGACAACGATAATTTTTCTGTGACCCGATCTTTTCCGGCAGACAGGCGACCATCACGCCGGTTAACAATGCAGGAATAGCTCCCGTAGTAATCGACAATAAGAGAAACAATGGAAGTACCTGTATTATTACCAAAAGAACCAGCGGTTCTTTTGCGAAGAATATGTAGAGGACAAGAAACAGAACACCAATTAACGGTCCTAAAACCGCAAAATAAAGTCCGTGATGTATTACCCGACGTGAAACAGACATATCAAACACCCTTAACTTACCTTTGAGCGCCAATTTAAGCGGGGTAAGTGAAGGGAGTGTGAATTTCACCAGACAAATCCCAATAACTTAATTATTGGGATTTGTTATATATAACTTTATAAATTCCTAAAATTACACAAAGTTAATAACTGCGAGCATGGTCATATTTTTATCAATAGCGCATTGCTATTTTCTCTGCACGCAATTAAATTAATTTCCGAACCTGGATGTTCGTTATAAAAACCATTAATAAATGACTGGATTGTTACTGCATTCGCAGGCAAAACCTGACATAACCAGAGAATACTGGTGAAGTCGGTTTTTTTTGTTTATAAAAAAGG
>Ecor21
CTTAAAGAGTCTGTTTCAGGACATGAAATATCCAATCCGGGCAGACGGGTAATGATTCTGCTCATCACCACACCTGCCAGCAATGCAGGAATGATGCGGACAACGAGACTGTCACCAGAAAGAATGTTTTCAAACAACTCCGAGGAAGCCATGCCCTTAATATGTACAATAACTGCACAATAGATCTCGGTGATAACGACGCCACCTATGCCACCAGCCAGACAACGATAATTTTTCTGTGACCCGATCTTTTCCGGCAGACAGGCGACCATCACGCCGGTTAACAATGCAGGAATAGCTCCCGTAGTAATCGACAATAAGAGAAACAATGGAAGTACCTGTATTATTACCAAAAGAACCAGCGGTTCTTTTGCGAAGAATATGTAGAGGACAAGAAACAGAACACCAATTAACGGTCCTAAAACCGCAAAATAAAGTCCGTGATGTATTACCCGACGTGAAACAGACATATCAAACACCCTTAACTTACCTTTGAGCGCCAATTTAAGCGGGGTAAGTGAAGGGAGTGTGAATTTCACCAGACAAATCCCAATAACTTAATTATTGGGATTTGTTATATATAACTTTATAAATTCCTAAAATTACACAAAGTTAATAACTGCGAGCATGGTCATATTTTTATCAATAGCGCATTGCTATTTTCTCTGCACGCAATTAAATTAATTTCCGAACCTGGATGTTCGTTATAAAAACCATTAATAAATGACTGGATTGTTACTGCATTCGCAGGCAAAACCTGACATAACCAGAGAATACTGGTGAAGTCGGTTTTTTTTGTTTATAAAAAAGG
>Ecor22
CTTAAAGAGTCTGTTTCAGGACATGAAATATCCAATCCGGGCAGACGGGTAATGATTCTGCTCATCACCACACCTGCCAGCAATGCAGGAATGATGCGGACAACGAGACTGTCACCAGAAAGAATGTTTTCAAACAACTCCGAGGAAGCCATGCCCTTAATATGTACAATAACTGCACAATAGATCTCGGTGATAACGACGCCACCTATGCCACCAGCCAGACAACGATAATTTTTCTGTGACCCGATCTTTTCCGGCAGACAGGCGACCATCACGCCGGTTAACAATGCAGGAATAGCTCCCGTAGTAATCGACAATAAGAGAAACAATGGAAGTACCTGTATTATTACCAAAAGAACCAGCGGTTCTTTTGCGAAGAATATGTAGAGGACAAGAAACAGAACACCAATTAACGGTCCTAAAACCGCAAAATAAAGTCCGTGATGTATTACCCGACGTGAAACAGACATATCAAACACCCTTAACTTACCTTTGAGCGCCAATTTAAGCGGGGTAAGTGAAGGGAGTGTGAATTTCACCAGACAAATCCCAATAACTTAATTATTGGGATTTGTTATATATAACTTTATAAATTCCTAAAATTACACAAAGTTAATAACTGCGAGCATGGTCATATTTTTATCAATAGCGCATTGCTATTTTCTCTGCACGCAATTAAATTAATTTCCGAACCTGGATGTTCGTTATAAAAACCATTAATAAATGACTGGATTGTTACTGCATTCGCAGGCAAAACCTGACATAACCAGAGAATACTGGTGAAGTCGGGTTTTTTTGTTTATAAAAAAGG
>Ecor23
CTTAAAGAGTCTGTTTCAGGACATGAAATATCCAATCCGGGTAGATGTGTAATGATTCTGCTCATCACCACGCCTGCCAGCAATGCTGGGATGATGCGGACAACGAGATTTTCACCAGAAAGAATGTTTTCAAATAACGCTGAGGAAGCCATGTCCTTAATATGTACGATAACAGCGCAATAGATCTCGGTGATAACGACTCCACCTATGCCGCCAACCAGACAACGATAACGTTTCTGTGACCCGATCTTTTCCGGCAGACAGGCGACCATTACGCCAGTTAACATTGCAGGAATAGCTCCCGTAGTTATCGACAATAAGATAAACAATGGAAGTACCTGTATTATTACCAAAAGAATCAGCGGTTCTTTTGCGAAGAATATGTAGAGGACAAGAAACAGAACACCAATTAACGGCCCTAAAACCGCAAAATACAGTCCGTGATGAATTACCCGACGTGAAACAGACATATCAAACTCCCTTTACTTACCTTTGCGTGCCAATTTAAGTGGAGTAAGTGAAGGGAGTGTGAATTTCACCAAGTAAATCCCAATAATTTAATTATTGGGATTTGTTATATATAACTTTATAAAATCCTAAAATTACACAAAATTAATAACTGCGAGCATGGTCATACTTTTATAAATAGAGCATTGCTATTTTTTCTGCACGCAACTAAATTAATTTTCGAACCTGGATGTTCGTTATAAAAACCATTAATTAATGACTGGATTGTTACTGCATTCGCAGGCAAAACCTGACATAACCAGAGAATACTGGTGAAGTCGGGTTTTTTTGTTTATAAAAAAGG
>Ecor24
CTTAAAGAGTCTGTTTCAGGACATGAAATATCCAATCCGGGCAGACGGGTAATGATTCTGCTCATCACCACACCTGCCAGCAATGCAGGAATGATGCGGACAACGAGACTGTCACCAGAAAGAATGTTTTCAAACAACTCCGAGGAAGCCATGCCCTTAATATGTACAATAACTGCACAATAGATCTCGGTGATAACGACGCCACCTATGCCACCAGCCAGACAACGATAATTTTTCTGTGACCCGATCTTTTCCGGCAGACAGGCGACCATCACGCCGGTTAACAATGCAGGAATAGCTCCCGTAGTAATCGACAATAAGAGAAACAATGGAAGTACCTGTATTATTACCAAAAGAACCAGCGGTTCTTTTGCGAAGAATATGTAGAGGACAAGAAACAGAACACCAATTAACGGTCCTAAAACCGCAAAATAAAGTCCGTGATGTATTACCCGACGTGAAACAGACATATCAAACACCCTTTACTTACCTTTGAGCGCCAATTTAAGCGGGGTAAGTGAAGGGAGTGTGAATTTCACCAGACAAATCCCAATAACTTAATTATTGGGATTTGTTATATATAACTTTATAAATTCCTAAAATTACACAAAGTTAATAACTGCGAGCATGGTCATATTTTTATCAATAGCGCATTGCTATTTTCTCTGCACGCAATTAAATTAATTTCCGAACCTGGATGTTCGTTATAAAAACCATTAATAAATGACTGGATTGTTACTGCATTCGCAGGCAAAACCTGACATAACCAGAGAATACTGGTGAAGTCGGGTTTTTTTGTTTATAAAAAAGG
>Ecor25
CTTAAAGAGTCTGTTTCAGGACATGAAATATCCAATCCGGGTAGACGGATAATGATTCTGCTCATCACCACACCTGCCAGCAATGCAGGAATGATGCGGACAACGAGACTGTCACCAGAAAGAATGTTTTCAAACAACTCCGAGGAAGCCATGCCCTTAATATGTACAATAACTGCACAATAGATCTCGGTGATAACGACGCCACCTATGCCACCAGCCAGACAACGATAACGTTTCTGTGACCCGATCTTTTCCGGCAGACAGGCAACCATTACACCGGTTAACAACGCAGGAATAGCTCCCGTAGTTATCGACAATAAGAGAAAAATTGGA------TGTATTATCACCCAAAGAACCAGCGGTTCTTTTGCGAAGAATATGTAGAGGACAAGAAACAGAACACCAATTAACGGTCCTAAAACTGCAAAATAAAGTCCGTGATGTATTACCCGACGTGAAACAGACATATCAAACTCCCTTTACTTACCTTTGAGCGCCAATTTAAGCGGGGTAAGTGAAGGGAGTGTGAATTTCACCAGACAAATCCCAATAACTTAATTATTGGGATTTGTTATATATAACTTTATAAATTCCTAAAATTACACAAAGTTAATAACTGCGAGCATGGTCATATTTTTATCAATAGCGCATTGCTATTTTCTCTGCACGCAATTAAATTAATTTCCGAACCTGGATGTTCGTTATAAAAACCATTAATAAATGACTGGATTGTTACTGCATTCGCAGGCAAAACCTGACATAACCAGAGAATACTGGTGAAGTCGGGTTTTTTTGTTTATAAAAAAGG
>Ecor26
CTTAAAGAGTCTGTTTCAGGACATGAAATATCCAATCCGGGCAGACGGGTAATGATTCTGCTCATCACCACACCTGCCAGCAATGCAGGAATGATGCGGACAACGAGACTGTCACCAGAAAGAATGTTTTCAAACAACTCCGAGGAAGCCATGCCCTTAATATGTACAATAACTGCACAATAGATCTCGGTGATAACGACGCCACCTATGCCACCAGCCAGACAACGATAATTTTTCTGTGACCCGATCTTTTCCGGCAGACAGGCGACCATCACGCCGGTTAACAATGCAGGAATAACTCCCGTAGTAATCGACAATAAGAGAAACAATGGAAGTACCTGTATTCTTCGCAAAAGAACCAGCGGTTCTTTTGCGAAGAATATGTAGAGGACAAGAAACAGAACACCAATTAACGGTCCTAAAACCGCAAAATAAAGTCCGTGATGTATTACCCGACGTGAAACAGACATATCAAACTCCCTTTACTTACCTTTGAGCGCCAATTTAAGCGGGGTAAGTGAAGGGAGTGTGAATTTCACCAGACAAATCCCAATAACTTAATTATTGGGATTTGTTATATATAACTTTATAAATTCCTAAAATTACACAAAGTTAATAACTGCGAGCATGGTCATATTTTTATCAATAGCGCATTGCTATTTTCTCTGCACGCAATTAAATTAATTTCCGAACCTGGATGTTCGTTATAAAAACCATTAATAAATGACTGGATTGTTACTGCATTCGCAGGCAAAACCTGACATAACCAGAGAATACTGGTGAAGTCGGGTTTTTTTGTTTATAAAAAAGG
>ECOR66
CTTAAAGAGTCTGTTTCAGGACATGAAATATCCAGTCCGGGTAGACGTGTAATGATTCTGCTCATCACCACACCTGCCAGCAATGCAGGAATGATGCGGACAACGAGACTGTCACCAGAAAGAATGTTTTCAAACAACACTGAGGAAGCCATGACCTTAATATGTACGATAACAGCGCAATAGATCTCGGTGATAACAACTCCACCTATGCCACCAGCCAGACAACGATAACGTTTCTGTGACCCGATCTTTTCCGGCAGACAGGCAACCATTACACCGGTTAACAACGCAGGAATAGCTCCCGTAGTTATCGACAATAAGAGAAAAATTGGA------TGTATTATCACCCAAAGAACCAGCGGTTCTTTTGCGAAGAATATGTAGAGGACAAGAAACAGAACACCAATTAACGGCCCTAAAACCGCAAAATACAGTCCGTGATGAATTAACCGACGTGAAACAGACATATCAAACTCCCTTTACTTACCTTTGCGTGCCAATTTAAGTGGAGTAAGTGAAGGGAGTGTGAATTTCACCAAGTAAATCCCAATAATTTAATTATTGGGATTTGTTATATATAACTTTATAAAATCCTAAAGTTACACAAAATTAATAACTGCGAGCATGGTCATACTTTTATAAATAGAGCATTGCTATTTTCTCTGCACGCAACTAAATTAATTTTCGAACCTGGATGTTCGTTATAAAAACCATTAATTAATGACTGGATTGTTACTGCATTCGCAGGCAAAACCTGACATAACCAGAGAATACTGGTGAAGTCGGGTTTTTTTGTTTATAAAAAAGG
>Ecor27
CTTAAAGAGTCTGTTTCAGGACATGAAATATCCAATCCGGGCAGACGGGTAATGATTCTGCTCATCACCACACCTGCCAGCAATGCAGGAATGATGCGGACAACGAGACTGTCACCAGAAAGAATGTTTTCAAACAACTCCGAGGAAGCCATGCCCTTAATATGTACAATAACTGCACAATAGATCTCGGTGATAACGACGCCACCTATGCCACCAGCCAGACAACGATAATTTTTCTGTGACCCGATCTTTTCCGGCAGACAGGCGACCATCACGCCGGTTAACAATGCAGGAATAACTCCCGTAGTAATCGACAATAAGAGAAACAATGGAAGTACCTGTATTCTTCGCAAAAGAACCAGCGGTTCTTTTGCGAAGAATATGTAGAGGACAAGAAACAGAACACCAATTAACGGTCCTAAAACCGCAAAATAAAGTCCGTGATGTATTACCCGACGTGAAACAGACATATCAAACTCCCTTTACTTACCTTTGAGCGCCAATTTAAGCGGGGTAAGTGAAGGGAGTGTGAATTTCACCAGACAAATCCCAATAACTTAATTATTGGGATTTGTTATATATAACTTTATAAATTCCTAAAATTACACAAAGTTAATAACTGCGAGCATGGTCATATTTTTATCAATAGCGCATTGCTATTTTCTCTGCACGCAATTAAATTAATTTCCGAACCTGGATGTTCGTTATAAAAACCATTAATAAATGACTGGATTGTTACTGCATTCGCAGGCAAAACCTGACATAACCAGAGAATACTGGTGAAGTCGGGTTTTTTTGTTTATAAAAAAGG
>ECOR69
CTTAAAGAGTCTGTTTTCCAACATGAATTATCCAATCCGGGTAGACGTGTAATGATTCTGCTCATCACCACACCTGCCAGCAATGCAGGAATGATGCGGACAACGAGACTGTCACCAGAAAGAATGTTTTCAAACAACTCCGAGGAAGCCATGCCCTTAATATGTACAATAACTGCACAATAGATCTCGGTGATAACGACGCCACCTATGCCACCAGCCAGACAACGATAATTTTTCTGTGACCCGATCTTTTCCGGCAGACAGGCGACCATCACGCCGGTTAACAATGCAGGAATAGCTCCCGTAGTAATCGACAATAAGAGAAACAATGGAAGTACCTGTATTATTACCAAAAGAACCAGCGGTTCTTTTGCGAAGAATATGTAGAGGACAAGAAACAGAACACCAATTAACGGTCCTAAAACCGCAAAATAAAGTCCGTGATGTATTACCCGACGTGAAACAGACATATCAAACTCCCTTTACTTACCTTTGAGCGCCAATTTAAGCGGGGTAAGTGAAGGGAGTGTGAAGTTCACCAGACAAATCCCAATAACTTAATTATTGGGATTTGTTATATATAACTTTATAAATTCCTAAAATTACACAAAGTTAATAACTGCGAGCATGGTCATATTTTTATCAATAGCGCATTGCTATTTTCTCTGCACGCAATTAAATTAATTTCCGAACCTGGATGTTCGTTATAAAAACCATTAATAAATGACTGGATTGTTACTGCATTCGCAGGCAAAACCTGACATAACCAGAGAATACTGGTGAAGTCGGGTTTTTTTGTTTATAAAAAAGG
>ECOR68
CTTAAAGAGTCTGTTTCAGGACATGAAATATCCAATCCGGGCAGACGGGTAATGATTCTGCTCATCACCACACCTGCCAGCAATGCAGGAATGATGCGGACAACGAGACTGTCACCAGAAAGAATGTTTTCAAACAACTCCGAGGAAGCCATGCCCTTAATATGTACAATAACTGCACAATAGATCTCGGTGATAACGACGCCACCTATGCCACCAGCCAGACAACGATAATTTTTCTGTGACCCGATCTTTTCCGGCAGACAGGCGACCATCACGCCGGTTAACAATGCAGGAATAGCTCCCGTAGTAATCGACAATAAGAGAAACAATGGAAGTACCTGTATTATTACCAAAAGAACCAGCGGTTCTTTTGCGAAGAATATGTAGAGGACAAGAAACAGAACACCAATTAACGGTCCTAAAACCGCAAAATAAAGTCCGTGATGTATTACCCGACGTGAAACAGACATATCAAACACCCTTTACTTACCTTTGAGCGCCAATTTAAGCGGGGTAAGTGAAGGGAGTGTGAAGTTCACCAGACAAATCCCAATAACTTAATTATTGGGATTTGTTATATATAACTTTATAAATTCCTAAAATTACACAAAGTTAATAACTGCGAGCATGGTCATATTTTTATCAATAGCGCATTGCTATTTTCTCTGCACGCAATTAAATTAATTTCCGAACCTGGATGTTCGTTATAAAAACCATTAATAAATGACTGGATTGTTACTGCATTCGCAGGCAAAACCTGACATAACCAGAGAATACTGGTGAAGTCGGGTTTTTTTGTTTATAAAAAAGG
>Ecor29
CTTAAAGAGTCTGTTTCAGGACATGAAATATCCAATCCGGGCAGACGGGTAATGATTCTGCTCATCACCACACCTGCCAGCAATGCAGGAATGATGCGGACAACGAGACTGTCACCAGAAAGAATGTTTTCAAACAACTCCGAGGAAGCCATGCCCTTAATATGTACAATAACTGCACAATAGATCTCGGTGATAACGACGCCACCTATGCCACCAGCCAGACAACGATAATTTTTCTGTGACCCGATCTTTTCCGGCAGACAGGCGACCATCACGCCGGTTAACAATGCAGGAATAGCTCCCGTAGTAATCGACAATAAGAGAAACAATGGAAGTACCTGTATTATTACCAAAAGAACCAGCGGTTCTTTTGCGAAGAATATGTAGAGGACAAGAAACAGAACACCAATTAACGGTCCTAAAACCGCAAAATAAAGTCCGTGATGTATTACCCGACGTGAAACAGACATATCAAACTCCCTTTACTTACCTTTGAGCGCCAATTTAAGCGGGGTAAGTGAAGGGAGTGTGAATTTCACCAGACAAATCCCAATAACTTAATTATTGGGATTTGTTATATATAACTTTATAAATTCCTAAAATTACACAAAGTTAATAACTGCGAGCATGGTCATATTTTTATCAATAGCGCATTGCTATTTTCTCTGCACGCAATTAAATTAATTTCCGAACCTGGATGTTCGTTATAAAAACCATTAATAAATGACTGGATTGTTACTGCATTCGCAGGCAAAACCTGACATAACCAGAGAATACTGGTGAAGTCGGGTTTTTTTGTTTATAAAAAAGG
>Ecor28
CTTAAAGAGTCTGTTTCAGGACATGAAATATCCAATCCGGGCAGACGGGTAATGATTCTGCTCATCACCACACCTGCCAGCAATGCAGGAATGATGCGGACAACGAGACTGTCACCAGAAAGAATGTTTTCAAACAACTCCGAGGAAGCCATGCCCTTAATATGTACAATAACTGCACAATAGATCTCGGTGATAACGACGCCACCTATGCCACCAGCCAGACAACGATAATTTTTCTGTGACCCGATCTTTTCCGGCAGACAGGCGACCATCACGCCGGTTAACAATGCAGGAATAGCTCCCGTAGTAATCGACAATAAGAGAAACAATGGAAGTACCTGTATTATTACCAAAAGAACCAGCGGTTCTTTTGCGAAGAATATGTAGAGGACAAGAAACAGAACACCAATTAACGGTCCTAAAACCGCAAAATAAAGTCCGTGATGTATTACCCGACGTGAAACAGACATATCAAACACCCTTTACTTACCTTTGAGCGCCAATTTAAGCGGGGTAAGTGAAGGGAGTGTGAATTTCACCAGACAAATCCCAATAACTTAATTATTGGGATTTGTTATATATAACTTTATAAATTCCTAAAATTACACAAAGTTAATAACTGCGAGCATGGTCATATTTTTATCAATAGCGCATTGCTATTTTCTCTGCACGCAATTAAATTAATTTCCGAACCTGGATGTTCGTTATAAAAACCATTAATAAATGACTGGATTGTTACTGCATTCGCAGGCAAAACCTGACATAACCAGAGAATACTGGTGAAGTCGGGTTTTTTTGTTTATAAAAAAGG
>U4418
CTTAAAGAGTCTGTTTCAGGACATGAAATATCCAATCCGGGCAGACGGGTAATGATTCTGCTCATCACCACACCTGCCAGCAATGCAGGAATGATGCGGACAACGAGACTGTCACCAGAAAGAATGTTTTCAAACAACTCCGAGGAAGCCATGCCCTTAATATGTACAATAACTGCACAATAGATCTCGGTGATAACGACGCCACCTATGCCACCAGCCAGACAACGATAATTTTTCTGTGACCCGATCTTTTCCGGCAGACAGGCGACCATCACGCCGGTTAACAATGCAGGAATAGCTCCCGTAGTAATCGACAATAAGAGAAACAATGGAAGTACCTGTATTATTACCAAAAGAACCAGCGGTTCTTTTGCGAAGAATATGTAGAGGACAAGAAACAGAACACCAATTAACGGTCCTAAAACCGCAAAATAAAGTCCGTGATGTATTACCCGACGTGAAACAGACATATCAAACACCCTTAACTTACCTTTGAGCGCCAATTTAAGCGGGGTAAGTGAAGGGAGTGTGAAGTTCACCAGACAAATCCCAATAACTTAATTATTGGGATTTGTTATATATAACTTTATAAATTCCTAAAATTACACAAAGTTAATAACTGCGAGCATGGTCATATTTTTATCAATAGCGCATTGCTATTTTCTCTGCACGCAATTAAATTAATTTCCGAACCTGGATGTTCGTTATAAAAACCATTAATAAATGACTGGATTGTTACTGCATTCGCAGGCAAAACCTGACATAACCAGAGAATACTGGTGAAGTCGGGTTTTTTTGTTTATAAAAAAGG
>Ecor30
CTTAAAGAGTCTGTTTCAGGACATGAAATATCCAATCCGGGCAGACGGGTAATGATTCTGCTCATCACCACACCTGCCAGCAATGCAGGAATGATGCGGACAACGAGACTGTCACCAGAAAGAATGTTTTCAAACAACTCCGAGGAAGCCATGCCCTTAATATGTACAATAACTGCACAATAGATCTCGGTGATAACGACGCCACCTATGCCACCAGCCAGACAACGATAATTTTTCTGTGACCCGATCTTTTCCGGCAGACAGGCGACCATCACGCCGGTTAACAATGCAGGAATAGCTCCCGTAGTAATCGACAATAAGAGAAACAATGGAAGTACCTGTATTATTACCAAAAGAACCAGCGGTTCTTTTGCGAAGAATATGTAGAGGACAAGAAACAGAACACCAATTAACGGTCCTAAAACCGCAAAATAAAGTCCGTGATGTATTACCCGACGTGAAACAGACATATCAAACTCCCTTTACTTACCTTTGAGCGCCAATTTAAGCGGGGTAAGTGAAGGGAGTGTGAATTTCACCAGACAAATCCCAATAACTTAATTATTGGGATTTGTTATATATAACTTTATAAATTCCTAAAATTACACAAAGTTAATAACTGCGAGCATGGTCATATTTTTATCAATAGCGCATTGCTATTTTCTCTGCACGCAATTAAATTAATTTCCGAACCTGGATGTTCGTTATAAAAACCATTAATAAATGACTGGATTGTTACTGCATTCGCAGGCAAAACCTGACATAACCAGAGAATACTGGTGAAGTCGGGTTTTTTTGTTTATAAAAAAGG
>E10094
CTTAAAGAGTCTGTTTCAGGACATGAAATATCCAATCCGGGTAGATGTGTAATGATTCTGCTCATCACTACGCCTGCCAGCAATGCTGGGATGATGCGGACAACGAGATTTTCACCAGAAAGAATGTTTTCAAACAACGCTGAGGAAGCCATGTCCTTAATATGTACGATAACAGCGCAATAGATCTCGGTGATAACGACTCCACCTATGCCGCCAACCAGACAACGATAACGTTTCTGTGACCCGATCTTTTCCGGCAGACAGGCGACCATTACGCCAGTTAACATTGCAGGAATAGCTCCCGTAGTTATCGACATTAAGAGAAACAATGGAAGTACCTGTATTATTACCAAAAGAATCAGCGGTTCTTTTGCGAAGAATATGTAGAGGACAAGAAACAGAACACCAATTAACGGCCCTAAAACCGCAAAATACAGTCCGTGATGAATTACCCGACGTGAAACAGACATATCAAACTCCCTTTACTTACCTTTGCGTGCCAATTTAAGTGGAGTAAGTGAAGGGAGTGTGAATTTCACCAAGTAAATCCCAATAATTTAATTATTGGGATTTGTTATATATAACTTTATAAAATCCTAAAATTACACAAAATTAATAACTGCGAGCATGGTCATACTTTTATAAATAGAGCATTGCTATTTTCTCTGCACGCAACTAAATTAATTTTCGAACCTGGATGTTCGTTATAAAAACCATTAATTAATGACTGGATTGTTACTGCATTCGCAGGCAAAACCTGACATAACCAGAGAATACTGGTGAAGTCGGGTTTTTTTGTTTATAAAAAAGG
>E10096
CTTAAAGAGTCTGTTTCAGGACATGAAATATCCAATCCGGGTAGACGGGTAATGATTCTGCTCATCACCACACCTGCCAGCAATGCAGGAATGATGCGGACAACGAGACTGTCACCAGAAAGAATGTTTTCAAACAACTCCGAGGAAGCCATGCCCTTAATATGTACAATAACTGCACAATAGATCTCGGTGATAACGACGCCACCTATGCCACCAGCCAGACAACGATAACGTTTCTGTGACCCGATCTTTTCCGGCAGACAGGCAACCATTACACCGGTTAACAACGCAGGAATAGCTCCCGTAGTTATCGACAATAAGAGAAAAATTGGA------TGTATTATCACCCAAAGAACCAGCGGTTCTTTTGCGAAGAATATGTAGAGGACAAGAAACAGAACACCAATTAACGGTCCTAAAACTGCAAAATAAAGTCCGTGATGTATTACCCGACGTGAAACAGACATATCAAACTCCCTTTACTTACCTTTGAGCGCCAATTTAAGCGGGGTAAGTGAAGGGAGTGTGAAGTTCACCAGACAAATCCCAATAACTTAATTATTGGGATTTGTTATATATAACTTTATAAATTCCTAAAATTACACAAAGTTAATAACTGCGAGCATGGTCATATTTTTATCAATAGCGCATTGCTATTTTCTCTGCACGCAATTAAATTAATTTCCGAACCTGGATGTTCGTTATAAAAACCATTAATAAATGACTGGATTGTTACTGCATTCGCAGGCAAAACCTGACATAACCAGAGAATACTGGTGAAGTCGGGTTTTTTTGTTTATAAAAAAGG
>E180
CTTAAAGAGTCTGTTTCAGGACATGAAATATCCAATCCGGGTAGACGGGTAATGATTCTGCTCATCACCACACCTGCCAGCAATGCAGGAATGATGCGGACAACGAGACTGTCACCAGAAAGAATGTTTTCAAACAACTCCGAGGAAGCCATGCCCTTAATATGTACAATAACTGCACAATAGATCTCGGTGATAACGACGCCACCTATGCCACCAGCCAGACAACGATAACGTTTCTGTGACCCGATCTTTTCCGGCAGACAGGCAACCATTACACCGGTTAACAACGCAGGAATAGCTCCCGTAGTTATCGACAATAAGAGAAAAATTGGA------TGTATTATCACCCAAAGAACCAGCGGTTCTTTTGCGAAGAATATGTAGAGGACAAGAAACAGAACACCAATTAACGGTCCTAAAACTGCAAAATAAAGTCCGTGATGTATTACCCGACGTGAAACAGACATATCAAACTCCCTTTACTTACCTTTGAGCGCCAATTTAAGCGGGGTAAGTGAAGGGAGTGTGAAGTTCACCAGACAAATCCCAATAACTTAATTATTGGGATTTGTTATATATAACTTTATAAATTCCTAAAATTACACAAAGTTAATAACTGCGAGCATGGTCATATTTTTATCAATAGCGCATTGCTATTTTCTCTGCACGCAATTAAATTAATTTCCGAACCTGGATGTTCGTTATAAAAACCATTAATAAATGACTGGATTGTTACTGCATTCGCAGGCAAAACCTGACATAACCAGAGAATACTGGTGAAGTCGGGTTTTTTTGTTTATAAAAAAGG
>E10097
CTTAAAGAGTCTGTTTCAGGACATGAAATATCCAATCCGGGTAGACGGATAATGATTCTGCTCATCACCACACCTGCCAGCAATGCAGGAATGATGCGGACAACGAGACTGTCACCAGAAAGAATGTTTTCAAACAACTCCGAGGAAGCCATGCCCTTAATATGTACAATAACTGCACAATAGATCTCGGTGATAACGACGCCACCTATGCCACCAGCCAGACAACGATAACGTTTCTGTGACCCGATCTTTTCCGGCAGACAGGCAACCATTACACCGGTTAACAACGCAGGAATAGCTCCCGTAGTTATCGACAATAAGAGAAAAATTGGA------TGTATTATCACCCAAAGAACCAGCGGTTCTTTTGCGAAGAATATGTAGAGGACAAGAAACAGAACACCAATTAACGGTCCTAAAACTGCAAAATAAAGTCCGTGATGTATTACCCGACGTGAAACAGACATATCAAACTCCCTTTACTTACCTTTGAGCGCCAATTTAAGCGGGGTAAGTGAAGGGAGTGTGAATTTCACCAGACAAATCCCAATAACTTAATTATTGGGATTTGTTATATATAACTTTATAAATTCCTAAAATTACACAAAGTTAATAACTGCGAGCATGGTCATATTTTTATCAATAGCGCATTGCTATTTTCTCTGCACGCAATTAAATTAATTTCCGAACCTGGATGTTCGTTATAAAAACCATTAATAAATGACTGGATTGTTACTGCATTCGCAGGCAAAACCTGACATAACCAGAGAATACTGGTGAAGTCGGGTTTTTTTGTTTATAAAAAAGG
>E10099
CTTAAAGAGTCTGTTTCAGGACATGAAATATCCAATCCGGGTAGACGGGTAATGATTCTGCTCATCACCACACCTGCCAGCAATGCAGGAATGATGCGGACAACGAGACTGTCACCAGAAAGAATGTTTTCAAACAACTCCGAGGAAGCCATGCCCTTAATATGTACAATAACTGCACAATAGATCTCGGTGATAACGACGCCACCTATGCCACCAGCCAGACAACGATAACGTTTCTGTGACCCGATCTTTTCCGGCAGACAGGCAACCATTACACCGGTTAACAACGCAGGAATAGCTCCCGTAGTTATCGACAATAAGAGAAAAATTGGA------TGTATTATCACCCAAAGAACCAGCGGTTCTTTTGCGAAGAATATGTAGAGGACAAGAAACAGAACACCAATTAACGGTCCTAAAACTGCAAAATAAAGTCCGTGATGTATTACCCGACGTGAAACAGACATATCAAACTCCCTTTACTTACCTTTGAGCGCCAATTTAAGCGGGGTAAGTGAAGGGAGTGTGAATTTCACCAGACAAATCCCAATAACTTAATTATTGGGATTTGTTATATATAACTTTATAAATTCCTAAAATTACACAAAGTTAATAACTGCGAGCATGGTCATATTTTTATCAATAGCGCATTGCTATTTTCTCTGCACGCAATTAAATTAATTTCCGAACCTGGATGTTCGTTATAAAAACCATTAATAAATGACTGGATTGTTACTGCATTCGCAGGCAAAACCTGACATAACCAGAGAATACTGGTGAAGTCGGGTTTTTTTGTTTATAAAAAAGG
>E476
CTTAAAGAGTCTGTTTCAGGACATGAAATATCCAATCCGGGTAGACGGGTAATGATTCTGCTCATCACCACACCTGCCAGCAATGCAGGAATGATGCGGACAACGAGACTGTCACCAGAAAGAATGTTTTCAAACAACTCCGAGGAAGCCATGCCCTTAATATGTACAATAACTGCACAATAGATCTCGGTGATAACGACGCCACCTATGCCACCAGCCAGACAACGATAACGTTTCTGTGACCCGATCTTTTCCGGCAGACAGGCAACCATTACACCGGTTAACAACGCAGGAATAGCTCCCGTAGTTATCGACAATAAGAGAAAAATTGGA------TGTATTATCACCCAAAGAACCAGCGGTTCTTTTGCGAAGAATATGTAGAGGACAAGAAACAGAACACCAATTAACGGTCCTAAAACTGCAAAATAAAGTCCGTGATGTATTACCCGACGTGAAACAGACATATCAAACTCCCTTTACTTACCTTTGAGCGCCAATTTAAGCGGGGTAAGTGAAGGGAGTGTGAATTTCACCAGACAAATCCCAATAACTTAATTATTGGGATTTGTTATATATAACTTTATAAATTCCTAAAATTACACAAAGTTAATAACTGCGAGCATGGTCATATTTTTATCAATAGCGCATTGCTATTTTCTCTGCACGCAATTAAATTAATTTCCGAACCTGGATGTTCGTTATAAAAACCATTAATAAATGACTGGATTGTTACTGCATTCGCAGGCAAAACCTGACATAACCAGAGAATACTGGTGAAGTCGGGTTTTTTTGTTTATAAAAAAGG
>E478
CTTAAAGAGTCTGTTTCAGGACATGAAATATCCAATCCGGGTAGATGTGTAATGATTCTGCTCATCACTACGCCTGCCAGCAATGCTGGGATGATGCGGACAACGAGATTTTCACCAGAAAGAATGTTTTCAAACAACGCTGAGGAAGCCATGTCCTTAATATGTACGATAACAGCGCAATAGATCTCGGTGATAACGACTCCACCTATGCCGCCAACCAGACAACGATAACGTTTCTGTGACCCGATCTTTTCCGGCAGACAGGCGACCATTACGCCAGTTAACATTGCAGGAATAGCTCCCGTAGTTATCGACATTAAGAGAAACAATGGAAGTACCTGTATTATTACCAAAAGAATCAGCGGTTCTTTTGCGAAGAATATGTAGAGGACAAGAAACAGAACACCAATTAACGGCCCTAAAATCGCAAAATACAGTCCGTGATGAATTACCCGACGTGAAACAGACATATCAAACTCCCTTTACTTACCTTTGCGTGCCAATTTAAGTGGAGTAAGTGAAGGGAGTGTGAATTTCACCAAGTAAATCCCAATAATTTAATTATTGGGATTTGTTATATATAACTTTATAAAATCCTAAAATTACACAAAATTAATAACTGCGAGCATGGTCATACTTTTATAAATAGAGCATTGCTATTTTCTCTGCACGCAACTAAATTAATTTTCGAACCTGGATGTTCGTTATAAAAACCATTAATTAATGACTGGATTGTTACTGCATTTGCAGGCAAAACCTGACATAACCAGAGAATACTGGTGAAGTCGGGTTTTTTTGTTTATAAAAAAGG
>E7370
CTTAAAGAGTCTGTTTCAGGACATGAAATATCCAATCCGGGTAGATGTGTAATGATTCTGCTCATCACTACGCCTGCCAGCAATGCTGGGATGATGCGGACAACGAGATTTTCACCAGAAAGAATGTTTTCAAACAACGCTGAGGAAGCCATGTCCTTAATATGTACGATAACAGCGCAATAGATCTCGGTGATAACGACTCCACCTATGCCGCCAACCAGACAACGATAACGTTTCTGTGACCCGATCTTTTCCGGCAGACAGGCAACCATTACACCGGTTAACAACGCAGGAATAGCTCCCGTAGTTATCGACAATAAGAGAAAAATTGGA------TGTATTATCACCCAAAGAACCAGCGGTTCTTTTGCGAAGAATATGTAGAGGACAAGAAACAGAACACCAATTAACGGCCCTAAAACCGCAAAATACAGTCCGTGATGAATTACCCGACGTGAAACAGACATATCAAACTCCCTTTACTTACCTTTGCGTGCCAATTTAAGTGGAGTAAGTGAAGGGAGTGTGAATTTCACCAAGTAAATCCCAATAATTTAATTATTGGGATTTGTTATATATAACTTTATAAAATCCTAAAATTACACAAAATTAATAACTGCGAGCATAGTCATACTTTTATAAATAGAGCATTGCTATTTTCTCTGCACGCAACTAAATTAATTTTCGAACCTGGATGTTCGTTATAAAAACCATTAATTAATGACTGGATTGTTACTGCATTCGCAGGCAAAACCTGACATAACCAGAGAATACTGGTGAAGTCGGGTTTTTTTGTTTATAAAAAAGG
>Ecor1
CTTAAAGAGTCTGTTTCAGGACATGAAATATCCAATCCGGGTAGACGGGTAATGATTCTGCTCATCACCACACCTGCCAGCAATGCAGGAATGATGCGGACAACGAGACTGTCACCAGAAAGAATGTTTTCAAACAACTCCGAGGAAGCCATGCCCTTAATATGTACAATAACTGCACAATAGATCTCGGTGATAACGACGCCACCTATGCCACCAGCCAGACAACGATAACGTTTCTGTGACCCGATCTTTTCCGGCAGACAGGCAACCATTACACCGGTTAACAACGCAGGAATAGCTCCCGTAGTTATCGACAATAAGAGAAAAATTGGA------TGTATTATCACCCAAAGAACCAGCGGTTCTTTTGCGAAGAATATGTAGAGGACAAGAAACAGAACACCAATTAACGGTCCTAAAACTGCAAAATAAAGTCCGTGATGTATTACCCGACGTGAAACAGACATATCAAACTCCCTTTACTTACCTTTGAGCGCCAATTTAAGCGGGGTAAGTGAAGGGAGTGTGAATTTCACCAGACAAATCCCAATAACTTAATTATTGGGATTTGTTATATATAACTTTATAAATTCCTAAAATTACACAAAGTTAATAACTGCGAGCATGGTCATATTTTTATCAATAGCGCATTGCTATTTTCTCTGCACGCAATTAAATTAATTTCCGAACCTGGATGTTCGTTATAAAAACCATTAATAAATGACTGGATTGTTACTGCATTCGCAGGCAAAACCTGACATAACCAGAGAATACTGGTGAAGTCGGGTTTTTTTGTTTATAAAAAAGG
>Ecor2
CTTAAAGAGTCTGTTTCAGGACATGAAATATCCAATCCGGGTAGACGGGTAATGATTCTGCTCATCACCACACCTGCCAGCAATGCAGGAATGATGCGGACAACGAGACTGTCACCAGAAAGAATGTTTTCAAACAACTCCGAGGAAGCCATGCCCTTAATATGTACAATAACTGCACAATAGATCTCGGTGATAACGACGCCACCTATGCCACCAGCCAGACAACGATAACGTTTCTGTGACCCGATCTTTTCCGGCAGACAGGCAACCATTACACCGGTTAACAACGCAGGAATAGCTCCCGTAGTTATCGACAATAAGAGAAAAATTGGA------TGTATTATCACCCAAAGAACCAGCGGTTCTTTTGCGAAGAATATGTAGAGGACAAGAAACAGAACACCAATTAACGGTCCTAAAACTGCAAAATAAAGTCCGTGATGTATTACCCGACGTGAAACAGACATATCAAACTCCCTTTACTTACCTTTGAGCGCCAATTTAAGCGGGGTAAGTGAAGGGAGTGTGAATTTCACCAGACAAATCCCAATAACTTAATTATTGGGATTTGTTATATATAACTTTATAAATTCCTAAAATTACACAAAGTTAATAACTGCGAGCATGGTCATATTTTTATCAATAGCGCATTGCTATTTTCTCTGCACGCAATTAAATTAATTTCCGAACCTGGATGTTCGTTATAAAAACCATTAATAAATGACTGGATTGTTACTGCATTCGCAGGCAAAACCTGACATAACCAGAGAATACTGGTGAAGTCGGGTTTTTTTGTTTATAAAAAAGG
>Ecor3
CTTAAAGAGTCTGTTTCAGGACATGAAATATCCAATCCGGGTAGACGGGTAATGATTCTGCTCATCACCACACCTGCCAGCAATGCAGGAATGATGCGGACAACGAGACTGTCACCAGAAAGAATGTTTTCAAACAACTCCGAGGAAGCCATGCCCTTAATATGTACAATAACTGCACAATAGATCTCGGTGATAACGACGCCACCTATGCCACCAGCCAGACAACGATAACGTTTCTGTGACCCGATCTTTTCCGGCAGACAGGCAACCATTACACCGGTTAACAACGCAGGAATAGCTCCCGTAGTTATCGACAATAAGAGAAAAATTGGA------TGTATTATCACCCAAAGAACCAGCGGTTCTTTTGCGAAGAATATGTAGAGGACAAGAAACAGAACACCAATTAACGGTCCTAAAACTGCAAAATAAAGTCCGTGATGTATTACCCGACGTGAAACAGACATATCAAACTCCCTTTACTTACCTTTGAGCGCCAATTTAAGCGGGGTAAGTGAAGGGAGTGTGAATTTCACCAGACAAATCCCAATAACTTAATTATTGGGATTTGTTATATATAACTTTATAAATTCCTAAAATTACACAAAGTTAATAACTGCGAGCATGGTCATATTTTTATCAATAGCGCATTGCTATTTTCTCTGCACGCAATTAAATTAATTTCCGAACCTGGATGTTCGTTATAAAAACCATTAATAAATGACTGGATTGTTACTGCATTCGCAGGCAAAACCTGACATAACCAGAGAATACTGGTGAAGTCGGGTTTTTTTGTTTATAAAAAAGG
