# Supplementary material for: Fate of the H-NS–Repressed bgl Operon in Evolution of Escherichia coli
Source: PLoS Genet. 2009 Mar 6;5(3):e1000405. doi: 10.1371/journal.pgen.1000405 (PMC2646131; doi:10.1371/journal.pgen.1000405)
Supplement: Dataset S1 — Sequences used for phylogenetic analyses. (0.11 MB ZIP) [file pgen.1000405.s010.zip › bgl-yieI.meg]

#MEGA
!Title Island1+2+17genomes-domain+taxa;
!Format
   DataType=Nucleotide CodeTable=Standard
   NSeqs=139 NSites=811
   Identical=. Missing=? Indel=-;


!Domain=Island2 property=Coding CodonStart=1;
#E165_{Isolates}               CTT AAA GAG TCT GTT TCA GGA CAT GAA ATA TCC AAT CCG GGT AGA TGT GTA ATG ATT CTG CTC ATC ACT ACG CCT GCC AGC AAT GCT GGG ATG ATG CGG
#E.coli_B171_{Genomes}         ... ... ... ... ... ... ... ... ... ... ... ... ... ..C ... C.G ... ... ... ... ... ... ..C ..A ... ... ... ... ..A ..A ... ... ...
#E.coli_E22_{Genomes}          ... ... ... ... ... ... ... ... ... ... ... ... ... ..C ... C.G ... ... ... ... ... ... ..C ..A ... ... ... ... ..A ..A ... ... ...
#E166_{Isolates}               ... ... ... ... ... ... ... ... ... ... ... ... ... ... ... C.G ... ... ... ... ... ... ..C ..A ... ... ... ... ..A ..A ... ... ...
#E167_{Isolates}               ... ... ... ... ... ... ... ... ... ... ... ... ... ... ... C.G ... ... ... ... ... ... ..C ..A ... ... ... ... ..A ..A ... ... ...
#E174_{Isolates}               ... ... ... ... ... ... ... ... ... ... ... ... ... ..C ... C.G ... ... ... ... ... ... ..C ..A ... ... ... ... ..A ..A ... ... ...
#E175_{Isolates}               ... ... ... ... ... ... ... ... ... ... ... ... ... ... ... ... ... ... ... ... ... ... ... ... ... ... ... ... ... ... ... ... ...
#E176_{Isolates}               ... ... ... ... ... ... ... ... ... ... ... ... ... ... ... ... ... ... ... ... ... ... ..C ... ... ... ... ... ... ... ... ... ...
#E177_{Isolates}               ... ... ... ... ... ... ... ... ... ... ... ... ... ... ... ... ... ... ... ... ... ... ... ... ... ... ... ... ... ... ... ... ...
#E178_{Isolates}               ... ... ... ... ... ... ... ... ... ... ... ... ... ... ... ... ... ... ... ... ... ... ... ... ... ... ... ... ... ... ... ... ...
#E182_{Isolates}               ... ... ... ... ... ... ... ... ... ... ... ... ... ... ... ... ... ... ... ... ... ... ..C ... ... ... ... ... ... ... ... ... ...
#E294_{Isolates}               ... ... ... ... ... ... ... ... ... ... ... ... ... ..C ... C.G ... ... ... ... ... ... ..C ..A ... ... ... ... ..A ..A ... ... ...
#E444_{Isolates}               ... ... ... ... ... ... ... ... ... ... ... ... ... ... ... C.G ... ... ... ... ... ... ..C ..A ... ... ... ... ..A ..A ... ... ...
#E.coli_B7A_{Genomes}          ... ... ... ... ... ... ... ... ... ... ... ... ... ..C ... C.G ... ... ... ... ... ... ..C ..A ... ... ... ... ..A ..A ... ... ...
#E.coli_E24377A_{Genomes}      ... ... ... ... ... ... ... ... ... ... ... ... ... ..C ... C.G ... ... ... ... ... ... ..C ..A ... ... ... ... ..A ..A ... ... ...
#E.coli_E110019_{Genomes}      ... ... ... ... ... ... ... ... ... ... ... ... ... ..C ... C.G ... ... ... ... ... ... ..C ..A ... ... ... ... ..A ..A ... ... ...
#E.coli_K12_{Genomes}          ... ... ... ... ... ... ... ... ... ... ... ... ... ... ... C.G ... ... ... ... ... ... ..C ..A ... ... ... ... ..A ..A ... ... ...
#E.coli_W3110_{Genomes}        ... ... ... ... ... ... ... ... ... ... ... ... ... ... ... C.G ... ... ... ... ... ... ..C ..A ... ... ... ... ..A ..A ... ... ...
#S.flexneri_2A_2457T_{Genomes} ... ... ... ... ... ... ... ... ... ... ... ... ... ..C ... C.G ... ... ... ... ... ... ..C ..A ... ... ... ... ..A ..A ... ... ...
#E.coli_53638_{Genomes}        ctt aaa gag tct gtt tca gga cat gaa ata tcc aat ccg ggc aga cgg gta atg att ctg ctc atc acc aca cct gcc agc aat gca gga atg atg cgg
#E.coli_101-1_{Genomes}        ctt aaa gag tct gtt tca gga cat gaa ata tcc aat ccg ggc aga cgg gta atg att ctg ctc atc acc aca cct gcc agc aat gca gga atg atg cgg
#E.coli_HS_{Genomes}           ... ... ... ... ... ... ... ... ... ... ... ... ... ..C ... C.G ... ... ... ... ... ... ..C ..A ... ... ... ... ..A ..A ... ... ...
#E452_{Isolates}               ... ... ... ... ... ... ... ... ... ... ... ... ... ... ... ... ... ... ... ... ... ... ... ... ... ... ... ... ... ... ... ... ...
#E457_{Isolates}               ... ... ... ... ... ... ... ... ... ... ... ... ... ... ... ... ... ... ... ... ... ... ... ... ... ... ... ... ... ... ... ... ...
#E464_{Isolates}               ... ... ... ... ... ... ... ... ... ... ... ... ... ... ... C.. ... ... ... ... ... ... ..C ... ... ... ... ... ... ... ... ... ...
#E471_{Isolates}               ... ... ... ... ... ... ... ... ... ... ... ... ... ... ... ... ... ... ... ... ... ... ..C ... ... ... ... ... ... ... ... ... ...
#E475_{Isolates}               ... ... ... ... ... ... ... ... ... ... ... ... ... ... ... C.. ... ... ... ... ... ... ..C ... ... ... ... ... ... ... ... ... ...
#E10077_{Isolates}             ... ... ... ... ... ... ... ... ... ... ... ... ... ..C ... C.G ... ... ... ... ... ... ..C ..A ... ... ... ... ..A ..A ... ... ...
#E10079_{Isolates}             ... ... ... ... ... ... ... ... ... ... ... ... ... ... ... ... ... ... ... ... ... ... ... ... ... ... ... ... ... ... ... ... ...
#E10082_{Isolates}             ... ... ... ... ... ... ... ... ... ... ... ... ... ... ... C.G ... ... ... ... ... ... ..C ..A ... ... ... ... ..A ..A ... ... ...
#U2183_{Isolates}              ... ... ... ... ... .TC CA. ... ... T.. ... ... ... ... ... C.. ... ... ... ... ... ... ..C ..A ... ... ... ... ..A ..A ... ... ...
#E10085_{Isolates}             ... ... ... ... ... ... ... ... ... ... ... ... ... ... ... C.G ... ... ... ... ... ... ..C ..A ... ... ... ... ..A ..A ... ... ...
#E10086_{Isolates}             ... ... ... ... ... ... ... ... ... ... ... ... ... ..C ... C.G ... ... ... T.. ... ... ..C ..A ... ... ... ... ..A ..A ... ... ...
#E10087_{Isolates}             ... ... ... ... ... ... ... ... ... ... ... ... ... ..C ... C.G ... ... ... ... ... ... ..C ..A ... ... ... ... ..A ..A ... ... ...
#E10090_{Isolates}             ... ... ... ... ... ... ... ... ... ... ... ... ... ... ... C.G ... ... ... ... ... ... ..C ..A ... ... ... ... ..A ..A ... ... ...
#E10091_{Isolates}             ... ... ... ... ... ... ... ... ... ... ... ... ... ... ... ... ... ... ... ... ... ... ... ... ... ... ... ... ... ... ... ... ...
#Ecor4_{ECOR}                  ... ... ... ... ... ... ... ... ... ... ... ... ... ..C ... C.G ... ... ... T.. ... ... ..C ..A ... ... ... ... ..A ..A ... ... ...
#Ecor5_{ECOR}                  ... ... ... ... ... ... ... ... ... ... ... ... ... ... ... C.G .G. ... ... ... ... ... ..C ..A ... ... ... ... ..A ..A ... ... ...
#Ecor6_{ECOR}                  ... ... ... ... ... ... ... ... ... ... ... ... ... ..C ... C.G ... ... ... ... ... ... ..C ..A ... ... ... ... ..A ..A ... ... ...
#Ecor7_{ECOR}                  ... ... ... ... ... ... ... ... ... ... ... ... ... ..C ... C.G ... ... ... ... ... ... ..C ..A ... ... ... ... ..A ..A ... ... ...
#Ecor8_{ECOR}                  ... ... ... ... ... ... ... ... ... ... ... ... ... ... ... C.G ... ... ... ... ... ... ..C ..A ... ... ... ... ..A ..A ... ... ...
#Ecor9_{ECOR}                  ... ... ... ... ... ... ... ... ... ... ... ... ... ..C ... C.G ... ... ... ... ... ... ..C ..A ... ... ... ... ..A ..A ... ... ...
#Ecor10_{ECOR}                 ... ... ... ... ... ... ... ... ... ... ... ... ... ... ... C.G ... ... ... ... ... ... ..C ..A ... ... ... ... ..A ..A ... ... ...
#Ecor11_{ECOR}                 ... ... ... ... ... ... ... ... ... ... ... ... ... ... ... C.G ... ... ... ... ... ... ..C ..A ... ... ... ... ..A ..A ... ... ...
#S.flexnei_2A_301_{Genomes}    ... ... ... ... ... ... ... ... ... ... ... ... ... ..C ... C.G ... ... ... ... ... ... ..C ..A ... ... ... ... ..A ..A ... ... ...
#Ecor31_{ECOR}                 ... ... ... ... ... ... ... ... ... ... ... ... ... ..C ... C.G ... ... ... T.. ... ... ..C ..A ... ... ... ... ..A ..A ... ... ...
#Ecor32_{ECOR}                 ... ... ... ... ... ... ... ... ... ... ... ... ... ... ... ... ... ... ... ... ... ... ..C ... ... ... ... ... ... ... ... ... ...
#Ecor33_{ECOR}                 ... ... ... ... ... ... ... ... ... ... ... ... ... ..C ... C.G ... ... ... ... ... ... ..C ..A ... ... ... ... ..A ..A ... ... ...
#Ecor34_{ECOR}                 ... ... ... ... ... ... ... ... ... ... ... ... ... ..C ... C.G ... ... ... ... ... ... ..C ..A ... ... ... ... ..A ..A ... ... ...
#Ecor45_{ECOR}                 ... ... ... ... ... ... ... ... ... ... ... ... ... ..C ... C.G ... ... ... ... ... ... ..C ..A ... ... ... ... ..A ..A ... ... ...
#Ecor51_{ECOR}                 ... ... ... ... ... ... ... ... ... ... ... ... ... ... ... ... ... ... ... ... ... ... ..C ... ... ... ... ... ... ... ... ... ...
#Ecor52_{ECOR}                 ... ... ... ... ... ... ... ... ... ... ... ... ... ... ... ... ... ... ... ... ... ... ..C ... ... ... ... ... ... ... ... ... ...
#Ecor53_{ECOR}                 ... ... ... ... ... ... ... ... ... ... ... ... ... ... ... ... ... ... ... ... ... ... ..C ... ... ... ... ... ... ... ... ... ...
#Ecor54_{ECOR}                 ... ... ... ... ... ... ... ... ... ... ... ... ... ... ... ... ... ... ... ... ... ... ..C ... ... ... ... ... ... ... ... ... ...
#Ecor55_{ECOR}                 ... ... ... ... ... ... ... ... ... ... ... ... ... ... ... ... ... ... ... ... ... ... ..C ... ... ... ... ... ... ... ... ... ...
#Ecor57_{ECOR}                 ... ... ... ... ... ... ... ... ... ... ... ... ... ... ... ... ... ... ... ... ... ... ..C ... ... ... ... ... ... ... ... ... ...
#Ecor56_{ECOR}                 ... ... ... ... ... ... ... ... ... ... ... ... ... ... ... ... ... ... ... ... ... ... ..C ... ... ... ... ... ... ... ... ... ...
#Ecor59_{ECOR}                 ... ... ... ... ... ... ... ... ... ... ... ... ... ... ... ... ... ... ... ... ... ... ..C ... ... ... ... ... ... ... ... ... ...
#Ecor60_{ECOR}                 ... ... ... ... ... ... ... ... ... ... ... ... ... ... ... ... ... ... ... ... ... ... ..C ... ... ... ... ... ... ... ... ... ...
#Ecor61_{ECOR}                 ... ... ... ... ... ... ... ... ... ... ... ... ... ... ... ... ... ... ... ... ... ... ... ... ... ... ... ... ... ... ... ... ...
#Ecor62_{ECOR}                 ... ... ... ... ... ... ... ... ... ... ... ... ... ... ... ... ... ... ... ... ... ... ... ... ... ... ... ... ... ... ... ... ...
#Ecor63_{ECOR}                 ... ... ... ... ... ... ... ... ... ... ... ... ... ... ... C.. ... ... ... ... ... ... ..C ... ... ... ... ... ... ... ... ... ...
#F1215_{Isolates}              ... ... ... ... ... ... ... ... ... ... ... ... ... ... ... C.G ... ... ... ... ... ... ..C ..A ... ... ... ... ..A ..A ... ... ...
#F1_{Isolates}                 ... ... ... ... ... ... ... ... ... ... ... ... ... ... ... ... ... ... ... ... ... ... ..C ... ... ... ... ... ... ... ... ... ...
#F287_{Isolates}               ... ... ... ... ... ... ... ... ... ... ... ... ... ... ... C.G ... ... ... ... ... ... ..C ..A ... ... ... ... ..A ..A ... ... ...
#F385_{Isolates}               ... ... ... ... ... ... ... ... ... ... ... ... ... ... ... ... ... ... ... ... ... ... ..C ... ... ... ... ... ... ... ... ... ...
#F557_{Isolates}               ... ... ... ... ... ... ... ... ... ... ... ... ... ..C ... C.G ... ... ... ... ... ... ..C ..A ... ... ... ... ..A ..A ... ... ...
#U2388_{Isolates}              ... ... ... ... ... ... ... ... ... ... ... ... ... ... ... ... ... ... ... ... ... ... ..C ... ... ... ... ... ... ... ... ... ...
#U2873_{Isolates}              ... ... ... ... ... ... ... ... ... ... ... ... ... ... ... C.. ... ... ... ... ... ... ..C ... ... ... ... ... ... ... ... ... ...
#U3104_{Isolates}              ... ... ... ... ... ... ... ... ... ... ... ... ... ..C ... C.G ... ... ... ... ... ... ..C ..A ... ... ... ... ..A ..A ... ... ...
#U3145_{Isolates}              ... ... ... ... ... ... ... ... ... ... ... ... ... ... ... ... ... ... ... ... ... ... ..C ... ... ... ... ... ... ... ... ... ...
#U3362_{Isolates}              ... ... ... ... ... ... ... ... ... ... ... ... ... ... ... ... ... ... ... ... ... ... ..C ... ... ... ... ... ... ... ... ... ...
#U3407_{Isolates}              ... ... ... ... ... ... ... ... ... ... ... ... ... ... ... ... ... ... ... ... ... ... ... ... ... ... ... ... ... ... ... ... ...
#U3454_{Isolates}              ... ... ... ... ... ... ... ... ... ... ... ... ... ... ... ... ... ... ... ... ... ... ... ... ... ... ... ... ... ... ... ... ...
#U3622_{Isolates}              ... ... ... ... ... ... ... ... ... ... ... ... ... ..C ... C.G ... ... ... ... ... ... ..C ..A ... ... ... ... ..A ..A ... ... ...
#U4191_{Isolates}              ... ... ... ... ... ... ... ... ... ... ... ... ... ..C ... C.G ... ... ... ... ... ... ..C ..A ... ... ... ... ..A ..A ... ... ...
#U4252_{Isolates}              ... ... ... ... ... ... ... ... ... ... ... ... ... ..C ... C.G ... ... ... ... ... ... ..C ..A ... ... ... ... ..A ..A ... ... ...
#U4437_{Isolates}              ... ... ... ... ... ... ... ... ... ... ... ... ... ... ... C.. ... ... ... ... ... ... ..C ... ... ... ... ... ... ... ... ... ...
#U5033_{Isolates}              ... ... ... ... ... ... ... ... ... ... ... ... ... ..C ... C.G ... ... ... ... ... ... ..C ..A ... ... ... ... ..A ..A ... ... ...
#V10744_{Isolates}             ... ... ... ... ... ... ... ... ... ... ... ... ... ..C ... C.G ... ... ... ... ... ... ..C ..A ... ... ... ... ..A ..A ... ... ...
#V9261_{Isolates}              ... ... ... ... ... ... ... ... ... ... ... ... ... ..C ... C.G ... ... ... ... ... ... ..C ..A ... ... ... ... ..A ..A ... ... ...
#V9343_{Isolates}              ... ... ... ... ... ... ... ... ... ... ... ... ... ..C ... ..G ... ... ... T.. ... ... ..C ..A ... ... ... ... ..A ..A ... ... ...
#W7483_{Isolates}              ... ... ... ... ... ... ... ... ... ... ... ... ... ... ... ... ... ... ... ... ... ... ..C ... ... ... ... ... ... ... ... ... ...
#W8987_{Isolates}              ... ... ... ... ... ... ... ... ... ... ... ... ... ..C ... C.G ... ... ... ... ... ... ..C ..A ... ... ... ... ..A ..A ... ... ...
#W9763_{Isolates}              ... ... ... ... ... ... ... ... ... ... ... ... ... ..C ... C.G ... ... ... ... ... ... ..C ..A ... ... ... ... ..A ..A ... ... ...
#W9887_{Isolates}              ... ... ... ... ... ... ... ... ... ... ... ... ... ..C ... C.G ... ... ... ... ... ... ..C ..A ... ... ... ... ..A ..A ... ... ...
#F560_{Isolates}               ... ... ... ... ... ... ... ... ... ... ... ... ... ... ... ... ... ... ... ... ... ... ..C ... ... ... ... ... ... ... ... ... ...
#F569_{Isolates}               ... ... ... ... ... ... ... ... ... ... ... ... ... ..C ... C.G ... ... ... ... ... ... ..C ..A ... ... ... ... ..A ..A ... ... ...
#F742_{Isolates}               ... ... ... ... ... ... ... ... ... ... ... ... ... ..C ... C.G ... ... ... ... ... ... ..C ..A ... ... ... ... ..A ..A ... ... ...
#F775_{Isolates}               ... ... ... ... ... ... ... ... ... ... ... ... ... ..C ... C.G ... ... ... ... ... ... ..C ..A ... ... ... ... ..A ..A ... ... ...
#F785_{Isolates}               ... ... ... ... ... ... ... ... ... ... ... ... ... ... ... C.G ... ... ... ... ... ... ..C ..A ... ... ... ... ..A ..A ... ... ...
#i484_{Isolates}               ... ... ... ... ... ... ... ... ... ... ... ... ... ... ... ... ... ... ... ... ... ... ..C ... ... ... ... ... ... ... ... ... ...
#J96_{Isolates}                ... ... ... ... ... ... ... ... ... ... ... ... ... ... ... ... ... ... ... ... ... ... ..C ... ... ... ... ... ... ... ... ... ...
#E.coli_CFT073_{Genomes}       ... ... ... ... ... ... ... ... ... ... ... ... ... ... ... ... ... ... ... ... ... ... ..C ... ... ... ... ... ... ... ... ... ...
#ST4723_{Isolates}             ... ... ... ... ... ... ... ... ... ... ... ... ... ..C ... C.G ... ... ... ... ... ... ..C ..A ... ... ... ... ..A ..A ... ... ...
#St5119_{Isolates}             ... ... ... ... ... ... ... ... ... ... ... ... ... ... ... ... ... ... ... ... ... ... ... ... ... ... ... ... ... ... ... ... ...
#Ecor64_{ECOR}                 ... ... ... ... ... ... ... ... ... ... ... ... ... ... ... C.. ... ... ... ... ... ... ..C ... ... ... ... ... ... ... ... ... ...
#Ecor65_{ECOR}                 ... ... ... ... ... ... ... ... ... ... ... ... ... ... ... C.. ... ... ... ... ... ... ..C ... ... ... ... ... ... ... ... ... ...
#Ecor67_{ECOR}                 ... ... ... ... ... ... ... ... ... ... ... ... ... ..C ... C.G ... ... ... ... ... ... ..C ..A ... ... ... ... ..A ..A ... ... ...
#Ecor70_{ECOR}                 ... ... ... ... ... ... ... ... ... ... ... ... ... ..C ... C.G ... ... ... ... ... ... ..C ..A ... ... ... ... ..A ..A ... ... ...
#Ecor71_{ECOR}                 ... ... ... ... ... ... ... ... ... ... ... ... ... ..C ... C.G ... ... ... ... ... ... ..C ..A ... ... ... ... ..A ..A ... ... ...
#E.coli_536_{Genomes}          ... ... ... ... ... ... ... ... ... ... ... ... ... ... ... C.. ... ... ... ... ... ... ..C ... ... ... ... ... ... ... ... ... ...
#E.coli_F11_{Genomes}          ... ... ... ... ... ... ... ... ... ... ... ... ... ... ... C.. ... ... ... ... ... ... ..C ... ... ... ... ... ... ... ... ... ...
#E10092_{Isolates}             ... ... ... ... ... ... ... ... ... ... ... ... ... ..C ... C.G ... ... ... ... ... ... ..C ..A ... ... ... ... ..A ..A ... ... ...
#E.coli_UTI89_{Genomes}        ... ... ... ... ... ... ... ... ... ... ... ... ... ... ... ... ... ... ... ... ... ... ... ... ... ... ... ... ... ... ... ... ...
#E.coli_APEC_01_{Genomes}      ... ... ... ... ... ... ... ... ... ... ... ... ... ... ... ... ... ... ... ... ... ... ... ... ... ... ... ... ... ... ... ... ...
#Ecor72_{ECOR}                 ... ... ... ... ... ... ... ... ... ... ... ... ... ..C ... C.G ... ... ... ... ... ... ..C ..A ... ... ... ... ..A ..A ... ... ...
#Ecor12_{ECOR}                 ... ... ... ... ... ... ... ... ... ... ... ... ... ... ... C.G ... ... ... ... ... ... ..C ..A ... ... ... ... ..A ..A ... ... ...
#Ecor13_{ECOR}                 ... ... ... ... ... ... ... ... ... ... ... ... ... ... ... C.G ... ... ... ... ... ... ..C ..A ... ... ... ... ..A ..A ... ... ...
#Ecor14_{ECOR}                 ... ... ... ... ... ... ... ... ... ... ... ... ... ... ... C.G ... ... ... ... ... ... ..C ..A ... ... ... ... ..A ..A ... ... ...
#Ecor15_{ECOR}                 ... ... ... ... ... ... ... ... ... ... ... ... ... ..C ... C.G ... ... ... ... ... ... ..C ..A ... ... ... ... ..A ..A ... ... ...
#Ecor18_{ECOR}                 ... ... ... ... ... ... ... ... ... ... ... ... ... ..C ... C.G ... ... ... ... ... ... ..C ..A ... ... ... ... ..A ..A ... ... ...
#Ecor19_{ECOR}                 ... ... ... ... ... ... ... ... ... ... ... ... ... ..C ... C.G ... ... ... ... ... ... ..C ..A ... ... ... ... ..A ..A ... ... ...
#Ecor20_{ECOR}                 ... ... ... ... ... ... ... ... ... ... ... ... ... ..C ... C.G ... ... ... ... ... ... ..C ..A ... ... ... ... ..A ..A ... ... ...
#Ecor21_{ECOR}                 ... ... ... ... ... ... ... ... ... ... ... ... ... ..C ... C.G ... ... ... ... ... ... ..C ..A ... ... ... ... ..A ..A ... ... ...
#Ecor22_{ECOR}                 ... ... ... ... ... ... ... ... ... ... ... ... ... ..C ... C.G ... ... ... ... ... ... ..C ..A ... ... ... ... ..A ..A ... ... ...
#Ecor23_{ECOR}                 ... ... ... ... ... ... ... ... ... ... ... ... ... ... ... ... ... ... ... ... ... ... ..C ... ... ... ... ... ... ... ... ... ...
#Ecor24_{ECOR}                 ... ... ... ... ... ... ... ... ... ... ... ... ... ..C ... C.G ... ... ... ... ... ... ..C ..A ... ... ... ... ..A ..A ... ... ...
#Ecor25_{ECOR}                 ... ... ... ... ... ... ... ... ... ... ... ... ... ... ... C.G A.. ... ... ... ... ... ..C ..A ... ... ... ... ..A ..A ... ... ...
#Ecor26_{ECOR}                 ... ... ... ... ... ... ... ... ... ... ... ... ... ..C ... C.G ... ... ... ... ... ... ..C ..A ... ... ... ... ..A ..A ... ... ...
#ECOR66_{ECOR}                 ... ... ... ... ... ... ... ... ... ... ... .G. ... ... ... C.. ... ... ... ... ... ... ..C ..A ... ... ... ... ..A ..A ... ... ...
#Ecor27_{ECOR}                 ... ... ... ... ... ... ... ... ... ... ... ... ... ..C ... C.G ... ... ... ... ... ... ..C ..A ... ... ... ... ..A ..A ... ... ...
#ECOR69_{ECOR}                 ... ... ... ... ... .TC CA. ... ... T.. ... ... ... ... ... C.. ... ... ... ... ... ... ..C ..A ... ... ... ... ..A ..A ... ... ...
#ECOR68_{ECOR}                 ... ... ... ... ... ... ... ... ... ... ... ... ... ..C ... C.G ... ... ... ... ... ... ..C ..A ... ... ... ... ..A ..A ... ... ...
#Ecor29_{ECOR}                 ... ... ... ... ... ... ... ... ... ... ... ... ... ..C ... C.G ... ... ... ... ... ... ..C ..A ... ... ... ... ..A ..A ... ... ...
#Ecor28_{ECOR}                 ... ... ... ... ... ... ... ... ... ... ... ... ... ..C ... C.G ... ... ... ... ... ... ..C ..A ... ... ... ... ..A ..A ... ... ...
#U4418_{Isolates}              ... ... ... ... ... ... ... ... ... ... ... ... ... ..C ... C.G ... ... ... ... ... ... ..C ..A ... ... ... ... ..A ..A ... ... ...
#Ecor30_{ECOR}                 ... ... ... ... ... ... ... ... ... ... ... ... ... ..C ... C.G ... ... ... ... ... ... ..C ..A ... ... ... ... ..A ..A ... ... ...
#E10094_{Isolates}             ... ... ... ... ... ... ... ... ... ... ... ... ... ... ... ... ... ... ... ... ... ... ... ... ... ... ... ... ... ... ... ... ...
#E10096_{Isolates}             ... ... ... ... ... ... ... ... ... ... ... ... ... ... ... C.G ... ... ... ... ... ... ..C ..A ... ... ... ... ..A ..A ... ... ...
#E180_{Isolates}               ... ... ... ... ... ... ... ... ... ... ... ... ... ... ... C.G ... ... ... ... ... ... ..C ..A ... ... ... ... ..A ..A ... ... ...
#E10097_{Isolates}             ... ... ... ... ... ... ... ... ... ... ... ... ... ... ... C.G A.. ... ... ... ... ... ..C ..A ... ... ... ... ..A ..A ... ... ...
#E10099_{Isolates}             ... ... ... ... ... ... ... ... ... ... ... ... ... ... ... C.G ... ... ... ... ... ... ..C ..A ... ... ... ... ..A ..A ... ... ...
#E476_{Isolates}               ... ... ... ... ... ... ... ... ... ... ... ... ... ... ... C.G ... ... ... ... ... ... ..C ..A ... ... ... ... ..A ..A ... ... ...
#E478_{Isolates}               ... ... ... ... ... ... ... ... ... ... ... ... ... ... ... ... ... ... ... ... ... ... ... ... ... ... ... ... ... ... ... ... ...
#E7370_{Isolates}              ... ... ... ... ... ... ... ... ... ... ... ... ... ... ... ... ... ... ... ... ... ... ... ... ... ... ... ... ... ... ... ... ...
#Ecor1_{ECOR}                  ... ... ... ... ... ... ... ... ... ... ... ... ... ... ... C.G ... ... ... ... ... ... ..C ..A ... ... ... ... ..A ..A ... ... ...
#Ecor2_{ECOR}                  ... ... ... ... ... ... ... ... ... ... ... ... ... ... ... C.G ... ... ... ... ... ... ..C ..A ... ... ... ... ..A ..A ... ... ...
#Ecor3_{ECOR}                  ... ... ... ... ... ... ... ... ... ... ... ... ... ... ... C.G ... ... ... ... ... ... ..C ..A ... ... ... ... ..A ..A ... ... ...

#E165_{Isolates}               ACA ACG AGA TTT TCA CCA GAA AGA ATG TTT TCA AAC AAC GCT GAG GAA GCC ATG TCC TTA ATA TGT ACG ATA ACA GCG CAA TAG ATC TCG GTG ATA ACG
#E.coli_B171_{Genomes}         ... ... ... C.G ... ... ... ... ... ... ... ... ... T.C ... ... ... ... C.. ... ... ... ..A ... ..T ..A ... ... ... ... ... ... ...
#E.coli_E22_{Genomes}          ... ... ... C.G ... ... ... ... ... ... ... ... ... T.C ... ... ... ... C.. ... ... ... ..A ... ..T ..A ... ... ... ... ... ... ...
#E166_{Isolates}               ... ... ... C.G ... ... ... ... ... ... ... ... ... T.C ... ... ... ... C.. ... ... ... ..A ... ..T ..A ... ... ... ... ... ... ...
#E167_{Isolates}               ... ... ... C.G ... ... ... ... ... ... ... ... ... T.C ... ... ... ... C.. ... ... ... ..A ... ..T ..A ... ... ... ... ... ... ...
#E174_{Isolates}               ... ... ... C.G ... ... ... ... ... ... ... T.. ... T.C ... ... ... ... C.. ... ... ... ..A ... ..T ..A ... ... ... ... ... ... ...
#E175_{Isolates}               ... ... ... ... ... ... ... ... ... ... ... ... ... ... ... ... ... ... ... ... ... ... ... ... ... ... ... ... ... ... ... ... ...
#E176_{Isolates}               ... ... ... ... ... ... ... ... ... ... ... ..T ... ... ... ... ... ... ... ... ... ... ... ... ... ... ... ... ... ... ... ... ...
#E177_{Isolates}               ... ... ... ... ... ... ... ... ... ... ... ... ... ... ... ... ... ... ... ... ... ... ... ... ... ... ... ... ... ... ... ... ...
#E178_{Isolates}               ... ... ... ... ... ... ... ... ... ... ... ... ... ... ... ... ... ... ... ... ... ... ... ... ... ... ... ... ... ... ... ... ...
#E182_{Isolates}               ... ... ... ... ... ... ... ... ... ... ... ..T ... ... ... ... ... ... ... ... ... ... ... ... ... ... ... ... ... ... ... ... ...
#E294_{Isolates}               ... ... ... C.G ... ... ... ... ... ... ... ... ... T.C ... ... ... ... C.. ... ... ... ..A ... ..T ..A ... ... ... ... ... ... ...
#E444_{Isolates}               ... ... ... C.G ... ... ... ... ... ... ... ... ... T.C ... ... ... ... C.. ... ... ... ..A ... ..T ..A ... ... ... ... ... ... ...
#E.coli_B7A_{Genomes}          ... ... ... C.G ... ... ... ... ... ... ... T.. ... T.C ... ... ... ... C.. ... ... ... ..A ... ..T ..A ... ... ... ... ... ... ...
#E.coli_E24377A_{Genomes}      ... ... ... C.G ... ... ... ... ... ... ... ... ... T.C ... ... ... ... C.. ... ... ... ..A ... ..T ..A ... ... ... ... ... ... ...
#E.coli_E110019_{Genomes}      ... ... ... C.G ... ... ... ... ... ... ... ... ... T.C ... ... ... ... C.. ... ... ... ..A ... ..T ..A ... ... ... ... ... ... ...
#E.coli_K12_{Genomes}          ... ... ... C.G ... ... ... ... ... ... ... ... ... T.C ... ... ... ... C.. ... ... ... ..A ... ..T ..A ... ... ... ... ... ... ...
#E.coli_W3110_{Genomes}        ... ... ... C.G ... ... ... ... ... ... ... ... ... T.C ... ... ... ... C.. ... ... ... ..A ... ..T ..A ... ... ... ... ... ... ...
#S.flexneri_2A_2457T_{Genomes} ... ... ... C.G ... ... ... ... ... ... ... ... ... T.C ... ... ... ... C.. ... ... ... ..A ... ..T ..A ... ... ... ... ... ... ...
#E.coli_53638_{Genomes}        aca acg aga ctg tca cca gaa aga atg ttt tca aac aac tcc gag gaa gcc atg ccc tta ata tgt aca ata act gca caa tag atc tcg gtg ata acg
#E.coli_101-1_{Genomes}        aca acg aga ctg tca cca gaa aga atg ttt tca aac aac tcc gag gaa gcc atg ccc tta ata tgt aca ata act gca caa tag atc tcg gtg ata acg
#E.coli_HS_{Genomes}           ... ... ... C.G ... ... ... ... ... ... ... ... ... T.C ... ... ... ... C.. ... ... ... ..A ... ..T ..A ... ... ... ... ... ... ...
#E452_{Isolates}               ... ... ... ... ... ... ... ... ... ... ... ... ... ... ... ... ... ... ... ... ... ... ... ... ... ... ... ... ... ... ... ... ...
#E457_{Isolates}               ... ... ... ... ... ... ... ... ... ... ... ... ... ... ... ... ... ... ... ... ... ... ... ... ... ... ... ... ... ... ... ... ...
#E464_{Isolates}               ... ... ... ... ... ... ... ... ... ... ... ..T ... ... ... ... ... ... ... ... ... ... ... ... ... ... ... ... ... ... ... ... ...
#E471_{Isolates}               ... ... ... ... ... ... ... ... ... ... ... ..T ... ... ... ... ... ... ... ... ... ... ... ... ... ... ... ... ... ... ... ... ...
#E475_{Isolates}               ... ... ... ... ... ... ... ... ... ... ... ..T ... ... ... ... ... ... ... ... ... ... ... ... ... ... ... ... ... ... ... ... ...
#E10077_{Isolates}             ... ... ... C.G ... ... ... ... ... ... ... ... ... T.C ... ... ... ... C.. ... ... ... ..A ... ..T ..A ... ... ... ... ... ... ...
#E10079_{Isolates}             ... ... ... ... ... ... ... ... ... ... ... ... ... ... ... ... ... ... ... ... ... ... ... ... ... ... ... ... ... ... ... ... ...
#E10082_{Isolates}             ... ... ... C.G ... ... ... ... ... ... ... ... ... T.C ... ... ... ... C.. ... ... ... ..A ... ..T ..A ... ... ... ... ... ... ...
#U2183_{Isolates}              ... ... ... C.G ... ... ... ... ... ... ... ... ... T.C ... ... ... ... C.. ... ... ... ..A ... ..T ..A ... ... ... ... ... ... ...
#E10085_{Isolates}             ... ... ... C.G ... ... ... ... ... ... ... ... ... T.C ... ... ... ... C.. ... ... ... ..A ... ..T ..A ... ... ... ... ... ... ...
#E10086_{Isolates}             ... ... ... C.G ... ... ... ... ... ... ... ... ... T.C ... ... ... ... C.. ... ... ... ..A ... ..T ..A ... ... ... ... ... ... ...
#E10087_{Isolates}             ... ... ... C.G ... ... ... ... ... ... ... ... ... T.C ... ... ... ... C.. ... ... ... ..A ... ..T ..A ... ... ... ... ... ... ...
#E10090_{Isolates}             ... ... ... C.G ... ... ... ... ... ... ... ... ... T.C ... ... ... ... C.. ... ... ... ..A ... ..T ..A ... ... ... ... ... ... ...
#E10091_{Isolates}             ... ... ... ... ... ... ... ... ... ... ... ... ... ... ... ... ... ... ... ... ... ... ... ... ... ... ... ... ... ... ... ... ...
#Ecor4_{ECOR}                  ... ... ... C.G ... ... ... ... ... ... ... ... ... T.C ... ... ... ... C.. ... ... ... ..A ... ..T ..A ... ... ... ... ... ... ...
#Ecor5_{ECOR}                  ... ... ... C.G ... ... ... ... ... ... ... ... ... T.C ... ... ... ... C.. ... ... ... ..A ... ..T ..A ... ... ... ... ... ... ...
#Ecor6_{ECOR}                  ... ... ... C.G ... ... ... ... ... ... ... ... ... T.C ... ... ... ... C.. ... ... ... ..A ... ..T ..A ... ... ... ... ... ... ...
#Ecor7_{ECOR}                  ... ... ... C.G ... ... ... ... ... ... ... ... ... T.C ... ... ... ... C.. ... ... ... ..A ... ..T ..A ... ... ... ... ... ... ...
#Ecor8_{ECOR}                  ... ... ... C.G ... ... ... ... ... ... ... ... ... T.C ... ... ... ... C.. ... ... ... ..A ... ..T ..A ... ... ... ... ... ... ...
#Ecor9_{ECOR}                  ... ... ... C.G ... ... ... ... ... ... ... ... ... T.C ... ... ... ... C.. ... ... ... ..A ... ..T ..A ... ... ... ... ... ... ...
#Ecor10_{ECOR}                 ... ... ... C.G ... ... ... ... ... ... ... ... ... T.C ... ... ... ... C.. ... ... ... ..A ... ..T ..A ... ... ... ... ... ... ...
#Ecor11_{ECOR}                 ... ... ... C.G ... ... ... ... ... ... ... ... ... T.C ... ... ... ... C.. ... ... ... ..A ... ..T ..A ... ... ... ... ... ... ...
#S.flexnei_2A_301_{Genomes}    ... ... ... C.G ... ... ... ... ... ... ... ... ... T.C ... ... ... ... C.. ... ... ... ..A ... ..T ..A ... ... ... ... ... ... ...
#Ecor31_{ECOR}                 ... ... ... C.G ... ... ... ... ... ... ... ... ... T.C ... ... ... ... C.. ... ... ... ..A ... ..T ..A ... ... ... ... ... ... ...
#Ecor32_{ECOR}                 ... ... ... ... ... ... ... ... ... ... ... ..T ... ... ... ... ... ... ... ... ... ... ... ... ... ... ... ... ... ... ... ... ...
#Ecor33_{ECOR}                 ... ... ... C.G ... ... ... ... ... ... ... ... ... T.C ... ... ... ... C.. ... ... ... ..A ... ..T ..A ... ... ... ... ... ... ...
#Ecor34_{ECOR}                 ... ... ... C.G ... ... ... ... ... ... ... ... ... T.C ... ... ... ... C.. ... ... ... ..A ... ..T ..A ... ... ... ... ... ... ...
#Ecor45_{ECOR}                 ... ... ... C.G ... ... ... ... ... ... ... ... ... T.C ... ... ... ... C.. ... ... ... ..A ... ..T ..A ... ... ... ... ... ... ...
#Ecor51_{ECOR}                 ... ... ... ... ... ... ... ... ... ... ... ..T ... ... ... ... ... ... ... ... ... ... ... ... ... ... ... ... ... ... ... ... ...
#Ecor52_{ECOR}                 ... ... ... ... ... ... ... ... ... ... ... ..T ... ... ... ... ... ... ... ... ... ... ... ... ... ... ... ... ... ... ... ... ...
#Ecor53_{ECOR}                 ... ... ... ... ... ... ... ... ... ... ... ..T ... ... ... ... ... ... ... ... ... ... ... ... ... ... ... ... ... ... ... ... ...
#Ecor54_{ECOR}                 ... ... ... ... ... ... ... ... ... ... ... ..T ... ... ... ... ... ... ... ... ... ... ... ... ... ... ... ... ... ... ... ... ...
#Ecor55_{ECOR}                 ... ... ... ... ... ... ... ... ... ... ... ..T ... ... ... ... ... ... ... ... ... ... ... ... ... ... ... ... ... ... ... ... ...
#Ecor57_{ECOR}                 ... ... ... ... ... ... ... ... ... ... ... ..T ... ... ... ... ... ... ... ... ... ... ... ... ... ... ... ... ... ... ... ... ...
#Ecor56_{ECOR}                 ... ... ... ... ... ... ... ... ... ... ... ..T ... ... ... ... ... ... ... ... ... ... ... ... ... ... ... ... ... ... ... ... ...
#Ecor59_{ECOR}                 ... ... ... ... ... ... ... ... ... ... ... ..T ... ... ... ... ... ... ... ... ... ... ... ... ... ... ... ... ... ... ... ... ...
#Ecor60_{ECOR}                 ... ... ... ... ... ... ... ... ... ... ... ..T ... ... ... ... ... ... ... ... ... ... ... ... ... ... ... ... ... ... ... ... ...
#Ecor61_{ECOR}                 ... ... ... ... ... ... ... ... ... ... ... ... ... ... ... ... ... ... ... ... ... ... ... ... ... ... ... ... ... ... ... ... ...
#Ecor62_{ECOR}                 ... ... ... ... ... ... ... ... ... ... ... ... ... ... ... ... ... ... ... ... ... ... ... ... ... ... ... ... ... ... ... ... ...
#Ecor63_{ECOR}                 ... ... ... ... ... ... ... ... ... ... ... ..T ... ... ... ... ... ... ... ... ... ... ... ... ... ... ... ... ... ... ... ... ...
#F1215_{Isolates}              ... ... ... C.G ... ... ... ... ... ... ... ... ... T.C ... ... ... ... C.. ... ... ... ..A ... ..T ..A ... ... ... ... ... ... ...
#F1_{Isolates}                 ... ... ... ... ... ... ... ... ... ... ... ..T ... ... ... ... ... ... ... ... ... ... ... ... ... ... ... ... ... ... ... ... ...
#F287_{Isolates}               ... ... ... C.G ... ... ... ... ... ... ... ... ... T.C ... ... ... ... C.. ... ... ... ..A ... ..T ..A ... ... ... ... ... ... ...
#F385_{Isolates}               ... ... ... ... ... ... ... ... ... ... ... ..T ... ... ... ... ... ... ... ... ... ... ... ... ... ... ... ... ... ... ... ... ...
#F557_{Isolates}               ... ... ... C.G ... ... ... ... ... ... ... T.. ... T.C ... ... ... ... C.. ... ... ... ..A ... ..T ..A ... ... ... ... ... ... ...
#U2388_{Isolates}              ... ... ... ... ... ... ... ... ... ... ... ..T ... ... ... ... ... ... ... ... ... ... ... ... ... ... ... ... ... ... ... ... ...
#U2873_{Isolates}              ... ... ... ... ... ... ... ... ... ... ... ..T ... ... ... ... ... ... ... ... ... ... ... ... ... ... ... ... ... ... ... ... ...
#U3104_{Isolates}              ... ... ... C.G ... ... ... ... ... ... ... ... ... T.C ... ... ... ... C.. ... ... ... ..A ... ..T ..A ... ... ... ... ... ... ...
#U3145_{Isolates}              ... ... ... ... ... ... ... ... ... ... .A. ..T ... ... ... ... ... ... ... ... ... ... ... ... ... ... ... ... ... ... ... ... ...
#U3362_{Isolates}              ... ... ... ... ... ... ... ... ... ... ... ..T ... ... ... ... ... ... ... ... ... ... ... ... ... ... ... ... ... ... ... ... ...
#U3407_{Isolates}              ... ... ... ... ... ... ... ... ... ... ... ... ... ... ... ... ... ... ... ... ... ... ... ... ... ... ... ... ... ... ... ... ...
#U3454_{Isolates}              ... ... ... ... ... ... ... ... ... ... ... ... ... ... ... ... ... ... ... ... ... ... ... ... ... ... ... ... ... ... ... ... ...
#U3622_{Isolates}              ... ... ... C.G ... ... ... ... ... ... ... T.. ... T.C ... ... ... ... C.. ... ... ... ..A ... ..T ..A ... ... ... ... ... ... ...
#U4191_{Isolates}              ... ... ... C.G ... ... ... ... ... ... ... ... ... T.C ... ... ... ... C.. ... ... ... ..A ... ..T ..A ... ... ... ... ... ... ...
#U4252_{Isolates}              ... ... ... C.G ... ... ... ... ... ... ... ... ... T.C ... ... ... ... C.. ... ... ... ..A ... ..T ..A ... ... ... ... ... ... ...
#U4437_{Isolates}              ... ... ... ... ... ... ... ... ... ... ... ..T ... ... ... ... ... ... ... ... ... ... ... ... ... ... ... ... ... ... ... ... ...
#U5033_{Isolates}              ... ... ... C.G ... ... ... ... ... ... ... ... ... T.C ... ... ... ... C.. ... ... ... ..A ... ..T ..A ... ... ... ... ... ... ...
#V10744_{Isolates}             ... ... ... C.G ... ... ... ... ... ... ... T.. ... T.C ... ... ... ... C.. ... ... ... ..A ... ..T ..A ... ... ... ... ... ... ...
#V9261_{Isolates}              ... ... ... C.G ... ... ... ... ... ... ... T.. ... T.C ... ... ... ... C.. ... ... ... ..A ... ..T ..A ... ... ... ... ... ... ...
#V9343_{Isolates}              ... ... ... C.G ... ... ... ... ... ... ... ... ... T.C ... ... ... ... C.. ... ... ... ..A ... ..T ..A ... ... ... ... ... ... ...
#W7483_{Isolates}              ... ... ... ... ... ... ... ... ... ... ... ..T ... ... ... ... ... ... ... ... ... ... ... ... ... ... ... ... ... ... ... ... ...
#W8987_{Isolates}              ... ... ... C.G ... ... ... ... ... ... ... ... ... T.C ... ... ... ... C.. ... ... ... ..A ... ..T ..A ... ... ... ... ... ... ...
#W9763_{Isolates}              ... ... ... C.G ... ... ... ... ... ... ... ... ... T.C ... ... ... ... C.. ... ... ... ..A ... ..T ..A ... ... ... ... ... ... ...
#W9887_{Isolates}              ... ... ... C.G ... ... ... ... ... ... ... ... ... T.C ... ... ... ... C.. ... ... ... ..A ... ..T ..A ... ... ... ... ... ... ...
#F560_{Isolates}               ... ... ... ... ... ... ... ... ... ... ... ..T ... ... ... ... ... ... ... ... ... ... ... ... ... ... ... ... ... ... ... ... ...
#F569_{Isolates}               ... ... ... C.G ... ... ... ... ... ... ... T.. ... T.C ... ... ... ... C.. ... ... ... ..A ... ..T ..A ... ... ... ... ... ... ...
#F742_{Isolates}               ... ... ... C.G ... ... ... ... ... ... ... ... ... T.C ... ... ... ... C.. ... ... ... ..A ... ..T ..A ... ... ... ... ... ... ...
#F775_{Isolates}               ... ... ... C.G ... ... ... ... ... ... ... ... ... T.C ... ... ... ... C.. ... ... ... ..A ... ..T ..A ... ... ... ... ... ... ...
#F785_{Isolates}               ... ... ... C.G ... ... ... ... ... ... ... ... ... T.C ... ... ... ... C.. ... ... ... ..A ... ..T ..A ... ... ... ... ... ... ...
#i484_{Isolates}               ... ... ... ... ... ... ... ... ... ... ... ..T ... ... ... ... ... ... ... ... ... ... ... ... ... ... ... ... ... ... ... ... ...
#J96_{Isolates}                ... ... ... ... ... ... ... ... ... ... ... ..T ... ... ... ... ... ... ... ... ... ... ... ... ... ... ... ... ... ... ... ... ...
#E.coli_CFT073_{Genomes}       ... ... ... ... ... ... ... ... ... ... ... ..T ... ... ... ... ... ... ... ... ... ... ... ... ... ... ... ... ... ... ... ... ...
#ST4723_{Isolates}             ... ... ... C.G ... ... ... ... ... ... ... ... ... T.C ... ... ... ... C.. ... ... ... ..A ... ..T ..A ... ... ... ... ... ... ...
#St5119_{Isolates}             ... ... ... ... ... ... ... ... ... ... ... ... ... ... ... ... ... ... ... ... ... ... ... ... ... ... ... ... ... ... ... ... ...
#Ecor64_{ECOR}                 ... ... ... ... ... ... ... ... ... ... ... ..T ... ... ... ... ... ... ... ... ... ... ... ... ... ... ... ... ... ... ... ... ...
#Ecor65_{ECOR}                 ... ... ... ... ... ... ... ... ... ... ... ..T ... ... ... ... ... ... ... ... ... ... ... ... ... ... ... ... ... ... ... ... ...
#Ecor67_{ECOR}                 ... ... ... C.G ... ... ... ... ... ... ... ... ... T.C ... ... ... ... C.. ... ... ... ..A ... ..T ..A ... ... ... ... ... ... ...
#Ecor70_{ECOR}                 ... ... ... C.G ... ... ... ... ... ... ... T.. ... T.C ... ... ... ... C.. ... ... ... ..A ... ..T ..A ... ... ... ... ... ... ...
#Ecor71_{ECOR}                 ... ... ... C.G ... ... ... ... ... ... ... T.. ... T.C ... ... ... ... C.. ... ... ... ..A ... ..T ..A ... ... ... ... ... ... ...
#E.coli_536_{Genomes}          ... ... ... ... ... ... ... ... ... ... ... ..T ... ... ... ... ... ... ... ... ... ... ... ... ... ... ... ... ... ... ... ... ...
#E.coli_F11_{Genomes}          ... ... ... ... ... ... ... ... ... ... ... ..T ... ... ... ... ... ... ... ... ... ... ... ... ... ... ... ... ... ... ... ... ...
#E10092_{Isolates}             ... ... ... C.G ... ... ... ... ... ... ... ... ... T.C ... ... ... ... C.. ... ... ... ..A ... ..T ..A ... ... ... ... ... ... ...
#E.coli_UTI89_{Genomes}        ... ... ... ... ... ... ... ... ... ... ... ... ... ... ... ... ... ... ... ... ... ... ... ... ... ... ... ... ... ... ... ... ...
#E.coli_APEC_01_{Genomes}      ... ... ... ... ... ... ... ... ... ... ... ... ... ... ... ... ... ... ... ... ... ... ... ... ... ... ... ... ... ... ... ... ...
#Ecor72_{ECOR}                 ... ... ... C.G ... ... ... ... ... ... ... T.. ... T.C ... ... ... ... C.. ... ... ... ..A ... ..T ..A ... ... ... ... ... ... ...
#Ecor12_{ECOR}                 ... ... ... C.G ... ... ... ... ... ... ... ... ... T.C ... ... ... ... C.. ... ... ... ..A ... ..T ..A ... ... ... ... ... ... ...
#Ecor13_{ECOR}                 ... ... ... C.G ... ... ... ... ... ... ... ... ... T.C ... ... ... ... C.. ... ... ... ..A ... ..T ..A ... ... ... ... ... ... ...
#Ecor14_{ECOR}                 ... ... ... C.G ... ... ... ... ... ... ... ... ... T.C ... ... ... ... C.. ... ... ... ..A ... ..T ..A ... ... ... ... ... ... ...
#Ecor15_{ECOR}                 ... ... ... C.G ... ... ... ... ... ... ... ... ... T.C ... ... ... ... C.. ... ... ... ..A ... ..T ..A ... ... ... ... ... ... ...
#Ecor18_{ECOR}                 ... ... ... C.G ... ... ... ... ... ... ... ... ... T.C ... ... ... ... C.. ... ... ... ..A ... ..T ..A ... ... ... ... ... ... ...
#Ecor19_{ECOR}                 ... ... ... C.G ... ... ... ... ... ... ... ... ... T.C ... ... ... ... C.. ... ... ... ..A ... ..T ..A ... ... ... ... ... ... ...
#Ecor20_{ECOR}                 ... ... ... C.G ... ... ... ... ... ... ... ... ... T.C ... ... ... ... C.. ... ... ... ..A ... ..T ..A ... ... ... ... ... ... ...
#Ecor21_{ECOR}                 ... ... ... C.G ... ... ... ... ... ... ... ... ... T.C ... ... ... ... C.. ... ... ... ..A ... ..T ..A ... ... ... ... ... ... ...
#Ecor22_{ECOR}                 ... ... ... C.G ... ... ... ... ... ... ... ... ... T.C ... ... ... ... C.. ... ... ... ..A ... ..T ..A ... ... ... ... ... ... ...
#Ecor23_{ECOR}                 ... ... ... ... ... ... ... ... ... ... ... ..T ... ... ... ... ... ... ... ... ... ... ... ... ... ... ... ... ... ... ... ... ...
#Ecor24_{ECOR}                 ... ... ... C.G ... ... ... ... ... ... ... ... ... T.C ... ... ... ... C.. ... ... ... ..A ... ..T ..A ... ... ... ... ... ... ...
#Ecor25_{ECOR}                 ... ... ... C.G ... ... ... ... ... ... ... ... ... T.C ... ... ... ... C.. ... ... ... ..A ... ..T ..A ... ... ... ... ... ... ...
#Ecor26_{ECOR}                 ... ... ... C.G ... ... ... ... ... ... ... ... ... T.C ... ... ... ... C.. ... ... ... ..A ... ..T ..A ... ... ... ... ... ... ...
#ECOR66_{ECOR}                 ... ... ... C.G ... ... ... ... ... ... ... ... ... A.. ... ... ... ... A.. ... ... ... ... ... ... ... ... ... ... ... ... ... ..A
#Ecor27_{ECOR}                 ... ... ... C.G ... ... ... ... ... ... ... ... ... T.C ... ... ... ... C.. ... ... ... ..A ... ..T ..A ... ... ... ... ... ... ...
#ECOR69_{ECOR}                 ... ... ... C.G ... ... ... ... ... ... ... ... ... T.C ... ... ... ... C.. ... ... ... ..A ... ..T ..A ... ... ... ... ... ... ...
#ECOR68_{ECOR}                 ... ... ... C.G ... ... ... ... ... ... ... ... ... T.C ... ... ... ... C.. ... ... ... ..A ... ..T ..A ... ... ... ... ... ... ...
#Ecor29_{ECOR}                 ... ... ... C.G ... ... ... ... ... ... ... ... ... T.C ... ... ... ... C.. ... ... ... ..A ... ..T ..A ... ... ... ... ... ... ...
#Ecor28_{ECOR}                 ... ... ... C.G ... ... ... ... ... ... ... ... ... T.C ... ... ... ... C.. ... ... ... ..A ... ..T ..A ... ... ... ... ... ... ...
#U4418_{Isolates}              ... ... ... C.G ... ... ... ... ... ... ... ... ... T.C ... ... ... ... C.. ... ... ... ..A ... ..T ..A ... ... ... ... ... ... ...
#Ecor30_{ECOR}                 ... ... ... C.G ... ... ... ... ... ... ... ... ... T.C ... ... ... ... C.. ... ... ... ..A ... ..T ..A ... ... ... ... ... ... ...
#E10094_{Isolates}             ... ... ... ... ... ... ... ... ... ... ... ... ... ... ... ... ... ... ... ... ... ... ... ... ... ... ... ... ... ... ... ... ...
#E10096_{Isolates}             ... ... ... C.G ... ... ... ... ... ... ... ... ... T.C ... ... ... ... C.. ... ... ... ..A ... ..T ..A ... ... ... ... ... ... ...
#E180_{Isolates}               ... ... ... C.G ... ... ... ... ... ... ... ... ... T.C ... ... ... ... C.. ... ... ... ..A ... ..T ..A ... ... ... ... ... ... ...
#E10097_{Isolates}             ... ... ... C.G ... ... ... ... ... ... ... ... ... T.C ... ... ... ... C.. ... ... ... ..A ... ..T ..A ... ... ... ... ... ... ...
#E10099_{Isolates}             ... ... ... C.G ... ... ... ... ... ... ... ... ... T.C ... ... ... ... C.. ... ... ... ..A ... ..T ..A ... ... ... ... ... ... ...
#E476_{Isolates}               ... ... ... C.G ... ... ... ... ... ... ... ... ... T.C ... ... ... ... C.. ... ... ... ..A ... ..T ..A ... ... ... ... ... ... ...
#E478_{Isolates}               ... ... ... ... ... ... ... ... ... ... ... ... ... ... ... ... ... ... ... ... ... ... ... ... ... ... ... ... ... ... ... ... ...
#E7370_{Isolates}              ... ... ... ... ... ... ... ... ... ... ... ... ... ... ... ... ... ... ... ... ... ... ... ... ... ... ... ... ... ... ... ... ...
#Ecor1_{ECOR}                  ... ... ... C.G ... ... ... ... ... ... ... ... ... T.C ... ... ... ... C.. ... ... ... ..A ... ..T ..A ... ... ... ... ... ... ...
#Ecor2_{ECOR}                  ... ... ... C.G ... ... ... ... ... ... ... ... ... T.C ... ... ... ... C.. ... ... ... ..A ... ..T ..A ... ... ... ... ... ... ...
#Ecor3_{ECOR}                  ... ... ... C.G ... ... ... ... ... ... ... ... ... T.C ... ... ... ... C.. ... ... ... ..A ... ..T ..A ... ... ... ... ... ... ...

#E165_{Isolates}               ACT CCA CCT ATG CCG CCA ACC AGA CAA CGA TAA CGT TTC TGT GAC CCG ATC TTT TCC GGC AGA CAG GCG ACC ATT ACG CCA GTT AAC ATT GCA GGA ATA
#E.coli_B171_{Genomes}         ..G ... ... ... ..A ... G.. ... ... ... ... TT. ... ... ... ... ... ... ... ... ... ... ... ... ..C ... ..G ... ... .A. ... ... ...
#E.coli_E22_{Genomes}          ..G ... ... ... ..A ... G.. ... ... ... ... TT. ... ... ... ... ... ... ... ... ... ... ... ... ..C ... ..G ... ... .A. ... ... ...
#E166_{Isolates}               ..G ... ... ... ..A ... G.. ... ... ... ... ... ... ... ... ... ... ... ... ... ... ... ..A ... ... ..A ..G ... ... .AC ... ... ...
#E167_{Isolates}               ..G ... ... ... ..A ... G.. ... ... ... ... ... ... ... ... ... ... ... ... ... ... ... ..A ... ... ..A ..G ... ... .AC ... ... ...
#E174_{Isolates}               ..G ... ... ... ..A ... G.. ... ... ... ... TT. ... ... ... ... ... ... ... ... ... ... ... ... ..C ... ..G ... ... .A. ... ... ...
#E175_{Isolates}               ... ... ... ... ... ... ... ... ... ... ... ... ... ... ... ... ... ... ... ... ... ... ... ... ... ... ... ... ... ... ... ... ...
#E176_{Isolates}               ... ... ... ... ... ... ... ... ... ... ... ... ... ... ... ... ... ... ... ... ... ... ... ... ... ... ... ... ... ... ... ... ...
#E177_{Isolates}               ... ... ... ... ... ... ... ... ... ... ... ... ... ... ... ... ... ... ... ... ... ... ... ... ... ... ... ... ... ... ... ... ...
#E178_{Isolates}               ... ... ... ... ... ... ... ... ... ... ... ... ... ... ... ... ... ... ... ... ... ... ... ... ... ... ... ... ... ... ... ... ...
#E182_{Isolates}               ... ... ... ... ... ... ... ... ... ... ... ... ... ... ... ... ... ... ... ... ... ... ... ... ... ... ... ... ... ... ... ... ...
#E294_{Isolates}               ..G ... ... ... ..A ... G.. ... ... ... ... TT. ... ... ... ... ... ... ... ... ... ... ... ... ..C ... ..G ... ... .A. ... ... ...
#E444_{Isolates}               ..G ... ... ... ..A ... G.. ... ... ... ... ... ... ... ... ... ... ... ... ... ... ... ..A ... ... ..A ..G ... ... .AC ... ... ...
#E.coli_B7A_{Genomes}          ..G ... ... ... ..A ... G.. ... ... ... ... TT. ... ... ... ... ... ... ... ... ... ... ... ... ..C ... ..G ... ... .A. ... ... ...
#E.coli_E24377A_{Genomes}      ..G ... ... ... ..A ... G.. ... ... ... ... TT. ... ... ... ... ... ... ... ... ... ... ... ... ..C ... .AG ... ... .A. ... ... ...
#E.coli_E110019_{Genomes}      ..G ... ... ... ..A ... G.. ... ... ... ... TT. ... ... ... ... ... ... ... ... ... ... ... ... ..C ... ..G ... ... .A. ... ... ...
#E.coli_K12_{Genomes}          ..G ... ... ... ..A ... G.. ... ... ... ... ... ... ... ... ... ... ... ... ... ... ... ..A ... ... ..A ..G ... ... .AC ... ... ...
#E.coli_W3110_{Genomes}        ..G ... ... ... ..A ... G.. ... ... ... ... ... ... ... ... ... ... ... ... ... ... ... ..A ... ... ..A ..G ... ... .AC ... ... ...
#S.flexneri_2A_2457T_{Genomes} ..G ... ... ... ..A ... G.. ... ... ... ... TT. ... ... ... ... ... ... ... ... ... ... ... ... ..C ... ..G ... ... .A. ... ... ...
#E.coli_53638_{Genomes}        acg cca cct atg cca cca gcc aga caa cga taa ttt ttc tgt gac ccg atc ttt tcc ggc aga cag gcg acc atc acg ccg gtt aac aat gca gga ata
#E.coli_101-1_{Genomes}        acg cca cct atg cca cca gcc aga caa cga taa ttt ttc tgt gac ccg atc ttt tcc ggc aga cag gcg acc atc acg ccg gtt aac aat gca gga ata
#E.coli_HS_{Genomes}           ..G ... ... ... ..A ... G.. ... ... ... ... TT. ... ... ... ... ... ... ... ... ... ... ... ... ..C ... ..G ... ... .A. ... ... ...
#E452_{Isolates}               ... ... ... ... ... ... ... ... ... ... ... ... ... ... ... ... ... ... ... ... ... ... ... ... ... ... ... ... ... ... ... ... ...
#E457_{Isolates}               ... ... ... ... ... ... ... ... ... ... ... ... ... ... ... ... ... ... ... ... ... ... ... ... ... ... ... ... ... ... ... ... ...
#E464_{Isolates}               ... ... ... ... ... ... ... ... ... ... ... ... ... ... ... ... ... ... ... ... ... ... ... ... ... ... ... ... ... ... ... ... ...
#E471_{Isolates}               ... ... ... ... ... ... ... ... ... ... ... ... ... ... ... ... ... ... ... ... ... ... ... ... ... ... ... ... ... ... ... ... ...
#E475_{Isolates}               ... ... ... ... ... ... ... ... ... ... ... ... ... ... ... ... ... ... ... ... ... ... ... ... ... ... ... ... ... ... ... ... ...
#E10077_{Isolates}             ..G ... ... ... ..A ... G.. ... ... ... ... TT. ... ... ... ... ... ... ... ... ... ... ... ... ..C ... ..G ... ... .A. ... ... ...
#E10079_{Isolates}             ... ... ... ... ... ... ... ... ... ... ... ... ... ... ... ... ... ... ... ... ... ... ... ... ... ... ... ... ... ... ... ... ...
#E10082_{Isolates}             ..G ... ... ... ..A ... G.. ... ... ... ... ... ... ... ... ... ... ... ... ... ... ... ..A ... ... ..A ..G ... ... .AC ... ... ...
#U2183_{Isolates}              ..G ... ... ... ..A ... G.. ... ... ... ... TT. ... ... ... ... ... ... ... ... ... ... ... ... ..C ... ..G ... ... .A. ... ... ...
#E10085_{Isolates}             ..G ... ... ... ..A ... G.. ... ... ... ... ... ... ... ... ... ... ... ... ... ... ... ..A ... ... ..A ..G ... ... .AC ... ... ...
#E10086_{Isolates}             ..G ... ... ... ..A ... G.. ... ... ... ... TT. ... ... ... ... ... ... ... ... ... ... ... ... ..C ... ..G ... ... .A. ... ... ...
#E10087_{Isolates}             ..G ... ... ... ..A ... G.. ... ... ... ... TT. ... ... ... ... ... ... ... ... ... ... ... ... ..C ... ..G ... ... .A. ... ... ...
#E10090_{Isolates}             ..G ... ... ... ..A ... G.. ... ... ... ... ... ... ... ... ... ... ... ... ... ... ... ..A ... ... ..A ..G ... ... .AC ... ... ...
#E10091_{Isolates}             ... ... ... ... ... ... ... ... ... ... ... ... ... ... ... ... ... ... ... ... ... ... ... ... ... ... ... ... ... ... ... ... ...
#Ecor4_{ECOR}                  ..G ... ... ... ..A ... G.. ... ... ... ... TT. ... ... ... ... ... ... ... ... ... ... ... ... ..C ... ..G ... ... .A. ... ... ...
#Ecor5_{ECOR}                  ..G ... ... ... ..A ... G.. ... ... ... ... ... ... ... ... ... ... ... ... ... ... ... ..A ... ... ..A ..G ... ... .AC ... ... ...
#Ecor6_{ECOR}                  ..G ... ... ... ..A ... G.. ... ... ... ... TT. ... ... ... ... ... ... ... ... ... ... ... ... ..C ... ..G ... ... .A. ... ... ...
#Ecor7_{ECOR}                  ..G ... ... ... ..A ... G.. ... ... ... ... TT. ... ... ... ... ... ... ... ... ... ... ... .T. ..C ... ..G ... ... .A. ... ... ...
#Ecor8_{ECOR}                  ..G ... ... ... ..A ... G.. ... ... ... ... ... ... ... ... ... ... ... ... ... ... ... ..A ... ... ..A ..G ... ... .AC ... ... ...
#Ecor9_{ECOR}                  ..G ... ... ... ..A ... G.. ... ... ... ... TT. ... ... ... ... ... ... ... ... ... ... ... ... ..C ... ..G ... ... .A. ... ... ...
#Ecor10_{ECOR}                 ..G ... ... ... ..A ... G.. ... ... ... ... ... ... ... ... ... ... ... ... ... ... ... ..A ... ... ..A ..G ... ... .AC ... ... ...
#Ecor11_{ECOR}                 ..G ... ... ... ..A ... G.. ... ... ... ... ... ... ... ... ... ... ... ... ... ... ... ..A ... ... ..A ..G ... ... .AC ... ... ...
#S.flexnei_2A_301_{Genomes}    ..G ... ... ... ..A ... G.. ... ... ... ... TT. ... ... ... ... ... ... ... ... ... ... ... ... ..C ... ..G ... ... .A. ... ... ...
#Ecor31_{ECOR}                 ..G ... ... ... ..A ... G.. ... ... ... ... TT. ... ... ... ... ... ... ... ... ... ... ... ... ..C ... ..G ... ... .A. ... ... ...
#Ecor32_{ECOR}                 ... ... ... ... ... ... ... ... ... ... ... ... ... ... ... ... ... ... ... ... ... ... ... ... ... ... ... ... ... ... ... ... ...
#Ecor33_{ECOR}                 ..G ... ... ... ..A ... G.. ... ... ... ... TT. ... ... ... ... ... ... ... ... ... ... ... ... ..C ... ..G ... ... .A. ... ... ...
#Ecor34_{ECOR}                 ..G ... ... ... ..A ... G.. ... ... ... ... TT. ... ... ... ... ... ... ... ... ... ... ... ... ..C ... ..G ... ... .A. ... ... ...
#Ecor45_{ECOR}                 ..G ... ... ... ..A ... G.. ... ... ... ... TT. ... ... ... ... ... ... ... ... ... ... ... ... ..C ... ..G ... ... .A. ... ... ...
#Ecor51_{ECOR}                 ... ... ... ... ... ... ... ... ... ... ... ... ... ... ... ... ... ... ... ... ... ... ... ... ... ... ... ... ... ... ... ... ...
#Ecor52_{ECOR}                 ... ... ... ... ... ... ... ... ... ... ... ... ... ... ... ... ... ... ... ... ... ... ... ... ... ... ... ... ... ... ... ... ...
#Ecor53_{ECOR}                 ... ... ... ... ... ... ... ... ... ... ... ... ... ... ... ... ... ... ... ... ... ... ... ... ... ... ... ... ... ... ... ... ...
#Ecor54_{ECOR}                 ... ... ... ... ... ... ... ... ... ... ... ... ... ... ... ... ... ... ... ... ... ... ... ... ... ... ... ... ... ... ... ... ...
#Ecor55_{ECOR}                 ... ... ... ... ... ... ... ... ... ... ... ... ... ... ... ... ... ... ... ... ... ... ... ... ... ... ... ... ... ... ... ... ...
#Ecor57_{ECOR}                 ... ... ... ... ... ... ... ... ... ... ... ... ... ... ... ... ... ... ... ... ... ... ... ... ... ... ... ... ... ... ... ... ...
#Ecor56_{ECOR}                 ... ... ... ... ... ... ... ... ... ... ... ... ... ... ... ... ... ... ... ... ... ... ... ... ... ... ... ... ... ... ... ... ...
#Ecor59_{ECOR}                 ... ... ... ... ... ... ... ... ... ... ... ... ... ... ... ... ... ... ... ... ... ... ... ... ... ... ... ... ... ... ... ... ...
#Ecor60_{ECOR}                 ... ... ... ... ... ... ... ... ... ... ... ... ... ... ... ... ... ... ... ... ... ... ... ... ... ... ... ... ... ... ... ... ...
#Ecor61_{ECOR}                 ... ... ... ... ... ... ... ... ... ... ... ... ... ... ... ... ... ... ... ... ... ... ... ... ... ... ... ... ... ... ... ... ...
#Ecor62_{ECOR}                 ... ... ... ... ... ... ... ... ... ... ... ... ... ... ... ... ... ... ... ... ... ... ... ... ... ... ... ... ... ... ... ... ...
#Ecor63_{ECOR}                 ... ... ... ... ... ... ... ... ... ... ... ... ... ... ... ... ... ... ... ... ... ... ... ... ... ... ... ... ... ... ... ... ...
#F1215_{Isolates}              ..G ... ... ... ..A ... G.. ... ... ... ... ... ... ... ... ... ... ... ... ... ... ... ..A ... ... ..A ..G ... ... .AC ... ... ...
#F1_{Isolates}                 ... ... ... ... ... ... ... ... ... ... ... ... ... ... ... ... ... ... ... ... ... ... ... ... ... ... ... ... ... ... ... ... ...
#F287_{Isolates}               ..G ... ... ... ..A ... G.. ... ... ... ... ... ... ... ... ... ... ... ... ... ... ... ..A ... ... ..A ..G ... ... .AC ... ... ...
#F385_{Isolates}               ... ... ... ... ... ... ... ... ... ... ... ... ... ... ... ... ... ... ... ... ... ... ... ... ... ... ... ... ... ... ... ... ...
#F557_{Isolates}               ..G ... ... ... ..A ... G.. ... ... ... ... TT. ... ... ... ... ... ... ... ... ... ... ... ... ..C ... ..G ... ... .A. ... ... ...
#U2388_{Isolates}              ... ... ... ... ... ... ... ... ... ... ... ... ... ... ... ... ... ... ... ... ... ... ... ... ... ... ... ... ... ... ... ... ...
#U2873_{Isolates}              ... ... ... ... ... ... ... ... ... ... ... ... ... ... ... ... ... ... ... ... ... ... ... ... ... ... ... ... ... ... ... ... ...
#U3104_{Isolates}              ..G ... ... ... ..A ... G.. ... ... ... ... TT. ... ... ... ... ... ... ... ... ... ... ... ... ..C ... ..G ... ... .A. ... ... ...
#U3145_{Isolates}              ... ... ... ... ... ... ... ... ... ... ... ... ... ... ... ... ... ... ... ... ... ... ... ... ... ... ... ... ... ... ... ... ...
#U3362_{Isolates}              ... ... ... ... ... ... ... ... ... ... ... ... ... ... ... ... ... ... ... ... ... ... ... ... ... ... ... ... ... ... ... ... ...
#U3407_{Isolates}              ... ... ... ... ... ... ... ... ... ... ... ... ... ... ... ... ... ... ... ... ... ... ... ... ... ... ... ... ... ... ... ... ...
#U3454_{Isolates}              ... ... ... ... ... ... ... ... ... ... ... ... ... ... ... ... ... ... ... ... ... ... ... ... ... ... ... ... ... ... ... ... ...
#U3622_{Isolates}              ..G ... ... ... ..A ... G.. ... ... ... ... TT. ... ... ... ... ... ... ... ... ... ... ... ... ..C ... ..G ... ... .A. ... ... ...
#U4191_{Isolates}              ..G ... ... ... ..A ... G.. ... ... ... ... TT. ... ... ... ... ... ... ... ... ... ... ... ... ..C ... ..G ... ... .A. ... ... ...
#U4252_{Isolates}              ..G ... ... ... ..A ... G.. ... ... ... ... TT. ... ... ... ... ... ... ... ... ... ... ... ... ..C ... ..G ... ... .A. ... ... ...
#U4437_{Isolates}              ... ... ... ... ... ... ... ... ... ... ... ... ... ... ... ... ... ... ... ... ... ... ... ... ... ... ... ... ... ... ... ... ...
#U5033_{Isolates}              ..G ... ... ... ..A ... G.. ... ... ... ... TT. ... ... ... ... ... ... ... ... ... ... ... ... ..C ... ..G ... ... .A. ... ... ...
#V10744_{Isolates}             ..G ... ... ... ..A ... G.. ... ... ... ... TT. ... ... ... ... ... ... ... ... ... ... ... ... ..C ... ..G ... ... .A. ... ... ...
#V9261_{Isolates}              ..G ... ... ... ..A ... G.. ... ... ... ... TT. ... ... ... ... ... ... ... ... ... ... ... ... ..C ... ..G ... ... .A. ... ... ...
#V9343_{Isolates}              ..G ... ... ... ..A ... G.. ... ... ... ... TT. ... ... ... ... ... ... ... ... ... ... ... ... ..C ... ..G ... ... .A. ... ... ...
#W7483_{Isolates}              ... ... ... ... ... ... ... ... ... ... ... ... ... ... ... ... ... ... ... ... ... ... ... ... ... ... ... ... ... ... ... ... ...
#W8987_{Isolates}              ..G ... ... ... ..A ... G.. ... ... ... ... TT. ... ... ... ... ... ... ... ... ... ... ... ... ..C ... ..G ... ... .A. ... ... ...
#W9763_{Isolates}              ..G ... ... ... ..A ... G.. ... ... ... ... TT. ... ... ... ... ... ... ... ... ... ... ... ... ..C ... ..G ... ... .A. ... ... ...
#W9887_{Isolates}              ..G ... ... ... ..A ... G.. ... ... ... ... TT. ... ... ... ... ... ... ... ... ... ... ... ... ..C ... ..G ... ... .A. ... ... ...
#F560_{Isolates}               ... ... ... ... ... ... ... ... ... ... ... ... ... ... ... ... ... ... ... ... ... ... ... ... ... ... ... ... ... ... ... ... ...
#F569_{Isolates}               ..G ... ... ... ..A ... G.. ... ... ... ... TT. ... ... ... ... ... ... ... ... ... ... ... ... ..C ... ..G ... ... .A. ... ... ...
#F742_{Isolates}               ..G ... ... ... ..A ... G.. ... ... ... ... TT. ... ... ... ... ... ... ... ... ... ... ... ... ..C ... ..G ... ... .A. ... ... ...
#F775_{Isolates}               ..G ... ... ... ..A ... G.. ... ... ... ... TT. ... ... ... ... ... ... ... ... ... ... ... ... ..C ... ..G ... ... .A. ... ... ...
#F785_{Isolates}               ..G ... ... ... ..A ... G.. ... ... ... ... ... ... ... ... ... ... ... ... ... ... ... ..A ... ... ..A ..G ... ... .AC ... ... ...
#i484_{Isolates}               ... ... ... ... ... ... ... ... ... ... ... ... ... ... ... ... ... ... ... ... ... ... ... ... ... ... ... ... ... ... ... ... ...
#J96_{Isolates}                ... ... ... ... ... ... ... ... ... ... ... ... ... ... ... ... ... ... ... ... ... ... ... ... ... ... ... ... ... ... ... ... ...
#E.coli_CFT073_{Genomes}       ... ... ... ... ... ... ... ... ... ... ... ... ... ... ... ... ... ... ... ... ... ... ... ... ... ... ... ... ... ... ... ... ...
#ST4723_{Isolates}             ..G ... ... ... ..A ... G.. ... ... ... ... TT. ... ... ... ... ... ... ... ... ... ... ... ... ..C ... ..G ... ... .A. ... ... ...
#St5119_{Isolates}             ... ... ... ... ... ... ... ... ... ... ... ... ... ... ... ... ... ... ... ... ... ... ... ... ... ... ... ... ... ... ... ... ...
#Ecor64_{ECOR}                 ... ... ... ... ... ... ... ... ... ... ... ... ... ... ... ... ... ... ... ... ... ... ... ... ... ... ... ... ... ... ... ... ...
#Ecor65_{ECOR}                 ... ... ... ... ... ... ... ... ... ... ... ... ... ... ... ... ... ... ... ... ... ... ... ... ... ... ... ... ... ... ... ... ...
#Ecor67_{ECOR}                 ..G ... ... ... ..A ... G.. ... ... ... ... TT. ... ... ... ... ... ... ... ... ... ... ... ... ..C ... ..G ... ... .A. ... ... ...
#Ecor70_{ECOR}                 ..G ... ... ... ..A ... G.. ... ... ... ... TT. ... ... ... ... ... ... ... ... ... ... ... ... ..C ... ..G ... ... .A. ... ... ...
#Ecor71_{ECOR}                 ..G ... ... ... ..A ... G.. ... ... ... ... TT. ... ... ... ... ... ... ... ... ... ... ... ... ..C ... ..G ... ... .A. ... ... ...
#E.coli_536_{Genomes}          ... ... ... ... ... ... ... ... ... ... ... ... ... ... ... ... ... ... ... ... ... ... ... ... ... ... ... ... ... ... ... ... ...
#E.coli_F11_{Genomes}          ... ... ... ... ... ... ... ... ... ... ... ... ... ... ... ... ... ... ... ... ... ... ... ... ... ... ... ... ... ... ... ... ...
#E10092_{Isolates}             ..G ... ... ... ..A ... G.. ... ... ... ... TT. ... ... ... ... ... ... ... ... ... ... ... ... ..C ... ..G ... ... .A. ... ... ...
#E.coli_UTI89_{Genomes}        ... ... ... ... ... ... ... ... ... ... ... ... ... ... ... ... ... ... ... ... ... ... ... ... ... ... ... ... ... ... ... ... ...
#E.coli_APEC_01_{Genomes}      ... ... ... ... ... ... ... ... ... ... ... ... ... ... ... ... ... ... ... ... ... ... ... ... ... ... ... ... ... ... ... ... ...
#Ecor72_{ECOR}                 ..G ... ... ... ..A ... G.. ... ... ... ... TT. ... ... ... ... ... ... ... ... ... ... ... ... ..C ... ..G ... ... .A. ... ... ...
#Ecor12_{ECOR}                 ..G ... ... ... ..A ... G.. ... ... ... ... ... ... ... ... ... ... ... ... ... ... ... ..A ... ... ..A ..G ... ... .AC ... ... ...
#Ecor13_{ECOR}                 ..G ... ... ... ..A ... G.. ... ... ... ... ... ... ... ... ... ... ... ... ... ... ... ..A ... ... ..A ..G ... ... .AC ... ... ...
#Ecor14_{ECOR}                 ..G ... ... ... ..A ... G.. ... ... ... ... ... ... ... ... ... ... ... ... ... ... ... ..A ... ... ..A ..G ... ... .AC ... ... ...
#Ecor15_{ECOR}                 ..G ... ... ... ..A ... G.. ... ... ... ... TT. ... ... ... ... ... ... ... ... ... ... ... ... ..C ... ..G ... ... .A. ... ... ...
#Ecor18_{ECOR}                 ..G ... ... ... ..A ... G.. ... ... ... ... TT. ... ... ... ... ... ... ... ... ... ... ... ... ..C ... ..G ... ... .A. ... ... ...
#Ecor19_{ECOR}                 ..G ... ... ... ..A ... G.. ... ... ... ... TT. ... ... ... ... ... ... ... ... ... ... ... ... ..C ... ..G ... ... .A. ... ... ...
#Ecor20_{ECOR}                 ..G ... ... ... ..A ... G.. ... ... ... ... TT. ... ... ... ... ... ... ... ... ... ... ... ... ..C ... ..G ... ... .A. ... ... ...
#Ecor21_{ECOR}                 ..G ... ... ... ..A ... G.. ... ... ... ... TT. ... ... ... ... ... ... ... ... ... ... ... ... ..C ... ..G ... ... .A. ... ... ...
#Ecor22_{ECOR}                 ..G ... ... ... ..A ... G.. ... ... ... ... TT. ... ... ... ... ... ... ... ... ... ... ... ... ..C ... ..G ... ... .A. ... ... ...
#Ecor23_{ECOR}                 ... ... ... ... ... ... ... ... ... ... ... ... ... ... ... ... ... ... ... ... ... ... ... ... ... ... ... ... ... ... ... ... ...
#Ecor24_{ECOR}                 ..G ... ... ... ..A ... G.. ... ... ... ... TT. ... ... ... ... ... ... ... ... ... ... ... ... ..C ... ..G ... ... .A. ... ... ...
#Ecor25_{ECOR}                 ..G ... ... ... ..A ... G.. ... ... ... ... ... ... ... ... ... ... ... ... ... ... ... ..A ... ... ..A ..G ... ... .AC ... ... ...
#Ecor26_{ECOR}                 ..G ... ... ... ..A ... G.. ... ... ... ... TT. ... ... ... ... ... ... ... ... ... ... ... ... ..C ... ..G ... ... .A. ... ... ...
#ECOR66_{ECOR}                 ... ... ... ... ..A ... G.. ... ... ... ... ... ... ... ... ... ... ... ... ... ... ... ..A ... ... ..A ..G ... ... .AC ... ... ...
#Ecor27_{ECOR}                 ..G ... ... ... ..A ... G.. ... ... ... ... TT. ... ... ... ... ... ... ... ... ... ... ... ... ..C ... ..G ... ... .A. ... ... ...
#ECOR69_{ECOR}                 ..G ... ... ... ..A ... G.. ... ... ... ... TT. ... ... ... ... ... ... ... ... ... ... ... ... ..C ... ..G ... ... .A. ... ... ...
#ECOR68_{ECOR}                 ..G ... ... ... ..A ... G.. ... ... ... ... TT. ... ... ... ... ... ... ... ... ... ... ... ... ..C ... ..G ... ... .A. ... ... ...
#Ecor29_{ECOR}                 ..G ... ... ... ..A ... G.. ... ... ... ... TT. ... ... ... ... ... ... ... ... ... ... ... ... ..C ... ..G ... ... .A. ... ... ...
#Ecor28_{ECOR}                 ..G ... ... ... ..A ... G.. ... ... ... ... TT. ... ... ... ... ... ... ... ... ... ... ... ... ..C ... ..G ... ... .A. ... ... ...
#U4418_{Isolates}              ..G ... ... ... ..A ... G.. ... ... ... ... TT. ... ... ... ... ... ... ... ... ... ... ... ... ..C ... ..G ... ... .A. ... ... ...
#Ecor30_{ECOR}                 ..G ... ... ... ..A ... G.. ... ... ... ... TT. ... ... ... ... ... ... ... ... ... ... ... ... ..C ... ..G ... ... .A. ... ... ...
#E10094_{Isolates}             ... ... ... ... ... ... ... ... ... ... ... ... ... ... ... ... ... ... ... ... ... ... ... ... ... ... ... ... ... ... ... ... ...
#E10096_{Isolates}             ..G ... ... ... ..A ... G.. ... ... ... ... ... ... ... ... ... ... ... ... ... ... ... ..A ... ... ..A ..G ... ... .AC ... ... ...
#E180_{Isolates}               ..G ... ... ... ..A ... G.. ... ... ... ... ... ... ... ... ... ... ... ... ... ... ... ..A ... ... ..A ..G ... ... .AC ... ... ...
#E10097_{Isolates}             ..G ... ... ... ..A ... G.. ... ... ... ... ... ... ... ... ... ... ... ... ... ... ... ..A ... ... ..A ..G ... ... .AC ... ... ...
#E10099_{Isolates}             ..G ... ... ... ..A ... G.. ... ... ... ... ... ... ... ... ... ... ... ... ... ... ... ..A ... ... ..A ..G ... ... .AC ... ... ...
#E476_{Isolates}               ..G ... ... ... ..A ... G.. ... ... ... ... ... ... ... ... ... ... ... ... ... ... ... ..A ... ... ..A ..G ... ... .AC ... ... ...
#E478_{Isolates}               ... ... ... ... ... ... ... ... ... ... ... ... ... ... ... ... ... ... ... ... ... ... ... ... ... ... ... ... ... ... ... ... ...
#E7370_{Isolates}              ... ... ... ... ... ... ... ... ... ... ... ... ... ... ... ... ... ... ... ... ... ... ..A ... ... ..A ..G ... ... .AC ... ... ...
#Ecor1_{ECOR}                  ..G ... ... ... ..A ... G.. ... ... ... ... ... ... ... ... ... ... ... ... ... ... ... ..A ... ... ..A ..G ... ... .AC ... ... ...
#Ecor2_{ECOR}                  ..G ... ... ... ..A ... G.. ... ... ... ... ... ... ... ... ... ... ... ... ... ... ... ..A ... ... ..A ..G ... ... .AC ... ... ...
#Ecor3_{ECOR}                  ..G ... ... ... ..A ... G.. ... ... ... ... ... ... ... ... ... ... ... ... ... ... ... ..A ... ... ..A ..G ... ... .AC ... ... ...

#E165_{Isolates}               GCT CCC GTA GTT ATC GAC ATT AAG AGA AAC AAT GGA AGT ACC TGT ATT ATT ACC AAA AGA ATC AGC GGT TCT TTT GCG AAG AAT ATG TAG AGG ACA AGA
#E.coli_B171_{Genomes}         A.. ... ... ..A ... ... .A. ... ... ... ... ... ... ... ... ... C.. CG. ... ... .C. ... ... ... ... ... ... ... ... ... ... ... ...
#E.coli_E22_{Genomes}          A.. ... ... ..A ... ... .A. ... ... ... ... ... ... ... ... ... C.. CG. ... ... .C. ... ... ... ... ... ... ... ... ... ... ... ...
#E166_{Isolates}               ... ... ... ... ... ... .A. ... ... ..A .T. ... --- --- ... ... ..C ... C.. ... .C. ... ... ... ... ... ... ... ... ... ... ... ...
#E167_{Isolates}               ... ... ... ... ... ... .A. ... ... ..A .T. ... --- --- ... ... ..C ... C.. ... .C. ... ... ... ... ... ... ... ... ... ... ... ...
#E174_{Isolates}               A.. ... ... ..A ... ... .A. ... ... ... ... ... ... ... ... ... C.. CG. ... ... .C. ... ... ... ... ... ... ... ... ... ... ... ...
#E175_{Isolates}               ... ... ... ... ... ... ... ... ... ... ... ... ... ... ... ... ... ... ... ... ... ... ... ... ... ... ... ... ... ... ... ... ...
#E176_{Isolates}               ... ... ... ... ... ... .A. ... .T. ... ... ... ... ... ... ... ... ... ... ... ... ... ... ... ... ... ... ... ... ... ... ... ...
#E177_{Isolates}               ... ... ... ... ... ... ... ... ... ... ... ... ... ... ... ... ... ... ... ... ... ... ... ... ... ... ... ... ... ... ... ... ...
#E178_{Isolates}               ... ... ... ... ... ... ... ... ... ... ... ... ... ... ... ... ... ... ... ... ... ... ... ... ... ... ... ... ... ... ... ... ...
#E182_{Isolates}               ... ... ... ... ... ... .A. ... .T. ... ... ... ... ... ... ... ... ... ... ... ... ... ... ... ... ... ... ... ... ... ... ... ...
#E294_{Isolates}               ... ... ... ..A ... ... .A. ... ... ... ... ... ... ... ... ... ... ... ... ... .C. ... ... ... ... ... ... ... ... ... ... ... ...
#E444_{Isolates}               ... ... ... ... ... ... .A. ... ... ..A .T. ... --- --- ... ... ..C ... C.. ... .C. ... ... ... ... ... ... ... ... ... ... ... ...
#E.coli_B7A_{Genomes}          A.. ... ... ..A ... ... .A. ... ... ... ... ... ... ... ... ... C.. CG. ... ... .C. ... ... ... ... ... ... ... ... ... ... ... ...
#E.coli_E24377A_{Genomes}      ... ... ... ..A ... ... .A. ... ... ... ... ... ... ... ... ... ... ... ... ... .C. ... ... ... ... ... ... ... ... ... ... ... ...
#E.coli_E110019_{Genomes}      ... ... ... ..A ... ... .A. ... ... ... ... ... ... ... ... ... ... ... ... ... .C. ... ... ... ... ... ... ... ... ... ... ... ...
#E.coli_K12_{Genomes}          ... ... ... ... ... ... .A. ... ... ..A .T. ... --- --- ... ... ..C ... C.. ... .C. ... ... ... ... ... ... ... ... ... ... ... ...
#E.coli_W3110_{Genomes}        ... ... ... ... ... ... .A. ... ... ..A .T. ... --- --- ... ... ..C ... C.. ... .C. ... ... ... ... ... ... ... ... ... ... ... ...
#S.flexneri_2A_2457T_{Genomes} ... ... ... ..A ... ... .A. ... ... ... ... ... ... ... ... ... ... ... ... ... .C. ... ... ... ... ... ... ... ... ... ... ... ...
#E.coli_53638_{Genomes}        gct ccc gta gta atc gac aat aag aga aac aat gga agt acc tgt att att acc aaa aga acc agc ggt tct ttt gcg aag aat atg tag agg aca aga
#E.coli_101-1_{Genomes}        gct ccc ata gta atc gac aat aag aga aac aat gga agt acc tgt att att acc aaa aga acc agc ggt tct ttt gcg aag aat atg tag agg aca aga
#E.coli_HS_{Genomes}           ... ... ... ..A ... ... .A. ... ... ... ... ... --- --- ... ... ... ... ... ... .C. ... ... ... ... ... ... ... ... ... ... ... ...
#E452_{Isolates}               ... ... ... ... ... ... ... ... ... ... ... ... ... ... ... ... ... ... ... ... ... ... ... ... ... ... ... ... ... ... ... ... ...
#E457_{Isolates}               ... ... ... ... ... ... ... ... ... ... ... ... ... ... ... ... ... ... ... ... ... ... ... ... ... ... ... ... ... ... ... ... ...
#E464_{Isolates}               ... ... ... ... ... ... ... ... ... ... ... ... ... ... ... ... ... ... ... ... ... ... ... ... ... ... ... ... ... ... ... ... ...
#E471_{Isolates}               ... ... ... ... ... ... .A. ... .T. ... ... ... ... ... ... ... ... ... ... ... ... ... ... ... ... ... ... ... ... ... ... ... ...
#E475_{Isolates}               ..G ... ... ... ... ... ... ... ... ... ... ... ... ... ... ... ... ... ... ... ... ... ... ... ... ... ... ... ... ... ... ... ...
#E10077_{Isolates}             ... ... ... ..A ... ... .A. ... ... ... ... ... ... ... ... ... ... ... ... ... .C. ... ... ... ... ... ... ... ... ... ... ... ...
#E10079_{Isolates}             ... ... ... ... ... ... ... ... ... ... ... ... ... ... ... ... ... ... ... ... ... ... ... ... ... ... ... ... ... ... ... ... ...
#E10082_{Isolates}             ... ... ... ... ... ... .A. ... ... ..A .T. ... --- --- ... ... ..C ... C.. ... .C. ... ... ... ... ... ... ... ... ... ... ... ...
#U2183_{Isolates}              ... ... ... ..A ... ... .A. ... ... ... ... ... ... ... ... ... ... ... ... ... .C. ... ... ... ... ... ... ... ... ... ... ... ...
#E10085_{Isolates}             ... ... ... ... ... ... .A. ... ... ..A .T. ... --- --- ... ... ..C ... C.. ... .C. ... ... ... ... ... ... ... ... ... ... ... ...
#E10086_{Isolates}             ... ... ... ..A ... ... .A. ... ... ... ... ... ... ... ... ... ... ... ... ... .C. ... ... ... ... ... ... ... ... ... ... ... ...
#E10087_{Isolates}             ... ... ... ..A ... ... .A. ... ... ... ... ... ... ... ... ... ... ... ... ... .C. ... ... ... ... ... ... ... ... ... ... ... ...
#E10090_{Isolates}             ... ... ... ... ... ... .A. ... ... ..A .T. ... --- --- ... ... ..C ... C.. ... .C. ... ... ... ... ... ... ... ... ... ... ... ...
#E10091_{Isolates}             ... ... ... ... ... ... ... ... ... ... ... ... ... ... ... ... ... ... ... ... ... ... ... ... ... ... ... ... ... ... ... ... ...
#Ecor4_{ECOR}                  ... ... ... ..A ... ... .A. ... ... ... ... ... ... ... ... ... ... ... ... ... .C. ... ... ... ... ... ... ... ... ... ... ... ...
#Ecor5_{ECOR}                  ... ... ... ... ... ... .A. ... ... ..A .T. ... --- --- ... ... ..C ... C.. ... .C. ... ... ... ... ... ... ... ... ... ... ... ...
#Ecor6_{ECOR}                  ... ... ... ..A ... ... .A. ... ... ... ... ... ... ... ... ... ... ... ... ... .C. ... ... ... ... ... ... ... ... ... ... ... ...
#Ecor7_{ECOR}                  ... ... ... ..A ... ... .A. ... ... ... ... ... ... ... ... ... ... ... ... ... .C. ... ... ... ... ... ... ... ... ... ... ... ...
#Ecor8_{ECOR}                  ... ... ... ... ... ... .A. ... ... ..A .T. ... --- --- ... ... ..C ... C.. ... .C. ... ... ... ... ... ... ... ... ... ... ... ...
#Ecor9_{ECOR}                  ... ... ... ..A ... ... .A. ... ... ... ... ... ... ... ... ... ... ... ... ... .C. ... ... ... ... ... ... ... ... ... ... ... ...
#Ecor10_{ECOR}                 ... ... ... ... ... ... .A. ... ... ..A .T. ... --- --- ... ... ..C ... C.. ... .C. ... ... ... ... ... ... ... ... ... ... ... ...
#Ecor11_{ECOR}                 ... ... ... ... ... ... .A. ... ... ..A .T. ... --- --- ... ... ..C ... C.. ... .C. ... ... ... ... ... ... ... ... ... ... ... ...
#S.flexnei_2A_301_{Genomes}    ... ... ... ..A ... ... .A. ... ... ... ... ... ... ... ... ... ... ... ... ... .C. ... ... ... ... ... ... ... ... ... ... ... ...
#Ecor31_{ECOR}                 ... ... ... ..A ... ... .A. ... ... ... ... ... ... ... ... ... ... ... ... ... .C. ... ... ... ... ... ... ... ... ... ... ... ...
#Ecor32_{ECOR}                 ... ... ... ... ... ... .A. ... .T. ... ... ... ... ... ... ... ... ... ... ... ... ... ... ... ... ... ... ... ... ... ... ... ...
#Ecor33_{ECOR}                 ... ... ... ..A ... ... .A. ... ... ... ... ... ... ... ... ... ... ... ... ... .C. ... ... ... ... ... ... ... ... ... ... ... ...
#Ecor34_{ECOR}                 ... ... ... ..A ... ... .A. ... ... ... ... ... ... ... ... ... ... ... ... ... .C. ... ... ... ... ... ... ... ... ... ... ... ...
#Ecor45_{ECOR}                 ... ... ... ..A ... ... .A. ... ... ... ... ... ... ... ... ... ... ... ... ... .C. ... ... ... ... ... ... ... ... ... ... ... ...
#Ecor51_{ECOR}                 ... ... ... ... ... ... .A. ... .T. ... ... ... ... ... ... ... ... ... ... ... ... ... ... ... ... ... ... ... ... ... ... ... ...
#Ecor52_{ECOR}                 ... ... ... ... ... ... .A. ... .T. ... ... ... ... ... ... ... ... ... ... ... ... ... ... ... ... ... ... ... ... ... ... ... ...
#Ecor53_{ECOR}                 ... ... ... ... ... ... ... ... ... ... ... ... ... ... ... ... ... ... ... ... ... ... ... ... ... ... ... ... ... ... ... ... ...
#Ecor54_{ECOR}                 ... ... ... ... ... ... .A. ... .T. ... ... ... ... ... ... ... ... ... ... ... ... ... ... ... ... ... ... ... ... ... ... ... ...
#Ecor55_{ECOR}                 ... ... ... ... ... ... .A. ... .T. ... ... ... ... ... ... ... ... ... ... ... ... ... ... ... ... ... ... ... ... ... ... ... ...
#Ecor57_{ECOR}                 ... ... ... ... ... ... .A. ... .T. ... ... ... ... ... ... ... ... ... ... ... ... ... ... ... ... ... ... ... ... ... ... ... ...
#Ecor56_{ECOR}                 ... ... ... ... ... ... .A. ... .T. ... ... ... ... ... ... ... ... ... ... ... ... ... ... ... ... ... ... ... ... ... ... ... ...
#Ecor59_{ECOR}                 ... ... ... ... ... ... ... ... ... ... ... ... ... ... ... ... ... ... ... ... ... ... ... ... ... ... ... ... ... ... ... ... ...
#Ecor60_{ECOR}                 ... ... ... ... ... ... ... ... ... ... ... ... ... ... ... ... ... ... ... ... ... ... ... ... ... ... ... ... ... ... ... ... ...
#Ecor61_{ECOR}                 ... ... ... ... ... ... ... ... ... ... ... ... ... ... ... ... ... ... ... ... ... ... ... ... ... ... ... ... ... ... ... ... ...
#Ecor62_{ECOR}                 ... ... ... ... ... ... ... ... ... ... ... ... ... ... ... ... ... ... ... ... ... ... ... ... ... ... ... ... ... ... ... ... ...
#Ecor63_{ECOR}                 ... ... ... ... ... ... ... ... ... ... ... ... ... ... ... ... ... ... ... ... ... ... ... ... ... ... ... ... ... ... ... ... ...
#F1215_{Isolates}              ... ... ... ... ... ... .A. ... ... ..A .T. ... --- --- ... ... ..C ... C.. ... .C. ... ... ... ... ... ... ... ... ... ... ... ...
#F1_{Isolates}                 ... ... ... ... ... ... .A. ... .T. ... ... ... ... ... ... ... ... ... ... ... ... ... ... ... ... ... ... ... ... ... ... ... ...
#F287_{Isolates}               ... ... ... ... ... ... .A. ... ... ..A .T. ... --- --- ... ... ..C ... C.. ... .C. ... ... ... ... ... ... ... ... ... ... ... ...
#F385_{Isolates}               ... ... ... ... ... ... .A. ... .T. ... ... ... .T. ... ... ... ... ... ... ... ... ... ... ... ... ... ... ... ... ... ... ... ...
#F557_{Isolates}               A.. ... ... ..A ... ... .A. ... ... ... ... ... ... ... ... ... C.. CG. ... ... .C. ... ... ... ... ... ... ... ... ... ... ... ...
#U2388_{Isolates}              ... ... ... ... ... ... .A. ... .T. ... ... ... ... ... ... ... ... ... ... ... ... ... ... ... ... ... ... ... ... ... ... ... ...
#U2873_{Isolates}              ... ... ... ... ... ... ... ... ... ... ... ... ... ... ... ... ... ... ... ... ... ... ... ... ... ... ... ... ... ... ... ... ...
#U3104_{Isolates}              ... ... ... ..A ... ... .A. ... ... ... ... ... ... ... ... ... ... ... ... ... .C. ... ... ... ... ... ... ... ... ... ... ... ...
#U3145_{Isolates}              ... ... ... ... ... ... .A. ... .T. ... ... ... ... ... ... ... ... ... ... ... ... ... ... ... ... ... ... ... ... ... ... ... ...
#U3362_{Isolates}              ... ... ... ... ... ... .A. ... .T. ... ... ... ... ... ... ... ... ... ... ... ... ... ... ... ... ... ... ... ... ... ... ... ...
#U3407_{Isolates}              ... ... ... ... ... ... ... ... ... ... ... ... ... ... ... ... ... ... ... ... ... ... ... ... ... ... ... ... ... ... ... ... ...
#U3454_{Isolates}              ... ... ... ... ... ... ... ... ... ... ... ... ... ... ... ... ... ... ... ... ... ... ... ... ... ... ... ... ... ... ... ... ...
#U3622_{Isolates}              A.. ... ... ..A ... ... .A. ... ... ... ... ... ... ... ... ... C.. CG. ... ... .C. ... ... ... ... ... ... ... ... ... ... ... ...
#U4191_{Isolates}              ... ... ... ..A ... ... .A. ... ... ... ... ... ... ... ... ... ... ... ... ... .C. ... ... ... ... ... ... ... ... ... ... ... ...
#U4252_{Isolates}              ... ... ... ..A ... ... .A. ... ... ... ... ... ... ... ... ... ... ... ... ... .C. ... ... ... ... ... ... ... ... ... ... ... ...
#U4437_{Isolates}              ... ... ... ... ... ... ... ... ... ... ... ... ... ... ... ... ... ... ... ... ... ... ... ... ... ... ... ... ... ... ... ... ...
#U5033_{Isolates}              ... ... ... ..A ... ... .A. ... ... ... ... ... ... ... ... ... ... ... ... ... .C. ... ... ... ... ... ... ... ... ... ... ... ...
#V10744_{Isolates}             A.. ... ... ..A ... ... .A. ... ... ... ... ... ... ... ... ... C.. CG. ... ... .C. ... ... ... ... ... ... ... ... ... ... ... ...
#V9261_{Isolates}              A.. ... ... ..A ... ... .A. ... ... ... ... ... ... ... ... ... C.. CG. ... ... .C. ... ... ... ... ... ... ... ... ... ... ... ...
#V9343_{Isolates}              ... ... ... ..A ... ... .A. ... ... ... ... ... ... ... ... ... ... ... ... ... .C. ... ... ... ... ... ... ... ... ... ... ... ...
#W7483_{Isolates}              ... ... ... ... ... ... .A. ... .T. ... ... ... ... ... ... ... ... ... ... ... ... ... ... ... ... ... ... ... ... ... ... ... ...
#W8987_{Isolates}              ... ... ... ..A ... ... .A. ... ... ... ... ... ... ... ... ... ... ... ... ... .C. ... ... ... ... ... ... ... ... ... ... ... ...
#W9763_{Isolates}              ... ... ... ..A ... ... .A. ... ... ... ... ... ... ... ... ... ... ... ... ... .C. ... ... ... ... ... ... ... ... ... ... ... ...
#W9887_{Isolates}              ... ... ... ..A ... ... .A. ... ... ... ... ... ... ... ... ... ... ... ... ... .C. ... ... ... ... ... ... ... ... ... ... ... ...
#F560_{Isolates}               ... ... ... ... ... ... ... ... ... ... ... ... ... ... ... ... ... ... ... ... ... ... ... ... ... ... ... ... ... ... ... ... ...
#F569_{Isolates}               A.. ... ... ..A ... ... .A. ... ... ... ... ... ... ... ... ... C.. CG. ... ... .C. ... ... ... ... ... ... ... ... ... ... ... ...
#F742_{Isolates}               ... ... ... ..A ... ... .A. ... ... ... ... ... ... ... ... ... ... ... ... ... .C. ... ... ... ... ... ... ... ... ... ... ... ...
#F775_{Isolates}               ... ... ... ..A ... ... .A. ... ... ... ... ... ... ... ... ... ... ... ... ... .C. ... ... ... ... ... ... ... ... ... ... ... ...
#F785_{Isolates}               ... ... ... ... ... ... .A. ... ... ..A .T. ... --- --- ... ... ..C ... C.. ... .C. ... ... ... ... ... ... ... ... ... ... ... ...
#i484_{Isolates}               ... ... ... ... ... ... .A. ... .T. ... ... ... ... ... ... ... ... ... ... ... ... ... ... ... ... ... ... ... ... ... ... ... ...
#J96_{Isolates}                ... ... ... ... ... ... ... ... ... ... ... ... ... ... ... ... ... ... ... ... ... ... ... ... ... ... ... ... ... ... ... ... ...
#E.coli_CFT073_{Genomes}       ... ... ... ... ... ... .A. ... .T. ... ... ... ... ... ... ... ... ... ... ... ... ... ... ... ... ... ... ... ... ... ... ... ...
#ST4723_{Isolates}             ... ... ... ..A ... ... .A. ... ... ... ... ... ... ... ... ... ... ... ... ... .C. ... ... ... ... ... ... ... ... ... ... ... ...
#St5119_{Isolates}             ... ... ... ... ... ... ... ... ... ... ... ... ... ... ... ... ... ... ... ... ... ... ... ... ... ... ... ... ... ... ... ... ...
#Ecor64_{ECOR}                 ... ... ... ... ... ... ... ... ... ... ... ... ... ... ... ... ... ... ... ... ... ... ... ... ... ... ... ... ... ... ... ... ...
#Ecor65_{ECOR}                 ... ... ... ... ... ... .A. ... ... ... ... ... ... ... ... ... ... ... ... ... ... ... ... ... ... ... ... ... ... ... ... ... ...
#Ecor67_{ECOR}                 ... ... ... ..A ... ... .A. ... ... ... ... ... ... ... ... ... ... ... ... ... .C. ... ... ... ... ... ... ... ... ... ... ... ...
#Ecor70_{ECOR}                 A.. ... ... ..A ... ... .A. ... ... ... ... ... ... ... ... ... C.. CG. ... ... .C. ... ... ... ... ... ... ... ... ... ... ... ...
#Ecor71_{ECOR}                 A.. ... ... ..A ... ... .A. ... ... ... ... ... ... ... ... ... C.. CG. ... ... .C. ... ... ... ... ... ... ... ... ... ... ... ...
#E.coli_536_{Genomes}          ... ... ... ... ... ... ... ... ... ... ... ... ... ... ... ... ... ... ... ... ... ... ... ... ... ... ... ... ... ... ... ... ...
#E.coli_F11_{Genomes}          ... ... ... ... ... ... ... ... ... ... ... ... ... ... ... ... ... ... ... ... ... ... ... ... ... ... ... ... ... ... ... ... ...
#E10092_{Isolates}             ... ... ... ..A ... ... .A. ... ... ... ... ... ... ... ... ... ... ... ... ... .C. ... ... ... ... ... ... ... ... ... ... ... ...
#E.coli_UTI89_{Genomes}        ... ... ... ... ... ... ... ... ... ... ... ... ... ... ... ... ... ... ... ... ... ... ... ... ... ... ... ... ... ... ... ... ...
#E.coli_APEC_01_{Genomes}      ... ... ... ... ... ... ... ... ... ... ... ... ... ... ... ... ... ... ... ... ... ... ... ... ... ... ... ... ... ... ... ... ...
#Ecor72_{ECOR}                 A.. ... ... ..A ... ... .A. ... ... ... ... ... ... ... ... ... C.. CG. ... ... .C. ... ... ... ... ... ... ... ... ... ... ... ...
#Ecor12_{ECOR}                 ... ... ... ... ... ... .A. ... ... ..A .T. ... --- --- ... ... ..C ... C.. ... .C. ... ... ... ... ... ... ... ... ... ... ... ...
#Ecor13_{ECOR}                 ... ... ... ... ... ... .A. ... ... ..A .T. ... --- --- ... ... ..C ... C.. ... .C. ... ... ... ... ... ... ... ... ... ... ... ...
#Ecor14_{ECOR}                 ... ... ... ... ... ... .A. ... ... ..A .T. ... --- --- ... ... ..C ... C.. ... .C. ... ... ... ... ... ... ... ... ... ... ... ...
#Ecor15_{ECOR}                 ... ... ... ..A ... ... .A. ... ... ... ... ... ... ... ... ... ... ... ... ... .C. ... ... ... ... ... ... ... ... ... ... ... ...
#Ecor18_{ECOR}                 ... ... ... ..A ... ... .A. ... ... ... ... ... ... ... ... ... ... ... ... ... .C. ... ... ... ... ... ... ... ... ... ... ... ...
#Ecor19_{ECOR}                 ... ... ... ..A ... ... .A. ... ... ... ... ... ... ... ... ... ... ... ... ... .C. ... ... ... ... ... ... ... ... ... ... ... ...
#Ecor20_{ECOR}                 ... ... ... ..A ... ... .A. ... ... ... ... ... ... ... ... ... ... ... ... ... .C. ... ... ... ... ... ... ... ... ... ... ... ...
#Ecor21_{ECOR}                 ... ... ... ..A ... ... .A. ... ... ... ... ... ... ... ... ... ... ... ... ... .C. ... ... ... ... ... ... ... ... ... ... ... ...
#Ecor22_{ECOR}                 ... ... ... ..A ... ... .A. ... ... ... ... ... ... ... ... ... ... ... ... ... .C. ... ... ... ... ... ... ... ... ... ... ... ...
#Ecor23_{ECOR}                 ... ... ... ... ... ... .A. ... .T. ... ... ... ... ... ... ... ... ... ... ... ... ... ... ... ... ... ... ... ... ... ... ... ...
#Ecor24_{ECOR}                 ... ... ... ..A ... ... .A. ... ... ... ... ... ... ... ... ... ... ... ... ... .C. ... ... ... ... ... ... ... ... ... ... ... ...
#Ecor25_{ECOR}                 ... ... ... ... ... ... .A. ... ... ..A .T. ... --- --- ... ... ..C ... C.. ... .C. ... ... ... ... ... ... ... ... ... ... ... ...
#Ecor26_{ECOR}                 A.. ... ... ..A ... ... .A. ... ... ... ... ... ... ... ... ... C.. CG. ... ... .C. ... ... ... ... ... ... ... ... ... ... ... ...
#ECOR66_{ECOR}                 ... ... ... ... ... ... .A. ... ... ..A .T. ... --- --- ... ... ..C ... C.. ... .C. ... ... ... ... ... ... ... ... ... ... ... ...
#Ecor27_{ECOR}                 A.. ... ... ..A ... ... .A. ... ... ... ... ... ... ... ... ... C.. CG. ... ... .C. ... ... ... ... ... ... ... ... ... ... ... ...
#ECOR69_{ECOR}                 ... ... ... ..A ... ... .A. ... ... ... ... ... ... ... ... ... ... ... ... ... .C. ... ... ... ... ... ... ... ... ... ... ... ...
#ECOR68_{ECOR}                 ... ... ... ..A ... ... .A. ... ... ... ... ... ... ... ... ... ... ... ... ... .C. ... ... ... ... ... ... ... ... ... ... ... ...
#Ecor29_{ECOR}                 ... ... ... ..A ... ... .A. ... ... ... ... ... ... ... ... ... ... ... ... ... .C. ... ... ... ... ... ... ... ... ... ... ... ...
#Ecor28_{ECOR}                 ... ... ... ..A ... ... .A. ... ... ... ... ... ... ... ... ... ... ... ... ... .C. ... ... ... ... ... ... ... ... ... ... ... ...
#U4418_{Isolates}              ... ... ... ..A ... ... .A. ... ... ... ... ... ... ... ... ... ... ... ... ... .C. ... ... ... ... ... ... ... ... ... ... ... ...
#Ecor30_{ECOR}                 ... ... ... ..A ... ... .A. ... ... ... ... ... ... ... ... ... ... ... ... ... .C. ... ... ... ... ... ... ... ... ... ... ... ...
#E10094_{Isolates}             ... ... ... ... ... ... ... ... ... ... ... ... ... ... ... ... ... ... ... ... ... ... ... ... ... ... ... ... ... ... ... ... ...
#E10096_{Isolates}             ... ... ... ... ... ... .A. ... ... ..A .T. ... --- --- ... ... ..C ... C.. ... .C. ... ... ... ... ... ... ... ... ... ... ... ...
#E180_{Isolates}               ... ... ... ... ... ... .A. ... ... ..A .T. ... --- --- ... ... ..C ... C.. ... .C. ... ... ... ... ... ... ... ... ... ... ... ...
#E10097_{Isolates}             ... ... ... ... ... ... .A. ... ... ..A .T. ... --- --- ... ... ..C ... C.. ... .C. ... ... ... ... ... ... ... ... ... ... ... ...
#E10099_{Isolates}             ... ... ... ... ... ... .A. ... ... ..A .T. ... --- --- ... ... ..C ... C.. ... .C. ... ... ... ... ... ... ... ... ... ... ... ...
#E476_{Isolates}               ... ... ... ... ... ... .A. ... ... ..A .T. ... --- --- ... ... ..C ... C.. ... .C. ... ... ... ... ... ... ... ... ... ... ... ...
#E478_{Isolates}               ... ... ... ... ... ... ... ... ... ... ... ... ... ... ... ... ... ... ... ... ... ... ... ... ... ... ... ... ... ... ... ... ...
#E7370_{Isolates}              ... ... ... ... ... ... .A. ... ... ..A .T. ... --- --- ... ... ..C ... C.. ... .C. ... ... ... ... ... ... ... ... ... ... ... ...
#Ecor1_{ECOR}                  ... ... ... ... ... ... .A. ... ... ..A .T. ... --- --- ... ... ..C ... C.. ... .C. ... ... ... ... ... ... ... ... ... ... ... ...
#Ecor2_{ECOR}                  ... ... ... ... ... ... .A. ... ... ..A .T. ... --- --- ... ... ..C ... C.. ... .C. ... ... ... ... ... ... ... ... ... ... ... ...
#Ecor3_{ECOR}                  ... ... ... ... ... ... .A. ... ... ..A .T. ... --- --- ... ... ..C ... C.. ... .C. ... ... ... ... ... ... ... ... ... ... ... ...

#E165_{Isolates}               AAC AGA ACA CCA ATT AAC GGC CCT AAA ACC GCA AAA TAC AGT CCG TGA TGA ATT ACC CGA CGT GAA ACA GAC ATA TCA AAC TCC CTT TAC TTA CCT TTG
#E.coli_B171_{Genomes}         ... ... ... ... ... ... ..T ... ... ... ... ... ..A ... ... ... ..T ... ... ... ... ... ... ... ... ... ... ... ... ... ... ... ...
#E.coli_E22_{Genomes}          ... ... ... ... ... ... ..T ... ... ... ... ... ..A ... ... ... ..T ... ... ... ... ... ... ... ... ... ... ... ... ... ... ... ...
#E166_{Isolates}               ... ... ... ... ... ... ..T ... ... ..T ... ... ..A ... ... ... ..T ... ... ... ... ... ... ... ... ... ... ... ... ... ... ... ...
#E167_{Isolates}               ... ... ... ... ... ... ..T ... ... ..T ... ... ..A ... ... ... ..T ... ... ... ... ... ... ... ... ... ... ... ... ... ... ... ...
#E174_{Isolates}               ... ... ... ... ... ... ..T ... ... ... ... ... ..A ... ... ... ..T ... ... ... ... ... ... ... ... ... ... ... ... ... ... ... ...
#E175_{Isolates}               ... ... ... ... ... ... ... ... ... ... ... ... ... ... ... ... ... ... ... ... ... ... ... ... ... ... ... ... ... ... ... ... ...
#E176_{Isolates}               ... ... ... ... ... ... ... ... ... ... ... ... ... ... ... ... ... ... ... ... ... ... ... ... ... ... ... ... ... ... ... ... ...
#E177_{Isolates}               ... ... ... ... ... ... ... ... ... ... ... ... ... ... ... ... ... ... ... ... ... ... ... ... ... ... ... ... ... ... ... ... ...
#E178_{Isolates}               ... ... ... ... ... ... ... ... ... ... ... ... ... ... ... ... ... ... ... ... ... ... ... ... ... ... ... ... ... ... ... ... ...
#E182_{Isolates}               ... ... ... ... ... ... ... ... ... ... ... ... ... ... ... ... ... ... ... ... ... ... ... ... ... ... ... ... ... ... ... ... ...
#E294_{Isolates}               ... ... ... ... ... ... ..T ... ... ... ... ... ..A ... ... ... ..T ... ... ... ... ... ... ... ... ... ... A.. ... A.. ... ... ...
#E444_{Isolates}               ... ... ... ... ... ... ..T ... ... ..T ... ... ..A ... ... ... ..T ... ... ... ... ... ... ... ... ... ... ... ... ... ... ... ...
#E.coli_B7A_{Genomes}          ... ... ... ... ... ... ..T ... ... ... ... ... ..A ... ... ... ..T ... ... ... ... ... ... ... ... ... ... ... ... ... ... ... ...
#E.coli_E24377A_{Genomes}      ... ... ... ... ... ... ..T ... ... ... ... ... ..A ... ... ... ..T ... ... ... ... ... ... ... ... ... ... A.. ... ... ... ... ...
#E.coli_E110019_{Genomes}      ... ... ... ... ... ... ..T ... ... ... ... ... ..A ... ... ... ..T ... ... ... ... ... ... ... ... ... ... A.. ... ... ... ... ...
#E.coli_K12_{Genomes}          ... ... ... ... ... ... ..T ... ... ..T ... ... ..A ... ... ... ..T ... ... ... ... ... ... ... ... ... ... ... ... ... ... ... ...
#E.coli_W3110_{Genomes}        ... ... ... ... ... ... ..T ... ... ..T ... ... ..A ... ... ... ..T ... ... ... ... ... ... ... ... ... ... ... ... ... ... ... ...
#S.flexneri_2A_2457T_{Genomes} ... ... ... ... ... ... ..T ... ... ... ... ... ..A ... ... ... ..T ... ... ... ... ... ... ... ... ... ... ... ... ... ... ... ...
#E.coli_53638_{Genomes}        aac aga aca cca att aac ggt cct aaa acc gca aaa taa agt ccg tga tgt att acc cga cgt gaa aca gac ata tca aac acc ctt aac tta cct ttg
#E.coli_101-1_{Genomes}        aac aga aca cca att aac ggt cct aaa acc gca aaa taa agt ccg tga tgt att acc cga cgt gaa aca gac ata tca aac acc ctt aac tta cct ttg
#E.coli_HS_{Genomes}           ... ... ... ... ... ... ..T ... ... ... ... ... ..A ... ... ... ..T ... ... ... ... ... ... ... ... ... ... A.. ... A.. ... ... ...
#E452_{Isolates}               ... ... ... ... ... ... ... ... ... ... ... ... ... ... ... ... ... ... ... ... ... ... ... ... ... ... ... ... ... ... ... ... ...
#E457_{Isolates}               ... ... ... ... ... ... ... ... ... ... ... ... ... ... ... ... ... ... ... ... ... ... ... ... ... ... ... ... ... ... ... ... ...
#E464_{Isolates}               ... ... ... ... ... ... ... ... ... ... ... ... ... ... ... ... ... ... ... ... ... ... ... ... ... ... ... ... ... ... ... ... ...
#E471_{Isolates}               ... ... ... ... ... ... ... ... ... ... ... ... ... ... ... ... ... ... ... ... ... ... ... ... ... ... ... ... ... ... ... ... ...
#E475_{Isolates}               ... ... ... ... ... ... ... ... ... ... ... ... ... ... ... ... ... ... ... ... ... ... ... ... ... ... ... ... ... ... ... ... ...
#E10077_{Isolates}             ... ... ... ... ... ... ..T ... ... ... ... ... ..A ... ... ... ..T ... ... ... ... ... ... ... ... ... ... A.. ... A.. ... ... ...
#E10079_{Isolates}             ... ... ... ... ... ... ... ... ... ... ... ... ... ... ... ... ... ... ... ... ... ... ... ... ... ... ... ... ... ... ... ... ...
#E10082_{Isolates}             ... ... ... ... ... ... ..T ... ... ..T ... ... ..A ... ... ... ..T ... ... ... ... ... ... ... ... ... ... ... ... ... ... ... ...
#U2183_{Isolates}              ... ... ... ... ... ... ..T ... ... ... ... ... ..A ... ... ... ..T ... ... ... ... ... ... ... ... ... ... ... ... ... ... ... ...
#E10085_{Isolates}             ... ... ... ... ... ... ..T ... ... ..T ... ... ..A ... ... ... ..T ... ... ... ... ... ... ... ... ... ... ... ... ... ... ... ...
#E10086_{Isolates}             ... ... ... ... ... ... ..T ... ... ... ... ... ..A ... ... ... ..T ... ... ... ... ... ... ... ... .A. ... A.. ... A.. ... ... ...
#E10087_{Isolates}             ... ... ... ... ... ... ..T ... ... ... ... ... ..A ... ... ... ..T ... ... ... ... ... ... ... ... ... ... A.. ... A.. ... ... ...
#E10090_{Isolates}             ... ... ... ... ... ... ..T ... ... ..T ... ... ..A ... ... ... ..T ... ... ... ... ... ... ... ... ... ... ... ... ... ... ... ...
#E10091_{Isolates}             ... ... ... ... ... ... ... ... ... ... ... ... ... ... ... ... ... ... ... ... ... ... ... ... ... ... ... ... ... ... ... ... ...
#Ecor4_{ECOR}                  ... ... ... ... ... ... ..T ... ... ... ... ... ..A ... ... ... ..T ... ... ... ... ... ... ... ... ... ... ... ... ... ... ... ...
#Ecor5_{ECOR}                  ... ... ... ... ... ... ..T ... ... ..T ... ... ..A ... ... ... ..T ... ... ... ... ... ... ... ... ... ... ... ... ... ... ... ...
#Ecor6_{ECOR}                  ... ... ... ... ... ... ..T ... ... ... ... ... ..A ... ... ... ..T ... ... ... ... ... ... ... ... ... ... A.. ... A.. ... ... ...
#Ecor7_{ECOR}                  ... ... ... ... ... ... ..T ... ... ... ... ... ..A ... ... ... ..T ... ... ... ... ... ... ... ... ... ... A.. ... ... ... ... ...
#Ecor8_{ECOR}                  ... ... ... ... ... ... ..T ... ... ..T ... ... ..A ... ... ... ..T ... ... ... ... ... ... ... ... ... ... ... ... ... ... ... ...
#Ecor9_{ECOR}                  ... ... ... ... ... ... ..T ... ... ... ... ... ..A ... ... ... ..T ... ... ... ... ... ... ... ... ... ... A.. ... A.. ... ... ...
#Ecor10_{ECOR}                 ... ... ... ... ... ... ..T ... ... ..T ... ... ..A ... ... ... ..T ... ... ... ... ... ... ... ... ... ... ... ... ... ... ... ...
#Ecor11_{ECOR}                 ... ... ... ... ... ... ..T ... ... ..T ... ... ..A ... ... ... ..T ... ... ... ... ... ... ... ... ... ... ... ... ... ... ... ...
#S.flexnei_2A_301_{Genomes}    ... ... ... ... ... ... ..T ... ... ... ... ... ..A ... ... ... ..T ... ... ... ... ... ... ... ... ... ... ... ... ... ... ... ...
#Ecor31_{ECOR}                 ... ... ... ... ... ... ..T ... ... ... ... ... ..A ... ... ... ..T ... ... ... ... ... ... ... ... ... ... ... ... ... ... ... ...
#Ecor32_{ECOR}                 ... ... ... ... ... ... ... ... ... ... ... ... ... ... ... ... ... ... ... ... ... ... ... ... ... ... ... ... ... ... ... ... ...
#Ecor33_{ECOR}                 ... ... ... ... ... ... ..T ... ... ... ... ... ..A ... ... ... ..T ... ... ... ... ... ... ... ... ... ... ... ... ... ... ... ...
#Ecor34_{ECOR}                 ... ... ... ... ... ... ..T ... ... ... ... ... ..A ... ... ... ..T ... ... ... ... ... ... ... ... ... ... ... ... ... ... ... ...
#Ecor45_{ECOR}                 ... ... ... ... ... ... ..T ... ... ... ... ... ..A ... ... ... ..T ... ... ... ... ... ... ... ... ... ... ... ... ... ... ... ...
#Ecor51_{ECOR}                 ... ... ... ... ... ... ... ... ... ... ... ... ... ... ... ... ... ... ... ... ... ... ... ... ... ... ... ... ... ... ... ... ...
#Ecor52_{ECOR}                 ... ... ... ... ... ... ... ... ... ... ... ... ... ... ... ... ... ... ... ... ... ... ... ... ... ... ... ... ... ... ... ... ...
#Ecor53_{ECOR}                 ... ... ... ... ... ... ... ... ... ... ... ... ... ... ... ... ... ... ... ... ... ... ... ... ... ... ... ... ... ... ... ... ...
#Ecor54_{ECOR}                 ... ... ... ... ... ... ... ... ... ... ... ... ... ... ... ... ... ... ... ... ... ... ... ... ... ... ... ... ... ... ... ... ...
#Ecor55_{ECOR}                 ... ... ... ... ... ... ... ... ... ... ... ... ... ... ... ... ... ... ... ... ... ... ... ... ... ... ... ... ... ... ... ... ...
#Ecor57_{ECOR}                 ... ... ... ... ... ... ... ... ... ... ... ... ... ... ... ... ... ... ... ... ... ... ... ... ... ... ... ... ... ... ... ... ...
#Ecor56_{ECOR}                 ... ... ... ... ... ... ... ... ... ... ... ... ... ... ... ... ... ... ... ... ... ... ... ... ... ... ... ... ... ... ... ... ...
#Ecor59_{ECOR}                 ... ... ... ... ... ... ... ... ... ... ... ... ... ... ... ... ... ... ... ... ... ... ... ... ... ... ... ... ... ... ... ... ...
#Ecor60_{ECOR}                 ... ... ... ... ... ... ... ... ... ... ... ... ... ... ... ... ... ... ... ... ... ... ... ... ... ... ... ... ... ... ... ... ...
#Ecor61_{ECOR}                 ... ... ... ... ... ... ... ... ... ... ... ... ... ... ... ... ... ... ... ... ... ... ... ... ... ... ... ... ... ... ... ... ...
#Ecor62_{ECOR}                 ... ... ... ... ... ... ... ... ... ... ... ... ... ... ... ... ... ... ... ... ... ... ... ... ... ... ... ... ... ... ... ... ...
#Ecor63_{ECOR}                 ... ... ... ... ... ... ... ... ... ... ... ... ... ... ... ... ... ... ... ... ... ... ... ... ... ... ... ... ... ... ... ... ...
#F1215_{Isolates}              ... ... ... ... ... ... ..T ... ... ..T ... ... ..A ... ... ... ..T ... ... ... ... ... ... ... ... ... ... ... ... ... ... ... ...
#F1_{Isolates}                 ... ... ... ... ... ... ... ... ... ... ... ... ... ... ... ... ... ... ... ... ... ... ... ... ... ... ... ... ... ... ... ... ...
#F287_{Isolates}               ... ... ... ... ... ... ..T ... ... ..T ... ... ..A ... ... ... ..T ... ... ... ... ... ... ... ... ... ... ... ... ... ... ... ...
#F385_{Isolates}               ... ... ... ... ... ... ... ... ... ... ... ... ... ... ... ... ... ... ... ... ... ... ... ... ... ... ... ... ... ... ... ... ...
#F557_{Isolates}               ... ... ... ... ... ... ..T ... ... ... ... ... ..A ... ... ... ..T ... ... ... ... ... ... ... ... ... ... ... ... ... ... ... ...
#U2388_{Isolates}              ... ... ... ... ... ... ... ... ... ... ... ... ... ... ... ... ... ... ... ... ... ... ... ... ... ... ... ... ... ... ... ... ...
#U2873_{Isolates}              ... ... ... ... ... ... ... ... ... ... ... ... ... ... ... ... ... ... ... ... ... ... ... ... ... ... ... ... ... ... ... ... ...
#U3104_{Isolates}              ... ... ... ... ... ... ..T ... ... ... ... ... ..A ... ... ... ..T ... ... ... ... ... ... ... ... ... ... A.. ... ... ... ... ...
#U3145_{Isolates}              ... ... ... ... ... ... ... ... ... ... ... ... ... ... ... ... ... ... ... ... ... ... ... ... ... ... ... ... ... ... ... ... ...
#U3362_{Isolates}              ... ... ... ... ... ... ... ... ... ... ... ... ... ... ... ... ... ... ... ... ... ... ... ... ... ... ... ... ... ... ... ... ...
#U3407_{Isolates}              ... ... ... ... ... ... ... ... ... ... ... ... ... ... ... ... ... ... ... ... ... ... ... ... ... ... ... ... ... ... ... ... ...
#U3454_{Isolates}              ... ... ... ... ... ... ... ... ... ... ... ... ... ... ... ... ... ... ... ... ... ... ... ... ... ... ... ... ... ... ... ... ...
#U3622_{Isolates}              ... ... ... ... ... ... ..T ... ... ... ... ... ..A ... ... ... ..T ... ... ... ... ... ... ... ... ... ... ... ... ... ... ... ...
#U4191_{Isolates}              ... ... ... ... ... ... ..T ... ... ... ... ... ..A ... ... ... ..T ... ... ... ... ... ... ... ... ... ... A.. ... A.. ... ... ...
#U4252_{Isolates}              ... ... ... ... ... ... ..T ... ... ... ... ... ..A ... ... ... ..T ... ... ... ... ... ... ... ... ... ... A.. ... A.. ... ... ...
#U4437_{Isolates}              ... ... ... ... ... ... ... ... ... ... ... ... ... ... ... ... ... ... ... ... ... ... ... ... ... ... ... ... ... ... ... ... ...
#U5033_{Isolates}              ... ... ... ... ... ... ..T ... ... ... ... ... ..A ... ... ... ..T ... ... ... ... ... ... ... ... ... ... A.. ... A.. ... ... ...
#V10744_{Isolates}             ... ... ... ... ... ... ..T ... ... ... ... ... ..A ... ... ... ..T ... ... ... ... ... ... ... ... ... ... ... ... ... ... ... ...
#V9261_{Isolates}              ... ... ... ... ... ... ..T ... ... ... ... ... ..A ... ... ... ..T ... ... ... ... ... ... ... ... ... ... ... ... ... ... ... ...
#V9343_{Isolates}              ... ... ... ... ... ... ..T ... ... ... ... ... ..A ... ... ... ..T ... ... ... ... ... ... ... ... ... ... ... ... ... ... ... ...
#W7483_{Isolates}              ... ... ... ... ... ... ... ... ... ... ... ... ... ... ... ... ... ... ... ... ... ... ... ... ... ... ... ... ... ... ... ... ...
#W8987_{Isolates}              ... ... ... ... ... ... ..T ... ... ... ... ... ..A ... ... ... ..T ... ... ... ... ... ... ... ... ... ... A.. ... A.. ... ... ...
#W9763_{Isolates}              ... ... ... ... ... ... ..T ... ... ... ... ... ..A ... ... ... ..T ... ... ... ... ... ... ... ... ... ... A.. ... A.. ... ... ...
#W9887_{Isolates}              ... ... ... ... ... ... ..T ... ... ... ... ... ..A ... ... ... ..T ... ... ... ... ... ... ... ... ... ... A.. ... A.. ... ... ...
#F560_{Isolates}               ... ... ... ... ... ... ... ... ... ... ... ... ... ... ... ... ... ... ... ... ... ... ... ... ... ... ... ... ... ... ... ... ...
#F569_{Isolates}               ... ... ... ... ... ... ..T ... ... ... ... ... ..A ... ... ... ..T ... ... ... ... ... ... ... ... ... ... ... ... ... ... ... ...
#F742_{Isolates}               ... ... ... ... ... ... ..T ... ... ... ... ... ..A ... ... ... ..T ... ... ... ... ... ... ... ... ... ... ... ... ... ... ... ...
#F775_{Isolates}               ... ... ... ... ... ... ..T ... ... ... ... ... ..A ... ... ... ..T ... ... ... ... ... ... ... ... ... ... A.. ... A.. ... ... ...
#F785_{Isolates}               ... ... ... ... ... ... ..T ... ... ..T ... ... ..A ... ... ... ..T ... ... ... ... ... ... ... ... ... ... ... ... ... ... ... ...
#i484_{Isolates}               ... ... ... ... ... ... ... ... ... ... ... ... ... ... ... ... ... ... ... ... ... ... ... ... ... ... ... ... ... ... ... ... ...
#J96_{Isolates}                ... ... ... ... ... ... ... ... ... ... ... ... ... ... ... ... ... ... ... ... ... ... ... ... ... ... ... ... ... ... ... ... ...
#E.coli_CFT073_{Genomes}       ... ... ... ... ... ... ... ... ... ... ... ... ... ... ... ... ... ... ... ... ... ... ... ... ... ... ... ... ... ... ... ... ...
#ST4723_{Isolates}             ... ... ... ... ... ... ..T ... ... ... ... ... ..A ... ... ... ..T ... ... ... ... ... ... ... ... ... ... A.. ... ... ... ... ...
#St5119_{Isolates}             ... ... ... ... ... ... ... ... ... ... ... ... ... ... ... ... ... ... ... ... ... ... ... ... ... ... ... ... ... ... ... ... ...
#Ecor64_{ECOR}                 ... ... ... ... ... ... ... ... ... ... ... ... ... ... ... ... ... ... ... ... ... ... ... ... ... ... ... ... ... ... ... ... ...
#Ecor65_{ECOR}                 ... ... ... ... ... ... ... ... ... ... ... ... ... ... ... ... ... ... ... ... ... ... ... ... ... ... ... ... ... ... ... ... ...
#Ecor67_{ECOR}                 ... ... ... ... ... ... ..T ... ... ... ... ... ..A ... ... ... ..T ... ... ... ... ... ... ... ... ... ... A.. ... ... ... ... ...
#Ecor70_{ECOR}                 ... ... ... ... ... ... ..T ... ... ... ... ... ..A ... ... ... ..T ... ... ... ... ... ... ... ... ... ... ... ... ... ... ... ...
#Ecor71_{ECOR}                 ... ... ... ... ... ... ..T ... ... ... ... ... ..A ... ... ... ..T ... ... ... ... ... ... ... ... ... ... ... ... ... ... ... ...
#E.coli_536_{Genomes}          ... ... ... ... ... ... ... ... ... ... ... ... ... ... ... ... ... ... ... ... ... ... ... ... ... ... ... ... ... ... ... ... ...
#E.coli_F11_{Genomes}          ... ... ... ... ... ... ... ... ... ... ... ... ... ... ... ... ... ... ... ... ... ... ... ... ... ... ... ... ... ... ... ... ...
#E10092_{Isolates}             ... ... ... ... ... ... ..T ... ... ... ... ... ..A ... ... ... ..T ... ... ... ... ... ... ... ... ... ... A.. ... A.. ... ... ...
#E.coli_UTI89_{Genomes}        ... ... ... ... ... ... ... ... ... ... ... ... ... ... ... ... ... ... ... ... ... ... ... ... ... ... ... ... ... ... ... ... ...
#E.coli_APEC_01_{Genomes}      ... ... ... ... ... ... ... ... ... ... ... ... ... ... ... ... ... ... ... ... ... ... ... ... ... ... ... ... ... ... ... ... ...
#Ecor72_{ECOR}                 ... ... ... ... ... ... ..T ... ... ... ... ... ..A ... ... ... ..T ... ... ... ... ... ... ... ... ... ... ... ... ... ... ... ...
#Ecor12_{ECOR}                 ... ... ... ... ... ... ..T ... ... ..T ... ... ..A ... ... ... ..T ... ... ... ... ... ... ... ... ... ... ... ... ... ... ... ...
#Ecor13_{ECOR}                 ... ... ... ... ... ... ..T ... ... ..T ... ... ..A ... ... ... ..T ... ... ... ... ... ... ... ... ... ... ... ... ... ... ... ...
#Ecor14_{ECOR}                 ... ... ... ... ... ... ..T ... ... ..T ... ... ..A ... ... ... ..T ... ... ... ... ... ... ... ... ... ... ... ... ... ... ... ...
#Ecor15_{ECOR}                 ... ... ... ... ... ... ..T ... ... ... ... ... ..A ... ... ... ..T ... ... ... ... ... ... ... ... ... ... A.. ... A.. ... ... ...
#Ecor18_{ECOR}                 ... ... ... ... ... ... ..T ... ... ... ... ... ..A ... ... ... ..T ... ... ... ... ... ... ... ... ... ... A.. ... A.. ... ... ...
#Ecor19_{ECOR}                 ... ... ... ... ... ... ..T ... ... ... ... ... ..A ... ... ... ..T ... ... ... ... ... ... ... ... ... ... A.. ... A.. ... ... ...
#Ecor20_{ECOR}                 ... ... ... ... ... ... ..T ... ... ... ... ... ..A ... ... ... ..T ... ... ... ... ... ... ... ... ... ... A.. ... A.. ... ... ...
#Ecor21_{ECOR}                 ... ... ... ... ... ... ..T ... ... ... ... ... ..A ... ... ... ..T ... ... ... ... ... ... ... ... ... ... A.. ... A.. ... ... ...
#Ecor22_{ECOR}                 ... ... ... ... ... ... ..T ... ... ... ... ... ..A ... ... ... ..T ... ... ... ... ... ... ... ... ... ... A.. ... A.. ... ... ...
#Ecor23_{ECOR}                 ... ... ... ... ... ... ... ... ... ... ... ... ... ... ... ... ... ... ... ... ... ... ... ... ... ... ... ... ... ... ... ... ...
#Ecor24_{ECOR}                 ... ... ... ... ... ... ..T ... ... ... ... ... ..A ... ... ... ..T ... ... ... ... ... ... ... ... ... ... A.. ... ... ... ... ...
#Ecor25_{ECOR}                 ... ... ... ... ... ... ..T ... ... ..T ... ... ..A ... ... ... ..T ... ... ... ... ... ... ... ... ... ... ... ... ... ... ... ...
#Ecor26_{ECOR}                 ... ... ... ... ... ... ..T ... ... ... ... ... ..A ... ... ... ..T ... ... ... ... ... ... ... ... ... ... ... ... ... ... ... ...
#ECOR66_{ECOR}                 ... ... ... ... ... ... ... ... ... ... ... ... ... ... ... ... ... ... .A. ... ... ... ... ... ... ... ... ... ... ... ... ... ...
#Ecor27_{ECOR}                 ... ... ... ... ... ... ..T ... ... ... ... ... ..A ... ... ... ..T ... ... ... ... ... ... ... ... ... ... ... ... ... ... ... ...
#ECOR69_{ECOR}                 ... ... ... ... ... ... ..T ... ... ... ... ... ..A ... ... ... ..T ... ... ... ... ... ... ... ... ... ... ... ... ... ... ... ...
#ECOR68_{ECOR}                 ... ... ... ... ... ... ..T ... ... ... ... ... ..A ... ... ... ..T ... ... ... ... ... ... ... ... ... ... A.. ... ... ... ... ...
#Ecor29_{ECOR}                 ... ... ... ... ... ... ..T ... ... ... ... ... ..A ... ... ... ..T ... ... ... ... ... ... ... ... ... ... ... ... ... ... ... ...
#Ecor28_{ECOR}                 ... ... ... ... ... ... ..T ... ... ... ... ... ..A ... ... ... ..T ... ... ... ... ... ... ... ... ... ... A.. ... ... ... ... ...
#U4418_{Isolates}              ... ... ... ... ... ... ..T ... ... ... ... ... ..A ... ... ... ..T ... ... ... ... ... ... ... ... ... ... A.. ... A.. ... ... ...
#Ecor30_{ECOR}                 ... ... ... ... ... ... ..T ... ... ... ... ... ..A ... ... ... ..T ... ... ... ... ... ... ... ... ... ... ... ... ... ... ... ...
#E10094_{Isolates}             ... ... ... ... ... ... ... ... ... ... ... ... ... ... ... ... ... ... ... ... ... ... ... ... ... ... ... ... ... ... ... ... ...
#E10096_{Isolates}             ... ... ... ... ... ... ..T ... ... ..T ... ... ..A ... ... ... ..T ... ... ... ... ... ... ... ... ... ... ... ... ... ... ... ...
#E180_{Isolates}               ... ... ... ... ... ... ..T ... ... ..T ... ... ..A ... ... ... ..T ... ... ... ... ... ... ... ... ... ... ... ... ... ... ... ...
#E10097_{Isolates}             ... ... ... ... ... ... ..T ... ... ..T ... ... ..A ... ... ... ..T ... ... ... ... ... ... ... ... ... ... ... ... ... ... ... ...
#E10099_{Isolates}             ... ... ... ... ... ... ..T ... ... ..T ... ... ..A ... ... ... ..T ... ... ... ... ... ... ... ... ... ... ... ... ... ... ... ...
#E476_{Isolates}               ... ... ... ... ... ... ..T ... ... ..T ... ... ..A ... ... ... ..T ... ... ... ... ... ... ... ... ... ... ... ... ... ... ... ...
#E478_{Isolates}               ... ... ... ... ... ... ... ... ... .T. ... ... ... ... ... ... ... ... ... ... ... ... ... ... ... ... ... ... ... ... ... ... ...
#E7370_{Isolates}              ... ... ... ... ... ... ... ... ... ... ... ... ... ... ... ... ... ... ... ... ... ... ... ... ... ... ... ... ... ... ... ... ...
#Ecor1_{ECOR}                  ... ... ... ... ... ... ..T ... ... ..T ... ... ..A ... ... ... ..T ... ... ... ... ... ... ... ... ... ... ... ... ... ... ... ...
#Ecor2_{ECOR}                  ... ... ... ... ... ... ..T ... ... ..T ... ... ..A ... ... ... ..T ... ... ... ... ... ... ... ... ... ... ... ... ... ... ... ...
#Ecor3_{ECOR}                  ... ... ... ... ... ... ..T ... ... ..T ... ... ..A ... ... ... ..T ... ... ... ... ... ... ... ... ... ... ... ... ... ... ... ...

#E165_{Isolates}               CGT GCC AAT TTA AGT GGA GTA AGT GAA GGG AGT GTG AAT
#E.coli_B171_{Genomes}         A.C ... ... ... ..C ..G ... ... ... ... ... ... ..G
#E.coli_E22_{Genomes}          A.C ... ... ... ..C ..G ... ... ... ... ... ... ..G
#E166_{Isolates}               A.C ... ... ... ..C ..G ... ... ... ... ... ... ...
#E167_{Isolates}               A.C ... ... ... ..C ..G ... ... ... ... ... ... ...
#E174_{Isolates}               A.C ... ... ... ..C ..G ... ... ... ... ... ... ...
#E175_{Isolates}               ... ... ... ... ... ... ... ... ... ... ... ... ...
#E176_{Isolates}               ... ... ... ... ... ... ... ... ... ... ... ... ...
#E177_{Isolates}               ... ... ... ... ... ... ... ... ... ... ... ... ...
#E178_{Isolates}               ... ... ... ... ... ... ... ... ... ... ... ... ...
#E182_{Isolates}               ... ... ... ... ... ... ... ... ... ... ... ... ...
#E294_{Isolates}               A.C ... ... ... ..C ..G ... ... ... ... ... ... ...
#E444_{Isolates}               A.C ... ... ... ..C ..G ... ... ... ... ... ... ...
#E.coli_B7A_{Genomes}          A.C ... ... ... ..C ..G ... ... ... ... ... ... ..G
#E.coli_E24377A_{Genomes}      A.C ... ... ... ..C ..G ... ... ... ... ... ... ..G
#E.coli_E110019_{Genomes}      A.C ... ... ... ..C ..G ... ... ... ... ... ... ..G
#E.coli_K12_{Genomes}          A.C ... ... ... ..C ..G ... ... ... ... ... ... ...
#E.coli_W3110_{Genomes}        A.C ... ... ... ..C ..G ... ... ... ... ... ... ...
#S.flexneri_2A_2457T_{Genomes} A.C ... ... ... ..C ..G ... ... ... ... ... ... ...
#E.coli_53638_{Genomes}        agc gcc aat tta agc ggg gta agt gaa ggg agt gtg aag
#E.coli_101-1_{Genomes}        agc gcc aat tta agc ggg gta agt gaa ggg agt gtg aag
#E.coli_HS_{Genomes}           A.C ... ... ... ..C ..G ... ... ... ... ... ... ..G
#E452_{Isolates}               ... ... ... ... ... ... ... ... ... ... ... ... ...
#E457_{Isolates}               ... ... ... ... ... ... ... ... ... ... ... ... ...
#E464_{Isolates}               ... ... ... ... ... ... ... ... ... ... ... ... ...
#E471_{Isolates}               ... ... ... ... ... ... ... ... ... ... ... ... ...
#E475_{Isolates}               ... ... ... ... ... ... ... ... ... ... ... ... ...
#E10077_{Isolates}             A.C ... ... ... ..C ..G ... ... ... ... ... ... ...
#E10079_{Isolates}             ... ... ... ... ... ... ... ... ... ... ... ... ...
#E10082_{Isolates}             A.C ... ... ... ..C ..G ... ... ... ... ... ... ...
#U2183_{Isolates}              A.C ... ... ... ..C ..G ... ... ... ... ... ... ...
#E10085_{Isolates}             A.C ... ... ... ..C ..G ... ... ... ... ... ... ...
#E10086_{Isolates}             A.C ... ... ... ..C ..G ... ... ... ... ... ... ...
#E10087_{Isolates}             A.C T.. ... ... ..C ..G ... ... ... ... ... ... ...
#E10090_{Isolates}             A.C ... ... ... ..C ..G ... ... ... ... ... ... ...
#E10091_{Isolates}             ... ... ... ... ... ... ... ... ... ... ... ... ...
#Ecor4_{ECOR}                  A.C ... ... ... ..C ..G ... ... ... ... ... ... ...
#Ecor5_{ECOR}                  A.C ... ... ... ..C ..G ... ... ... ... ... ... ...
#Ecor6_{ECOR}                  A.C ... ... ... ..C ..G ... ... ... ... ... ... ...
#Ecor7_{ECOR}                  A.C ... ... ... ..C ..G ... ... ... ... ... ... ...
#Ecor8_{ECOR}                  A.C ... ... ... ..C ..G ... ... ... ... ... ... ...
#Ecor9_{ECOR}                  A.C ... ... ... ..C ..G ... ... ... ... ... ... ...
#Ecor10_{ECOR}                 A.C ... ... ... ..C ..G ... ... ... ... ... ... ...
#Ecor11_{ECOR}                 A.C ... ... ... ..C ..G ... ... ... ... ... ... ...
#S.flexnei_2A_301_{Genomes}    A.C ... ... ... ..C ..G ... ... ... ... ... ... ...
#Ecor31_{ECOR}                 A.C ... ... ... ..C ..G ... ... ... ... ... ... ...
#Ecor32_{ECOR}                 ... ... ... ... ... ... ... ... ... ... ... ... ...
#Ecor33_{ECOR}                 A.C ... ... ... ..C ..G ... ... ... ... ... ... ...
#Ecor34_{ECOR}                 A.C ... ... ... ..C ..G ... ... ... ... ... ... ...
#Ecor45_{ECOR}                 A.C ... ... ... ..C ..G ... ... ... ... ... ... ...
#Ecor51_{ECOR}                 ... ... ... ... ... ... ... ... ... ... ... ... ...
#Ecor52_{ECOR}                 ... ... ... ... ... ... ... ... ... ... ... ... ...
#Ecor53_{ECOR}                 ... ... ... ... ... ... ... ... ... ... ... ... ...
#Ecor54_{ECOR}                 ... ... ... ... ... ... ... ... ... ... ... ... ...
#Ecor55_{ECOR}                 ... ... ... ... ... ... ... ... ... ... ... ... ...
#Ecor57_{ECOR}                 ... ... ... ... ... ... ... ... ... ... ... ... ...
#Ecor56_{ECOR}                 ... ... ... ... ... ... ... ... ... ... ... ... ...
#Ecor59_{ECOR}                 ... ... ... ... ... ... ... ... ... ... ... ... ...
#Ecor60_{ECOR}                 ... ... ... ... ... ... ... ... ... ... ... ... ...
#Ecor61_{ECOR}                 ... ... ... ... ... ... ... ... ... ... ... ... ...
#Ecor62_{ECOR}                 ... ... ... ... ... ... ... ... ... ... ... ... ...
#Ecor63_{ECOR}                 ... ... ... ... ... ... ... ... ... ... ... ... ...
#F1215_{Isolates}              A.C ... ... ... ..C ..G ... ... ... ... ... ... ...
#F1_{Isolates}                 ... ... ... ... ... ... ... ... ... ... ... ... ...
#F287_{Isolates}               A.C ... ... ... ..C ..G ... ... ... ... ... ... ...
#F385_{Isolates}               ... ... ... ... ... ... ... ... ... ... ... ... ...
#F557_{Isolates}               A.C ... ... ... ..C ..G ... ... ... ... ... ... ...
#U2388_{Isolates}              ... ... ... ... ... ... ... ... ... ... ... ... ...
#U2873_{Isolates}              ... ... ... ... ... ... ... ... ... ... ... ... ...
#U3104_{Isolates}              A.C ... ... ... ..C ..G ... ... ... ... ... ... ...
#U3145_{Isolates}              ... ... ... ... ... ... ... ... ... ... ... ... ...
#U3362_{Isolates}              ... ... ... ... ... ... ... ... ... ... ... ... ...
#U3407_{Isolates}              ... ... ... ... ... ... ... ... ... ... ... ... ...
#U3454_{Isolates}              ... ... ... ... ... ... ... ... ... ... ... ... ...
#U3622_{Isolates}              A.C ... ... ... ..C ..G ... ... ... ... ... ... ...
#U4191_{Isolates}              A.C ... ... ... ..C ..G ... ... ... ... ... ... ...
#U4252_{Isolates}              A.C ... ... ... ..C ..G ... ... ... ... ... ... ...
#U4437_{Isolates}              ... ... ... ... ... ... ... ... ... ... ... ... ...
#U5033_{Isolates}              A.C ... ... ... ..C ..G ... ... ... ... ... ... ...
#V10744_{Isolates}             A.C ... ... ... ..C ..G ... ... ... ... ... ... ...
#V9261_{Isolates}              A.C ... ... ... ..C ..G ... ... ... ... ... ... ...
#V9343_{Isolates}              A.C ... ... ... ..C ..G ... ... ... ... ... ... ...
#W7483_{Isolates}              ... ... ... ... ... ... ... ... ... ... ... ... ...
#W8987_{Isolates}              A.C ... ... ... ..C ..G ... ... ... ... ... ... ...
#W9763_{Isolates}              A.C ... ... ... ..C ..G ... ... ... ... ... ... ...
#W9887_{Isolates}              A.C ... ... ... ..C ..G ... ... ... ... ... ... ...
#F560_{Isolates}               ... ... ... ... ... ... ... ... ... ... ... ... ...
#F569_{Isolates}               A.C ... ... ... ..C ..G ... ... ... ... ... ... ...
#F742_{Isolates}               A.C ... ... ... ..C ..G ... ... ... ... ... ... ...
#F775_{Isolates}               A.C ... ... ... ..C ..G ... ... ... ... ... ... ...
#F785_{Isolates}               A.C ... ... ... ..C ..G ... ... ... ... ... ... ...
#i484_{Isolates}               ... ... ... ... ... ... ... ... ... ... ... ... ...
#J96_{Isolates}                ... ... ... ... ... ... ... ... ... ... ... ... ...
#E.coli_CFT073_{Genomes}       ... ... ... ... ... ... ... ... ... ... ... ... ...
#ST4723_{Isolates}             A.C ... ... ... ..C ..G ... ... ... ... ... ... ...
#St5119_{Isolates}             ... ... ... ... ... ... ... ... ... ... ... ... ...
#Ecor64_{ECOR}                 ... ... ... ... ... ... ... ... ... ... ... ... ...
#Ecor65_{ECOR}                 ... ... ... ... ... ... ... ... ... ... ... ... ...
#Ecor67_{ECOR}                 A.C ... ... ... ..C ..G ... ... ... ... ... ... ...
#Ecor70_{ECOR}                 A.C ... ... ... ..C ..G ... ... ... ... ... ... ...
#Ecor71_{ECOR}                 A.C ... ... ... ..C ..G ... ... ... ... ... ... ...
#E.coli_536_{Genomes}          ... ... ... ... ... ... ... ... ... ... ... ... ...
#E.coli_F11_{Genomes}          ... ... ... ... ... ... ... ... ... ... ... ... ...
#E10092_{Isolates}             A.C ... ... ... ..C ..G ... ... ... ... ... ... ...
#E.coli_UTI89_{Genomes}        ... ... ... ... ... ... ... ... ... ... ... ... ...
#E.coli_APEC_01_{Genomes}      ... ... ... ... ... ... ... ... ... ... ... ... ...
#Ecor72_{ECOR}                 A.C ... ... ... ..C ..G ... ... ... ... ... ... ...
#Ecor12_{ECOR}                 A.C ... ... ... ..C ..G ... ... ... ... ... ... ...
#Ecor13_{ECOR}                 A.C ... ... ... ..C ..G ... ... ... ... ... ... ...
#Ecor14_{ECOR}                 A.C ... ... ... ..C ..G ... ... ... ... ... ... ...
#Ecor15_{ECOR}                 A.C ... ... ... ..C ..G ... ... ... ... ... ... ...
#Ecor18_{ECOR}                 A.C ... ... ... ..C ..G ... ... ... ... ... ... ...
#Ecor19_{ECOR}                 A.C ... ... ... ..C ..G ... ... ... ... ... ... ...
#Ecor20_{ECOR}                 A.C ... ... ... ..C ..G ... ... ... ... ... ... ...
#Ecor21_{ECOR}                 A.C ... ... ... ..C ..G ... ... ... ... ... ... ...
#Ecor22_{ECOR}                 A.C ... ... ... ..C ..G ... ... ... ... ... ... ...
#Ecor23_{ECOR}                 ... ... ... ... ... ... ... ... ... ... ... ... ...
#Ecor24_{ECOR}                 A.C ... ... ... ..C ..G ... ... ... ... ... ... ...
#Ecor25_{ECOR}                 A.C ... ... ... ..C ..G ... ... ... ... ... ... ...
#Ecor26_{ECOR}                 A.C ... ... ... ..C ..G ... ... ... ... ... ... ...
#ECOR66_{ECOR}                 ... ... ... ... ... ... ... ... ... ... ... ... ...
#Ecor27_{ECOR}                 A.C ... ... ... ..C ..G ... ... ... ... ... ... ...
#ECOR69_{ECOR}                 A.C ... ... ... ..C ..G ... ... ... ... ... ... ..G
#ECOR68_{ECOR}                 A.C ... ... ... ..C ..G ... ... ... ... ... ... ..G
#Ecor29_{ECOR}                 A.C ... ... ... ..C ..G ... ... ... ... ... ... ...
#Ecor28_{ECOR}                 A.C ... ... ... ..C ..G ... ... ... ... ... ... ...
#U4418_{Isolates}              A.C ... ... ... ..C ..G ... ... ... ... ... ... ..G
#Ecor30_{ECOR}                 A.C ... ... ... ..C ..G ... ... ... ... ... ... ...
#E10094_{Isolates}             ... ... ... ... ... ... ... ... ... ... ... ... ...
#E10096_{Isolates}             A.C ... ... ... ..C ..G ... ... ... ... ... ... ..G
#E180_{Isolates}               A.C ... ... ... ..C ..G ... ... ... ... ... ... ..G
#E10097_{Isolates}             A.C ... ... ... ..C ..G ... ... ... ... ... ... ...
#E10099_{Isolates}             A.C ... ... ... ..C ..G ... ... ... ... ... ... ...
#E476_{Isolates}               A.C ... ... ... ..C ..G ... ... ... ... ... ... ...
#E478_{Isolates}               ... ... ... ... ... ... ... ... ... ... ... ... ...
#E7370_{Isolates}              ... ... ... ... ... ... ... ... ... ... ... ... ...
#Ecor1_{ECOR}                  A.C ... ... ... ..C ..G ... ... ... ... ... ... ...
#Ecor2_{ECOR}                  A.C ... ... ... ..C ..G ... ... ... ... ... ... ...
#Ecor3_{ECOR}                  A.C ... ... ... ..C ..G ... ... ... ... ... ... ...

!Domain=Island1;
#E165_{Isolates}               TTCACCAAGT AAATCCCAAT AATTTAATTA TTGGGATTTG TTATATATAA CTTTATAAAA TCCTAAAATT ACACAAAATT AATAACTGCG AGCATGGTC
#E.coli_B171_{Genomes}         .......GAC .......... ..C....... .......... .......... .........T .......... .......G.. .......... .........
#E.coli_E22_{Genomes}          .......GAC .......... ..C....... .......... .......... .........T .......... .......G.. .......... .........
#E166_{Isolates}               .......GAC .......... ..C....... .......... .......... .........T .......... .......G.. .......... .........
#E167_{Isolates}               .......GAC .......... ..C....... .......... .......... .........T .......... .......G.. .......... .........
#E174_{Isolates}               .......GAC .......... ..C....... .......... .......... .........T .......... .......G.. .......... .........
#E175_{Isolates}               .......... .......... .......... .......... .......... .......... .......... .......... .......... .........
#E176_{Isolates}               .......... .......... .......... .......... .......... .......... .......... .......... .......... .........
#E177_{Isolates}               .......... .......... .......... .......... .......... .......... .......... .......... .......... .........
#E178_{Isolates}               .......... .......... .......... .......... .......... .......... .......... .......... .......... .........
#E182_{Isolates}               .......... .......... .......... .......... .......... .......... .......... .......... .......... .........
#E294_{Isolates}               .......GAC .......... ..C....... .......... .......... .........T .......... .......G.. .......... .........
#E444_{Isolates}               .......GAC .......... ..C....... .......... .......... .........T .......... .......G.. .......... .........
#E.coli_B7A_{Genomes}          .......GAC .......... ..C....... .......... .......... .........T .......... .......G.. .......... .........
#E.coli_E24377A_{Genomes}      .......GAC .......... ..C....... .......... .......... .........T .......... .......G.. .......... .........
#E.coli_E110019_{Genomes}      .......GAC .......... ..C....... .......... .......... .........T .......... .......G.. .......... .........
#E.coli_K12_{Genomes}          .......GAC .......... ..C....... .......... .......... .........T .......... .......G.. .......... .........
#E.coli_W3110_{Genomes}        .......GAC .......... ..C....... .......... .......... .........T .......... .......G.. .......... .........
#S.flexneri_2A_2457T_{Genomes} .......GAC .......... ..C....... .......... .......... .........T .......... .......G.. .......... .........
#E.coli_53638_{Genomes}        ttcaccagac aaatcccaat aacttaatta ttgggatttg ttatatataa ctttataaat tcctaaaatt acacaaagtt aataactgcg agcatggtc
#E.coli_101-1_{Genomes}        .......GAC .......... ..C....... .......... .......... .........T .......... .......G.. .......... .........
#E.coli_HS_{Genomes}           .......GAC .......... ..C....... .......... .......... .........T .......... .......G.. .......... .........
#E452_{Isolates}               .......... .......... .......... .......... .......... .......... .......... .......... .......... .........
#E457_{Isolates}               .......... .......... .......... .......... .......... .......... .......... .......... .......... .........
#E464_{Isolates}               .......... .......... ....C..... .......... .......... .......... .......... .......... .......... .........
#E471_{Isolates}               .......... .......... .......... .......... .......... .......... .......... .......... .......... .........
#E475_{Isolates}               .......... .......... ....C..... .......... .......... .......... .......... .......... .......... .........
#E10077_{Isolates}             .......GAC .......... ..C....... .......... .......... .........T .......... .......G.. .......... .........
#E10079_{Isolates}             .......... .......... .......... .......... .......... .......... .......... .......... .......... .........
#E10082_{Isolates}             .......GAC .......... ..C....... .......... .......... .........T .......... .......G.. .......... .........
#U2183_{Isolates}              .......GAC .......... ..C....... .......... .......... .........T .......... .......G.. .......... .........
#E10085_{Isolates}             .......GAC .......... ..C....... .......... .......... .........T .......... .......G.. .......... .........
#E10086_{Isolates}             .......GAC .......... ..C....... .......... .......... .........T .......... .......G.. .......... .........
#E10087_{Isolates}             .......GAC .......... ..C....... .......... .......... .........T .......... .......G.. .......... .........
#E10090_{Isolates}             .......GAC .......... ..C....... .......... .......... .........T .......... .......G.. .......... .........
#E10091_{Isolates}             .......... .......... .......... .......... .......... .......... .......... .......... .......... .........
#Ecor4_{ECOR}                  .......GAC .......... ..C....... .......... .......... .........T .......... .......G.. .......... .........
#Ecor5_{ECOR}                  .......GAC .......... ..C....... .......... .......... .........T .......... .......G.. .......... .........
#Ecor6_{ECOR}                  .......GAC .......... ..C....... .......... .......... .........T .......... .......G.. .......... .........
#Ecor7_{ECOR}                  .......GAC .......... ..C....... .......... .......... .........T .......... .......G.. .......... .........
#Ecor8_{ECOR}                  .......GAC .......... ..C....... .......... .......... .........T .......... .......G.. .......... .........
#Ecor9_{ECOR}                  .......GAC .......... ..C....... .......... .......... .........T .......... .......G.. .......... .........
#Ecor10_{ECOR}                 .......GAC .......... ..C....... .......... .......... .........T .......... .......G.. .......... .........
#Ecor11_{ECOR}                 .......GAC .......... ..C....... .......... .......... .........T .......... .......G.. .......... .........
#S.flexnei_2A_301_{Genomes}    .......GAC .......... ..C....... .......... .......... .........T .......... .......G.. .......... .........
#Ecor31_{ECOR}                 .......GAC .......... ..C....... .......... .......... .........T .......... .......G.. .......... .........
#Ecor32_{ECOR}                 .......... .......... .......... .......... .......... .......... .......... .......... .......... .........
#Ecor33_{ECOR}                 .......GAC .......... ..C....... .......... .......... .........T .......... .......G.. .......... .........
#Ecor34_{ECOR}                 .......GAC .......... ..C....... .......... .......... .........T .......... .......G.. .......... .........
#Ecor45_{ECOR}                 .......GAC .......... ..C....... .......... .......... .........T .......... .......G.. .......... .........
#Ecor51_{ECOR}                 .......... .......... .......... .......... .......... .......... .......... .......... .......... .........
#Ecor52_{ECOR}                 .......... .......... .......... .......... .......... .......... .......... .......... .......... .........
#Ecor53_{ECOR}                 .......... .......... .......... .......... .......... .......... .......... .......... .......... .........
#Ecor54_{ECOR}                 .......... .......... .......... .......... .......... .......... .......... .......... .......... .........
#Ecor55_{ECOR}                 .......... .......... .......... .......... .......... .......... .......... .......... .......... .........
#Ecor57_{ECOR}                 .......... .......... .......... .......... .......... .......... .......... .......... .......... .........
#Ecor56_{ECOR}                 .......... .......... .......... .......... .......... .......... .......... .......... .......... .........
#Ecor59_{ECOR}                 .......... .......... .......... .......... .......... .......... .......... .......... .......... .........
#Ecor60_{ECOR}                 .......... .......... .......... .......... .......... .......... .......... .......... .......... .........
#Ecor61_{ECOR}                 .......... .......... .......... .......... .......... .......... .......... .......... .......... .........
#Ecor62_{ECOR}                 .......... .......... .......... .......... .......... .......... .......... .......... .......... .........
#Ecor63_{ECOR}                 .......... .......... .......... .......... .......... .......... .......... .......... .......... .........
#F1215_{Isolates}              .......GAC .......... ..C....... .......... .......... .........T .......... .......G.. .......... .........
#F1_{Isolates}                 .......... .......... .......... .......... .......... .......... .......... .......... .......... .........
#F287_{Isolates}               .......GAC .......... ..C....... .......... .......... .........T .......... .......G.. .......... .........
#F385_{Isolates}               .......... .......... .......... .......... .......... .......... .......... .......... .......... .........
#F557_{Isolates}               .......GAC .......... ..C....... .......... .......... .........T .......... .......G.. .......... .........
#U2388_{Isolates}              .......... .......... .......... .......... .......... .......... .......... .......... .......... .........
#U2873_{Isolates}              .......... .......... .......... .......... .......... .......... .......... .......... .......... .........
#U3104_{Isolates}              .......GAC .......... ..C....... .......... .......... .........T .......... .......G.. .......... .........
#U3145_{Isolates}              .......... .......... .......... .......... .......... .......... .......... .......... .......... .........
#U3362_{Isolates}              .......... .......... .......... .......... .......... .......... .......... .......... .......... .........
#U3407_{Isolates}              .......... .......... .......... .......... .......... .......... .......... .......... .......... .........
#U3454_{Isolates}              .......... .......... .......... .......... .......... .......... .......... .......... .......... .........
#U3622_{Isolates}              .......GAC .......... ..C....... .......... .......... .........T .......... .......G.. .......... .........
#U4191_{Isolates}              .......GAC .......... ..C....... .......... .......... .........T .......... .......G.. .......... .........
#U4252_{Isolates}              .......GAC .......... ..C....... .......... .......... .........T .......... .......G.. .......... .........
#U4437_{Isolates}              .......... .......... .......... .......... .......... .......... .......... .......... .......... .........
#U5033_{Isolates}              .......GAC .......... ..C....... .......... .......... .........T .......... .......G.. .......... .........
#V10744_{Isolates}             .......GAC .......... ..C....... .......... .......... .........T .......... .......G.. .......... .........
#V9261_{Isolates}              .......GAC .......... ..C....... .......... .......... .........T .......... .......G.. .......... .........
#V9343_{Isolates}              .......GAC .......... ..C....... .......... .......... .........T .......... .......G.. .......... .........
#W7483_{Isolates}              .......... .......... .......... .......... .......... .......... .......... .......... .......... .........
#W8987_{Isolates}              .......GAC .......... ..C....... .......... .......... .........T .......... .......G.. .......... .........
#W9763_{Isolates}              .......GAC .......... ..C....... .......... .......... .........T .......... .......G.. .......... .........
#W9887_{Isolates}              .......GAC .......... ..C....... .......... .......... .........T .......... .......G.. .......... .........
#F560_{Isolates}               .......... .......... .......... .......... .......... .......... .......... .......... .......... .........
#F569_{Isolates}               .......GAC .......... ..C....... .......... .......... .........T .......... .......G.. .......... .........
#F742_{Isolates}               .......GAC .......... ..C....... .......... .......... .........T .......... .......G.. .......... .........
#F775_{Isolates}               .......GAC .......... ..C....... .......... .......... .........T .......... .......G.. .......... .........
#F785_{Isolates}               .......GAC .......... ..C....... .......... .......... .........T .......... .......G.. .......... .........
#i484_{Isolates}               .......... .......... .......... .......... .......... .......... .......... .......... .......... .........
#J96_{Isolates}                .......... .......... .......... .......... .......... .......... .......... .......... .......... .........
#E.coli_CFT073_{Genomes}       .......... .......... .......... .......... .......... .......... .......... .......... .......... .........
#ST4723_{Isolates}             .......GAC .......... ..C....... .......... .......... .........T .......... .......G.. .......... .........
#St5119_{Isolates}             .......... .......... .......... .......... .......... .......... .......... .......... .......... .........
#Ecor64_{ECOR}                 .......... .......... ....C..... .......... .......... .......... .......... .......... .......... .........
#Ecor65_{ECOR}                 .......... .......... ....C..... .......... .......... .......... .......T.. .......... .......... .........
#Ecor67_{ECOR}                 ........AC .......... ..C....... .......... .......... .........T .......... .......G.. .......... .........
#Ecor70_{ECOR}                 .......GAC .......... ..C....... .......... .......... .........T .......... .......G.. .......... .........
#Ecor71_{ECOR}                 .......GAC .......... ..C....... .......... .......... .........T .......... .......G.. .......... .........
#E.coli_536_{Genomes}          .......... .......... .......... .......... .......... .......... .......... .......... .......... .........
#E.coli_F11_{Genomes}          .......... .......... .......... .......... .......... .......... .......... .......... .......... .........
#E10092_{Isolates}             .......GAC .......... ..C....... .......... .......... .........T .......... .......G.. .......... .........
#E.coli_UTI89_{Genomes}        .......... .......... .......... .......... .......... .......... .......... .......... .......... .........
#E.coli_APEC_01_{Genomes}      .......... .......... .......... .......... .......... .......... .......... .......... .......... .........
#Ecor72_{ECOR}                 .......GAC .......... ..C....... .......... .......... .........T .......... .......G.. .......... .........
#Ecor12_{ECOR}                 .......GAC .......... ..C....... .......... .......... .........T .......... .......G.. .......... .........
#Ecor13_{ECOR}                 .......GAC .......... ..C....... .......... .......... .........T .......... .......G.. .......... .........
#Ecor14_{ECOR}                 .......GAC .......... ..C....... .......... .......... .........T .......... .......G.. .......... .........
#Ecor15_{ECOR}                 .......GAC .......... ..C....... .......... .......... .........T .A........ .......G.. .......... .........
#Ecor18_{ECOR}                 .......... .......... .......... .......... .......... .......... .........G .......... .......... .........
#Ecor19_{ECOR}                 .......GAC .......... ..C....... .......... .......... .........T .......... .......G.. .......... .........
#Ecor20_{ECOR}                 .......GAC .......... ..C....... .......... .......... .........T .......... .......G.. .......... .........
#Ecor21_{ECOR}                 .......GAC .......... ..C....... .......... .......... .........T .......... .......G.. .......... .........
#Ecor22_{ECOR}                 .......GAC .......... ..C....... .......... .......... .........T .......... .......G.. .......... .........
#Ecor23_{ECOR}                 .......... .......... .......... .......... .......... .......... .......... .......... .......... .........
#Ecor24_{ECOR}                 .......GAC .......... ..C....... .......... .......... .........T .......... .......G.. .......... .........
#Ecor25_{ECOR}                 .......GAC .......... ..C....... .......... .......... .........T .......... .......G.. .......... .........
#Ecor26_{ECOR}                 .......GAC .......... ..C....... .......... .......... .........T .......... .......G.. .......... .........
#ECOR66_{ECOR}                 .......... .......... .......... .......... .......... .......... .......G.. .......... .......... .........
#Ecor27_{ECOR}                 .......GAC .......... ..C....... .......... .......... .........T .......... .......G.. .......... .........
#ECOR69_{ECOR}                 .......GAC .......... ..C....... .......... .......... .........T .......... .......G.. .......... .........
#ECOR68_{ECOR}                 .......GAC .......... ..C....... .......... .......... .........T .......... .......G.. .......... .........
#Ecor29_{ECOR}                 .......GAC .......... ..C....... .......... .......... .........T .......... .......G.. .......... .........
#Ecor28_{ECOR}                 .......GAC .......... ..C....... .......... .......... .........T .......... .......G.. .......... .........
#U4418_{Isolates}              .......GAC .......... ..C....... .......... .......... .........T .......... .......G.. .......... .........
#Ecor30_{ECOR}                 .......GAC .......... ..C....... .......... .......... .........T .......... .......G.. .......... .........
#E10094_{Isolates}             .......... .......... .......... .......... .......... .......... .......... .......... .......... .........
#E10096_{Isolates}             .......GAC .......... ..C....... .......... .......... .........T .......... .......G.. .......... .........
#E180_{Isolates}               .......GAC .......... ..C....... .......... .......... .........T .......... .......G.. .......... .........
#E10097_{Isolates}             .......GAC .......... ..C....... .......... .......... .........T .......... .......G.. .......... .........
#E10099_{Isolates}             .......GAC .......... ..C....... .......... .......... .........T .......... .......G.. .......... .........
#E476_{Isolates}               .......GAC .......... ..C....... .......... .......... .........T .......... .......G.. .......... .........
#E478_{Isolates}               .......... .......... .......... .......... .......... .......... .......... .......... .......... .........
#E7370_{Isolates}              .......... .......... .......... .......... .......... .......... .......... .......... .......... .....A...
#Ecor1_{ECOR}                  .......GAC .......... ..C....... .......... .......... .........T .......... .......G.. .......... .........
#Ecor2_{ECOR}                  .......GAC .......... ..C....... .......... .......... .........T .......... .......G.. .......... .........
#Ecor3_{ECOR}                  .......GAC .......... ..C....... .......... .......... .........T .......... .......G.. .......... .........

#E165_{Isolates}               ATACTTTTAT AAATAGAGCA TTGCTATTTT TTCTGCACGC AACTAAATTA ATTTTCGAAC CTGGATGTTC GTTATAAAAA CCATTAATTA ATGACTGGA
#E.coli_B171_{Genomes}         ...T...... C.....C... .......... C......... ..T....... ....C..... .......... .......... ........A. .........
#E.coli_E22_{Genomes}          ...T...... C.....C... .......... C......... ..T....... ....C..... .......... .......... ........A. .........
#E166_{Isolates}               ...T...... C.....C... .......... C......... ..T....... ....C..... .......... .......... ........A. .........
#E167_{Isolates}               ...T...... C.....C... .......... C......... ..T....... ....C..... .......... .......... ........A. .........
#E174_{Isolates}               ...T...... C.....C... .......... C......... ..T....... ....C..... .......... .......... ........A. .........
#E175_{Isolates}               .......... .......... .......... .......... .......... .......... .......... .......... .......... .........
#E176_{Isolates}               .......... .......... .......... .......... .......... .......... .......... .......... .......... .........
#E177_{Isolates}               .......... .......... .......... .......... .......... .......... .......... .......... .......... .........
#E178_{Isolates}               .......... .......... .......... .......... .......... .......... .......... .......... .......... .........
#E182_{Isolates}               .......... .......... .......... .......... .......... .......... .......... .......... .......... .........
#E294_{Isolates}               ...T...... C.....C... .......... C......... ..T....... ....C..... .......... .......... ........A. .........
#E444_{Isolates}               ...T...... C.....C... .......... C......... ..T....... ....C..... .......... .......... ........A. .........
#E.coli_B7A_{Genomes}          ...T...... C.....C... .......... C......... ..T....... ....C..... .......... .......... ........A. .........
#E.coli_E24377A_{Genomes}      ...T...... C.....C... .......... C......... ..T....... ....C..... .......... .......... ........A. .........
#E.coli_E110019_{Genomes}      ...T...... C.....C... .......... C......... ..T....... ....C..... .......... .......... ........A. .........
#E.coli_K12_{Genomes}          ...T...... C.....C... .......... C......... ..T....... ....C..... .......... .......... ........A. .........
#E.coli_W3110_{Genomes}        ...T...... C.....C... .......... C......... ..T....... ....C..... .......... .......... ........A. .........
#S.flexneri_2A_2457T_{Genomes} ...T...... C.....C... .......... C......... ..T....... ....C..... .......... .......... ........A. .........
#E.coli_53638_{Genomes}        atatttttat caatagcgca ttgctatttt ctctgcacgc aattaaatta atttccgaac ctggatgttc gttataaaaa ccattaataa atgactgga
#E.coli_101-1_{Genomes}        ...T...... C.....C... .......... C......... ..T....... ....C..... .......... .......... ........A. .........
#E.coli_HS_{Genomes}           ...T...... C.....C... .......... C......... ..T....... ....C..... .......... .......... ........A. .........
#E452_{Isolates}               .......... .......... .......... .......... .......... .......... .......... .......... .......... .........
#E457_{Isolates}               .......... .......... .......... .......... .......... .......... .......... .......... .......... .........
#E464_{Isolates}               .......... .......... .......... C......... .......... .......... .......... .......... .......... .........
#E471_{Isolates}               .......... .......... .......... .......... .......... .......... .......... .......... .......... .........
#E475_{Isolates}               .......... .......... .......... C......... .......... .......... .......... .......... .......... .........
#E10077_{Isolates}             ...T...... C.....C... .......... C......... ..T....... ....C..... .......... .......... ........A. .........
#E10079_{Isolates}             .......... .......... .......... .......... .......... .......... .......... .......... .......... .........
#E10082_{Isolates}             ...T...... C.....C... .......... C......... ..T....... ....C..... .......... .......... ........A. .........
#U2183_{Isolates}              ...T...... C.....C... .......... C......... ..T....... ....C..... .......... .......... ........A. .........
#E10085_{Isolates}             ...T...... C.....C... .......... C......... ..T....... ....C..... .......... .......... ........A. .........
#E10086_{Isolates}             ...T...... C.....C... .......... C......... ..T....... ....C..... .......... .......... ........A. .........
#E10087_{Isolates}             ...T...... C.....C... .......... C......... ..T....... ....C..... .......... .......... ........A. .........
#E10090_{Isolates}             ...T...... C.....C... .......... C......... ..T....... ....C..... .......... .......... ........A. .........
#E10091_{Isolates}             .......... .......... .......... .......... .......... .......... .......... .......... .......... .........
#Ecor4_{ECOR}                  ...T...... C.....C... .......... C......... ..T....... ....C..... .......... .......... ........A. .........
#Ecor5_{ECOR}                  ...T...... C.....C... .......... C......... ..T....... ....C..... .......... .......... ........A. .........
#Ecor6_{ECOR}                  ...T...... C.....C... .......... C......... ..T....... ....C..... .......... .......... ........A. .........
#Ecor7_{ECOR}                  ...T...... C.....C... .......... C......... ..T....... ....C..... .......... .......... ........A. .........
#Ecor8_{ECOR}                  ...T...... C.....C... .......... C......... ..T....... ....C..... .......... .......... ........A. .........
#Ecor9_{ECOR}                  ...T...... C.....C... .......... C......... ..T....... ....C..... .......... .......... ........A. .........
#Ecor10_{ECOR}                 ...T...... C.....C... .......... C......... ..T....... ....C..... .......... .......... ........A. .........
#Ecor11_{ECOR}                 ...T...... C.....C... .......... C......... ..T....... ....C..... .......... .......... ........A. .........
#S.flexnei_2A_301_{Genomes}    ...T...... C.....C... .......... C......... ..T....... ....C..... .......... .......... ........A. .........
#Ecor31_{ECOR}                 ...T...... C.....C... .......... C......... ..T....... ....C..... .......... .......... ........A. .........
#Ecor32_{ECOR}                 .......... .......... .......... .......... .......... .......... .......... .......... .......... .........
#Ecor33_{ECOR}                 ...T...... C.....C... .......... C......... ..T....... ....C..... .......... .......... ........A. .........
#Ecor34_{ECOR}                 ...T...... C.....C... .......... C......... ..T....... ....C..... .......... .......... ........A. .........
#Ecor45_{ECOR}                 ...T...... C.....C... .......... C......... ..T....... ....C..... .......... .......... ........A. .........
#Ecor51_{ECOR}                 .......... .......... .......... .......... .......... .......... .......... .......... .......... .........
#Ecor52_{ECOR}                 .......... .......... .......... .......... .......... .......... .......... .......... .......... .........
#Ecor53_{ECOR}                 .......... .......... .......... C......... .......... .......... .......... .......... A......... .........
#Ecor54_{ECOR}                 .......... .......... .......... .......... .......... .......... .......... .......... .......... .........
#Ecor55_{ECOR}                 .......... .......... .......... .......... .......... .......... .......... .......... .......... .........
#Ecor57_{ECOR}                 .......... .......... .......... .......... .......... .......... .......... .......... .......... .........
#Ecor56_{ECOR}                 .......... .......... .......... .......... .......... .......... .......... .......... .......... .........
#Ecor59_{ECOR}                 .......... .......... .......... C......... .......... .......... .......... .......... A......... .........
#Ecor60_{ECOR}                 .......... .......... .......... C......... .......... .......... .......... .......... A......... .........
#Ecor61_{ECOR}                 .......... .......... .......... .......... .......... .......... .......... .......... .......... .........
#Ecor62_{ECOR}                 .......... .......... .......... .......... .......... .......... .......... .......... .......... .........
#Ecor63_{ECOR}                 .......... .......... .......... C......... .......... ....C..... .......... .......... ........A. .........
#F1215_{Isolates}              ...T...... C.....C... .......... C......... ..T....... ....C..... .......... .......... ........A. .........
#F1_{Isolates}                 .......... .......... .......... .......... .......... .......... .......... .......... .......... .........
#F287_{Isolates}               ...T...... C.....C... .......... C......... ..T....... ....C..... .......... .......... ........A. .........
#F385_{Isolates}               .......... .......... .......... .......... .......... .......... .......... .......... .......... .........
#F557_{Isolates}               ...T...... C.....C... .......... C......... ..T....... ....C..... .......... .......... ........A. .........
#U2388_{Isolates}              .......... .......... .......... .......... .......... .......... .......... .......... .......... .........
#U2873_{Isolates}              .......... .......... .......... .......... .......... .......... .......... .......... .......... .........
#U3104_{Isolates}              ...T...... C.....C... .......... C......... ..T....... ....C..... .......... .......... ........A. .........
#U3145_{Isolates}              .......... .......... .......... .......... .......... .......... .......... .......... .......... .........
#U3362_{Isolates}              .......... .......... .......... .......... .......... .......... .......... .......... .......... .........
#U3407_{Isolates}              .......... .......... .......... .......... .......... .......... .......... .......... .......... .........
#U3454_{Isolates}              .......... .......... .......... .......... .......... .......... .......... .......... .......... .........
#U3622_{Isolates}              ...T...... C.....C... .......... C......... ..T....... ....C..... .......... .......... ........A. .........
#U4191_{Isolates}              ...T...... C.....C... .......... C......... ..T....... ....C..... .......... .......... ........A. .........
#U4252_{Isolates}              ...T...... C.....C... .......... C......... ..T....... ....C..... .......... .......... ........A. .........
#U4437_{Isolates}              .......... .......... .......... .......... .......... .......... .......... .......... .......... .........
#U5033_{Isolates}              ...T...... C.....C... .......... C......... ..T....... ....C..... .......... .......... ........A. .........
#V10744_{Isolates}             ...T...... C.....C... .......... C......... ..T....... ....C..... .......... .......... ........A. .........
#V9261_{Isolates}              ...T...... C.....C... .......... C......... ..T....... ....C..... .......... .......... ........A. .........
#V9343_{Isolates}              ...T...... C.....C... .......... C......... ..T....... ....C..... .......... .......... ........A. .........
#W7483_{Isolates}              .......... .......... .......... .......... .......... .......... .......... .......... .......... .........
#W8987_{Isolates}              ...T...... C.....C... .......... C......... ..T....... ....C..... .......... .......... ........A. .........
#W9763_{Isolates}              ...T...... C.....C... .......... C......... ..T....... ....C..... .......... .......... ........A. .........
#W9887_{Isolates}              ...T...... C.....C... .......... C......... ..T....... ....C..... .......... .......... ........A. .........
#F560_{Isolates}               .......... .......... .......... C......... .......... .......... .......... .......... A......... .........
#F569_{Isolates}               ...T...... C.....C... .......... C......... ..T....... ....C..... .......... .......... ........A. .........
#F742_{Isolates}               ...T...... C.....C... .......... C......... ..T....... ....C..... .......... .......... ........A. .........
#F775_{Isolates}               ...T...... C.....C... .......... C......... ..T....... ....C..... .......... .......... ........A. .........
#F785_{Isolates}               ...T...... C.....C... .......... C......... ..T....... ....C..... .......... .......... ........A. .........
#i484_{Isolates}               .......... .......... .......... .......... .......... .......... .......... .......... .......... .........
#J96_{Isolates}                .......... .......... .......... C......... .......... .......... .......... .......... A......... .........
#E.coli_CFT073_{Genomes}       .......... .......... .......... .......... .......... .......... .......... .......... .......... .........
#ST4723_{Isolates}             ...T...... C.....C... .......... C......... ..T....... ....C..... .......... .......... ........A. .........
#St5119_{Isolates}             .......... .......... .......... .......... .......... .......... .......... .......... .......... .........
#Ecor64_{ECOR}                 .......... .......... .......... C......... .......... .......... .......... .......... .......... .........
#Ecor65_{ECOR}                 .......... .......... .......... C......... .......... .......... .......... .......... .......... .........
#Ecor67_{ECOR}                 ...T...... C.....C... .......... C......... ..T....... ....C..... .......... .......... ........A. .........
#Ecor70_{ECOR}                 ...T...... C.....C... .......... C......... ..T....... ....C..... .......... .......... ........A. .........
#Ecor71_{ECOR}                 ...T...... C.....C... .......... C......... ..T....... ....C..... .......... .......... ........A. .........
#E.coli_536_{Genomes}          .......... .......... .......... .......... .......... .......... .......... .......... .......... .........
#E.coli_F11_{Genomes}          .......... .......... .......... .......... .......... .......... .......... .......... .......... .........
#E10092_{Isolates}             ...T...... C.....C... .......... C......... ..T....... ....C..... .......... .......... ........A. .........
#E.coli_UTI89_{Genomes}        .......... .......... .......... .......... .......... .......... .......... .......... .......... .........
#E.coli_APEC_01_{Genomes}      .......... .......... .......... .......... .......... .......... .......... .......... .......... .........
#Ecor72_{ECOR}                 ...T...... C.....C... .......... C......... ..T....... ....C..... .......... .......... ........A. .........
#Ecor12_{ECOR}                 ...T...... C.....C... .......... C......... ..T....... ....C..... .......... .......... ........A. .........
#Ecor13_{ECOR}                 ...T...... C.....C... .......... C......... ..T....... ....C..... .......... .......... ........A. .........
#Ecor14_{ECOR}                 ...T...... C.....C... .......... C......... ..T....... ....C..... .......... .......... ........A. .........
#Ecor15_{ECOR}                 ...T...... C.....C... .......... C......... ..T....... ....C..... .......... .......... ........A. .........
#Ecor18_{ECOR}                 .......... .......... .......... C......... .......... .......... .......... .......... .......... .........
#Ecor19_{ECOR}                 ...T...... C.....C... .......... C......... ..T....... ....C..... .......... .......... ........A. .........
#Ecor20_{ECOR}                 ...T...... C.....C... .......... C......... ..T....... ....C..... .......... .......... ........A. .........
#Ecor21_{ECOR}                 ...T...... C.....C... .......... C......... ..T....... ....C..... .......... .......... ........A. .........
#Ecor22_{ECOR}                 ...T...... C.....C... .......... C......... ..T....... ....C..... .......... .......... ........A. .........
#Ecor23_{ECOR}                 .......... .......... .......... .......... .......... .......... .......... .......... .......... .........
#Ecor24_{ECOR}                 ...T...... C.....C... .......... C......... ..T....... ....C..... .......... .......... ........A. .........
#Ecor25_{ECOR}                 ...T...... C.....C... .......... C......... ..T....... ....C..... .......... .......... ........A. .........
#Ecor26_{ECOR}                 ...T...... C.....C... .......... C......... ..T....... ....C..... .......... .......... ........A. .........
#ECOR66_{ECOR}                 .......... .......... .......... C......... .......... .......... .......... .......... .......... .........
#Ecor27_{ECOR}                 ...T...... C.....C... .......... C......... ..T....... ....C..... .......... .......... ........A. .........
#ECOR69_{ECOR}                 ...T...... C.....C... .......... C......... ..T....... ....C..... .......... .......... ........A. .........
#ECOR68_{ECOR}                 ...T...... C.....C... .......... C......... ..T....... ....C..... .......... .......... ........A. .........
#Ecor29_{ECOR}                 ...T...... C.....C... .......... C......... ..T....... ....C..... .......... .......... ........A. .........
#Ecor28_{ECOR}                 ...T...... C.....C... .......... C......... ..T....... ....C..... .......... .......... ........A. .........
#U4418_{Isolates}              ...T...... C.....C... .......... C......... ..T....... ....C..... .......... .......... ........A. .........
#Ecor30_{ECOR}                 ...T...... C.....C... .......... C......... ..T....... ....C..... .......... .......... ........A. .........
#E10094_{Isolates}             .......... .......... .......... C......... .......... .......... .......... .......... .......... .........
#E10096_{Isolates}             ...T...... C.....C... .......... C......... ..T....... ....C..... .......... .......... ........A. .........
#E180_{Isolates}               ...T...... C.....C... .......... C......... ..T....... ....C..... .......... .......... ........A. .........
#E10097_{Isolates}             ...T...... C.....C... .......... C......... ..T....... ....C..... .......... .......... ........A. .........
#E10099_{Isolates}             ...T...... C.....C... .......... C......... ..T....... ....C..... .......... .......... ........A. .........
#E476_{Isolates}               ...T...... C.....C... .......... C......... ..T....... ....C..... .......... .......... ........A. .........
#E478_{Isolates}               .......... .......... .......... C......... .......... .......... .......... .......... .......... .........
#E7370_{Isolates}              .......... .......... .......... C......... .......... .......... .......... .......... .......... .........
#Ecor1_{ECOR}                  ...T...... C.....C... .......... C......... ..T....... ....C..... .......... .......... ........A. .........
#Ecor2_{ECOR}                  ...T...... C.....C... .......... C......... ..T....... ....C..... .......... .......... ........A. .........
#Ecor3_{ECOR}                  ...T...... C.....C... .......... C......... ..T....... ....C..... .......... .......... ........A. .........

#E165_{Isolates}               TTGTTACTGC ATTCGCAGGC AAAACCTGAC ATAACCAGAG AATACTGGTG AAGTCGGGTT TTTTTGTTTA TAAAAAAGG
#E.coli_B171_{Genomes}         .......... .......... .......... .......... .......... .......... .......... .........
#E.coli_E22_{Genomes}          .......... .......... .......... .......... .......... .......... .......... .........
#E166_{Isolates}               .......... .......... .......... .......... .......... .......... .......... .........
#E167_{Isolates}               .......... .......... .......... .......... .......... .......... .......... .........
#E174_{Isolates}               .......... .......... .......... .......... .......... .......... .......... .........
#E175_{Isolates}               .......... .......... .......... .......... .......... .......... .......... .........
#E176_{Isolates}               .......... .......... .......... .......... .......... .......... .......... .........
#E177_{Isolates}               .......... .......... .......... .......... .......... .......... .......... .........
#E178_{Isolates}               .......... .......... .......... .......... .......... .......... .......... .........
#E182_{Isolates}               .......... .......... .......... .......... .......... .......... .......... .........
#E294_{Isolates}               .......... .......... .......... .......... .......... .......... .......... .........
#E444_{Isolates}               .......... .......... .......... .......... .......... .......... .......... .........
#E.coli_B7A_{Genomes}          .......... .......... .......... .......... .......... .......... .......... .........
#E.coli_E24377A_{Genomes}      .......... .......... .......... .......... .......... .......... .......... .........
#E.coli_E110019_{Genomes}      .......... .......... .......... .......... .......... .......... .......... .........
#E.coli_K12_{Genomes}          .......... .......... .......... .......... .......... .......... .......... .........
#E.coli_W3110_{Genomes}        .......... .......... .......... .......... .......... .......... .......... .........
#S.flexneri_2A_2457T_{Genomes} .......... .......... .......... .......... .......... .......T.. .......... .........
#E.coli_53638_{Genomes}        ttgttactgc attcgcaggc aaaatctgac ataaccagag aatactggtg aagtcgggtt tttttgttta taaaaaagg
#E.coli_101-1_{Genomes}        .......... .......... .......... .......... .......... .......T.. .......... .........
#E.coli_HS_{Genomes}           .......... .......... .......... .......... .......... .......... .......... .........
#E452_{Isolates}               .......... .......... .......... .......... .......... .......... .......... .........
#E457_{Isolates}               .......... .......... .......... .......... .......... .......... .......... .........
#E464_{Isolates}               .......... .......... .......... .......... .......... .......... .......... .........
#E471_{Isolates}               .......... .......... .......... .......... .......... .......... .......... .........
#E475_{Isolates}               .......... .......... .......... .......... .......... .......... .......... .........
#E10077_{Isolates}             .......... .......... .......... .......... .......... .......... .......... .........
#E10079_{Isolates}             .......... .......... .......... .......... .......... .......... .......... .........
#E10082_{Isolates}             .......... .......... .......... .......... .......... .......... .......... .........
#U2183_{Isolates}              .......... .......... .......... .......... .......... .......... .......... .........
#E10085_{Isolates}             .......... .......... .......... .......... .......... .......... .......... .........
#E10086_{Isolates}             .......... .......... .......... .......... .......... .......... .......... .........
#E10087_{Isolates}             .......... .......... .......... .......... .......... .......... .......... .........
#E10090_{Isolates}             .......... .......... .......... .......... .......... .......... .......... .........
#E10091_{Isolates}             .......... .......... .......... .......... .......... .......... .......... .........
#Ecor4_{ECOR}                  .......... .......... .......... .......... .......... .......... .......... .........
#Ecor5_{ECOR}                  .......... .......... .......... .......... .......... .......... .......... .........
#Ecor6_{ECOR}                  .......... .......... .......... .......... .......... .......... .......... .........
#Ecor7_{ECOR}                  .......... .......... .......... .......... .......... .......... .......... .........
#Ecor8_{ECOR}                  .......... .......... .......... .......... .......... .......... .......... .........
#Ecor9_{ECOR}                  .......... .......... .......... .......... .......... .......... .......... .........
#Ecor10_{ECOR}                 .......... .......... .......... .......... .......... .......... .......... .........
#Ecor11_{ECOR}                 .......... .......... .......... .......... .......... .......... .......... .........
#S.flexnei_2A_301_{Genomes}    .......... .......... .......... .......... .......... .......T.. .......... .........
#Ecor31_{ECOR}                 .......... .......... .......... .......... .......... .......T.. .......... .........
#Ecor32_{ECOR}                 .......... .......... .......... .......... .......... .......... .......... .........
#Ecor33_{ECOR}                 .......... .......... .......... .......... .......... .......... .......... .........
#Ecor34_{ECOR}                 .......... .......... .......... .......... .......... .......... .......... .........
#Ecor45_{ECOR}                 .......... .......... .......... .......... .......... .......... .......... .........
#Ecor51_{ECOR}                 .......... .......... .......... .......... .......... .......... .......... .........
#Ecor52_{ECOR}                 .......... .......... .......... .......... .......... .......... .......... .........
#Ecor53_{ECOR}                 .......... .......... .......... .......... .......... .......... .......... .........
#Ecor54_{ECOR}                 .......... .......... .......... .......... .......... .......... .......... .........
#Ecor55_{ECOR}                 .......... .......... .......... .......... .......... .......... .......... .........
#Ecor57_{ECOR}                 .......... .......... .......... .......... .......... .......... .......... .........
#Ecor56_{ECOR}                 .......... .......... .......... .......... .......... .......... .......... .........
#Ecor59_{ECOR}                 .......... .......... .......... .......... .......... .......... .......... .........
#Ecor60_{ECOR}                 .......... .......... .......... .......... .......... .......... .......... .........
#Ecor61_{ECOR}                 .......... .......... .......... .......... .......... .......... .......... .........
#Ecor62_{ECOR}                 .......... .......... .......... .......... .......... .......... .......... .........
#Ecor63_{ECOR}                 .......... .......... .......... .......... .......... .......... .......... .........
#F1215_{Isolates}              .......... T......... .......... .......... .......... .......... A......... .........
#F1_{Isolates}                 .......... .......... .......... .......... .......... .......... .......... .........
#F287_{Isolates}               .......... T......... .......... .......... .......... .......... A......... .........
#F385_{Isolates}               .......... .......... .......... .......... .......... .......... .......... .........
#F557_{Isolates}               .......... .......... .......... .......... .......... .......... .......... .........
#U2388_{Isolates}              .......... .......... .......... .......... .......... .......... .......... .........
#U2873_{Isolates}              .......... .......... .......... .......... .......... .......... .......... .........
#U3104_{Isolates}              .......... .......... .......... .......... .......... .......... .......... .........
#U3145_{Isolates}              .......... .......... .......... .......... .......... .......... .......... .........
#U3362_{Isolates}              .......... .......... .......... .......... .......... .......... .......... .........
#U3407_{Isolates}              .......... .......... .......... .......... .......... .......... .......... .........
#U3454_{Isolates}              .......... .......... .......... .......... .......... .......... .......... .........
#U3622_{Isolates}              .......... .......... .......... .......... .......... .......... .......... .........
#U4191_{Isolates}              .......... .......... .......... .......... .......... .......... .......... .........
#U4252_{Isolates}              .......... .......... .......... .......... .......... .......... .......... .........
#U4437_{Isolates}              .......... .......... .......... .......... .......... .......... .......... .........
#U5033_{Isolates}              .......... .......... .......... .......... .......... .......... .......... .........
#V10744_{Isolates}             .......... .......... .......... .......... .......... .......... .......... .........
#V9261_{Isolates}              .......... .......... .......... .......... .......... .......... .......... .........
#V9343_{Isolates}              .......... .......... .......... .......... .......... .......... .......... .........
#W7483_{Isolates}              .......... .......... .......... .......... .......... .......... .......... .........
#W8987_{Isolates}              .......... .......... .......... .......... .......... .......A.. .......... .........
#W9763_{Isolates}              .......... .......... .......... .......... .......... .......... .......... .........
#W9887_{Isolates}              .......... .......... .......... .......... .......... .......... .......... .........
#F560_{Isolates}               .......... .......... .......... .......... .......... .......... .......... .........
#F569_{Isolates}               .......... .......... .......... .......... .......... .......... .......... .........
#F742_{Isolates}               .......... .......... .......... .......... .......... .......... .......... .........
#F775_{Isolates}               .......... .......... .......... .......... .......... .......... .......... .........
#F785_{Isolates}               .......... .......... .......... .......... .......... .......... .......... .........
#i484_{Isolates}               .......... .......... .......... .......... .......... .......... .......... .........
#J96_{Isolates}                .......... .......... .......... .......... .......... .......... .......... .........
#E.coli_CFT073_{Genomes}       .......... .......... .......... .......... .......... .......... .......... .........
#ST4723_{Isolates}             .......... .......... .......... .......... .......... .......... .......... .........
#St5119_{Isolates}             .......... .......... .......... .......... .......... .......... .......... .........
#Ecor64_{ECOR}                 .......... .......... .......... .......... .......... .......... .......... .........
#Ecor65_{ECOR}                 .......... .......... .......... .......... .......... .......... .......... .........
#Ecor67_{ECOR}                 .......... .......... .......... .......... .......... .......... .......... .........
#Ecor70_{ECOR}                 .......... .......... .......... .......... .......... .......... .......... .........
#Ecor71_{ECOR}                 .......... .......... .......... .......... .......... .......... .......... .........
#E.coli_536_{Genomes}          .......... .......... .......... .......... .......... .......... .......... .........
#E.coli_F11_{Genomes}          .......... .......... .......... .......... .......... .......... .......... .........
#E10092_{Isolates}             .......... .......... .......... .......... .......... .......... .......... .........
#E.coli_UTI89_{Genomes}        .......... .......... .......... .......... .......... .......... .......... .........
#E.coli_APEC_01_{Genomes}      .......... .......... .......... .......... .......... .......... .......... .........
#Ecor72_{ECOR}                 .......... .......... .......... .......... .......... .......... .......... .........
#Ecor12_{ECOR}                 .......... .......... .......... .......... .......... .......... .......... .........
#Ecor13_{ECOR}                 .......... .......... .......... .......... .......... .......... .......... .........
#Ecor14_{ECOR}                 .......... .......... .......... .......... .......... .......... .......... .........
#Ecor15_{ECOR}                 .......... .......... .......... .......... .......... .......... .......... .........
#Ecor18_{ECOR}                 .......... .......... .......... .......... .......... .......... .......... .........
#Ecor19_{ECOR}                 .......... .......... .......... .......... .......... .......... .......... .........
#Ecor20_{ECOR}                 .......... .......... .......... .......... .......... .......T.. .......... .........
#Ecor21_{ECOR}                 .......... .......... .......... .......... .......... .......T.. .......... .........
#Ecor22_{ECOR}                 .......... .......... .......... .......... .......... .......... .......... .........
#Ecor23_{ECOR}                 .......... .......... .......... .......... .......... .......... .......... .........
#Ecor24_{ECOR}                 .......... .......... .......... .......... .......... .......... .......... .........
#Ecor25_{ECOR}                 .......... .......... .......... .......... .......... .......... .......... .........
#Ecor26_{ECOR}                 .......... .......... .......... .......... .......... .......... .......... .........
#ECOR66_{ECOR}                 .......... .......... .......... .......... .......... .......... .......... .........
#Ecor27_{ECOR}                 .......... .......... .......... .......... .......... .......... .......... .........
#ECOR69_{ECOR}                 .......... .......... .......... .......... .......... .......... .......... .........
#ECOR68_{ECOR}                 .......... .......... .......... .......... .......... .......... .......... .........
#Ecor29_{ECOR}                 .......... .......... .......... .......... .......... .......... .......... .........
#Ecor28_{ECOR}                 .......... .......... .......... .......... .......... .......... .......... .........
#U4418_{Isolates}              .......... .......... .......... .......... .......... .......... .......... .........
#Ecor30_{ECOR}                 .......... .......... .......... .......... .......... .......... .......... .........
#E10094_{Isolates}             .......... .......... .......... .......... .......... .......... .......... .........
#E10096_{Isolates}             .......... .......... .......... .......... .......... .......... .......... .........
#E180_{Isolates}               .......... .......... .......... .......... .......... .......... .......... .........
#E10097_{Isolates}             .......... .......... .......... .......... .......... .......... .......... .........
#E10099_{Isolates}             .......... .......... .......... .......... .......... .......... .......... .........
#E476_{Isolates}               .......... .......... .......... .......... .......... .......... .......... .........
#E478_{Isolates}               .......... ...T...... .......... .......... .......... .......... .......... .........
#E7370_{Isolates}              .......... .......... .......... .......... .......... .......... .......... .........
#Ecor1_{ECOR}                  .......... .......... .......... .......... .......... .......... .......... .........
#Ecor2_{ECOR}                  .......... .......... .......... .......... .......... .......... .......... .........
#Ecor3_{ECOR}                  .......... .......... .......... .......... .......... .......... .......... .........
