# Supplementary material for: Fate of the H-NS–Repressed bgl Operon in Evolution of Escherichia coli
Source: PLoS Genet. 2009 Mar 6;5(3):e1000405. doi: 10.1371/journal.pgen.1000405 (PMC2646131; doi:10.1371/journal.pgen.1000405)
Supplement: Dataset S1 — Sequences used for phylogenetic analyses. (0.11 MB ZIP) [file pgen.1000405.s010.zip › Enterobacteriaceae-16sRNAs.meg]

#mega
!Title Enterobacteriaceae-16sRNAs;
!Format DataType=DNA indel=-;

#Enterobacter_sp._638
AACGCTGGCGGCAGGCCTAACACATGCAAGTCGAGCGGTAGCACAGGG--AGCTTGCT--
CCTGGGTGACGAGCGGCGGACGGGTGAGTAATGTCTGGGAAACTGCCTGATGGAGGGGGA
TAACTACTGGAAACGGTAGCTAATACCGCATAACGTCGCAAGACCAAAGAGGGGGAC---
-------CTTC----GGGCCTCTTGCCATCAGATGTGCCCAGATGGGATTAGCTAGTAGG
TGGGGTAATGGCTCACCTAGGCGACGATCCCTAGCTGGTCTGAGAGGATGACCAGCCACA
CTGGAACTGAGACACGGTCCAGACTCCTACGGGAGGCAGCAGTGGGGAATATTGCACAAT
GGGCGCAAGCCTGATGCAGCCATGCCGCGTGTATGAAGAAGGCCTTCGGGTTGTAAAGTA
CTTTCAGCGAGGAGGAAGGCATTGTGGTTAATAACCACAGTGATTGACGTTACTCGCAGA
AGAAGCACCGGCTAACTCCGTGCCAGCAGCCGCGGTAATACGGAGGGTGCAAGCGTTAAT
CGGAATTACTGGGCGTAAAGCGCACGCAGGCGGTCTGTCAAGTCGGATGTGAAATCCCCG
GGCTCAACCTGGGAACTGCATTCGAAACTGGCAGGCTAGAGTCTTGTAGAGGGGGGTAGA
ATTCCAGGTGTAGCGGTGAAATGCGTAGAGATCTGGAGGAATACCGGTGGCGAAGGCGGC
CCCCTGGACAAAGACTGACGCTCAGGTGCGAAAGCGTGGGGAGCAAACAGGATTAGATAC
CCTGGTAGTCCACGCCGTAAACGATGTCGACTTGGAGGTTGTTCCCTTGAGGAGTGGCTT
CCGGAGCTAACGCGTTAAGTCGACCGCCTGGGGAGTACGGCCGCAAGGTTAAAACTCAAA
TGAATTGACGGGGGCCCGCACAAGCGGTGGAGCATGTGGTTTAATTCGATGCAACGCGAA
GAACCTTACCTACTCTTGACATCCAGAGAACTTAGCAGAGATGCTTTGGTGCCTTCGGGA
ACTCTGAGACAGGTGCTGCATGGCTGTCGTCAGCTCGTGTTGTGAAATGTTGGGTTAAGT
CCCGCAACGAGCGCAACCCTTATCCTTTGTTGCCAGCG-GTTCGGCCGGGAACTCAAAGG
AGACTGCCAGTGATAAACTGGAGGAAGGTGGGGATGACGTCAAGTCATCATGGCCCTTAC
GAGTAGGGCTACACACGTGCTACAATGGCATATACAAAGAGAAGCGACCTCGCGAGAGCA
AGCGGACCTCACAAAGTATGTCGTAGTCCGGATCGGAGTCTGCAACTCGACTCCGTGAAG
TCGGAATCGCTAGTAATCGTAGATCAGAATGCTACGGTGAATACGTTCCCGGGCCTTGTA
CACACCGCCCGTCACACCATGGGAGTGGGTTGCAAAAGAAGTAGGTAGCTTAACCTTC--
--GGGAGGGCGCTTACCACTTTGTGATTCATGACTGGGGTGAAGTCGTAACAAGGTAACC
GTAGGGGAACCTGCGGTTGGATCACCTCCTT

#Escherichia_coli_K12
AACGCTGGCGGCAGGCCTAACACATGCAAGTCGAACGGTAACAGGAAGA-AGCTTGCTT-
CTTTGCTGACGAGTGGCGGACGGGTGAGTAATGTCTGGGAAACTGCCTGATGGAGGGGGA
TAACTACTGGAAACGGTAGCTAATACCGCATAACGTCGCAAGACCAAAGAGGGGGAC---
-------CTTC----GGGCCTCTTGCCATCGGATGTGCCCAGATGGGATTAGCTAGTAGG
TGGGGTAACGGCTCACCTAGGCGACGATCCCTAGCTGGTCTGAGAGGATGACCAGCCACA
CTGGAACTGAGACACGGTCCAGACTCCTACGGGAGGCAGCAGTGGGGAATATTGCACAAT
GGGCGCAAGCCTGATGCAGCCATGCCGCGTGTATGAAGAAGGCCTTCGGGTTGTAAAGTA
CTTTCAGCGGGGAGGAAGGGAGTAAAGTTAATACCTTTGCTCATTGACGTTACCCGCAGA
AGAAGCACCGGCTAACTCCGTGCCAGCAGCCGCGGTAATACGGAGGGTGCAAGCGTTAAT
CGGAATTACTGGGCGTAAAGCGCACGCAGGCGGTTTGTTAAGTCAGATGTGAAATCCCCG
GGCTCAACCTGGGAACTGCATCTGATACTGGCAAGCTTGAGTCTCGTAGAGGGGGGTAGA
ATTCCAGGTGTAGCGGTGAAATGCGTAGAGATCTGGAGGAATACCGGTGGCGAAGGCGGC
CCCCTGGACGAAGACTGACGCTCAGGTGCGAAAGCGTGGGGAGCAAACAGGATTAGATAC
CCTGGTAGTCCACGCCGTAAACGATGTCGACTTGGAGGTTGTGCCCTTGAGGCGTGGCTT
CCGGAGCTAACGCGTTAAGTCGACCGCCTGGGGAGTACGGCCGCAAGGTTAAAACTCAAA
TGAATTGACGGGGGCCCGCACAAGCGGTGGAGCATGTGGTTTAATTCGATGCAACGCGAA
GAACCTTACCTGGTCTTGACATCCACGGAAGTTTTCAGAGATGAGAATGTGCCTTCGGGA
ACCGTGAGACAGGTGCTGCATGGCTGTCGTCAGCTCGTGTTGTGAAATGTTGGGTTAAGT
CCCGCAACGAGCGCAACCCTTATCCTTTGTTGCCAGCG-GTCCGGCCGGGAACTCAAAGG
AGACTGCCAGTGATAAACTGGAGGAAGGTGGGGATGACGTCAAGTCATCATGGCCCTTAC
GACCAGGGCTACACACGTGCTACAATGGCGCATACAAAGAGAAGCGACCTCGCGAGAGCA
AGCGGACCTCATAAAGTGCGTCGTAGTCCGGATTGGAGTCTGCAACTCGACTCCATGAAG
TCGGAATCGCTAGTAATCGTGGATCAGAATGCCACGGTGAATACGTTCCCGGGCCTTGTA
CACACCGCCCGTCACACCATGGGAGTGGGTTGCAAAAGAAGTAGGTAGCTTAACCTTC--
--GGGAGGGCGCTTACCACTTTGTGATTCATGACTGGGGTGAAGTCGTAACAAGGTAACC
GTAGGGGAACCTGCGGTTGGATCACCTCCTT

#Escherichia_albertii
AACGCTGGCGGCAGGCCTAACACATGCAAGTCGAACGGTAACAGGAAAC-AGCTTGCTG-
TTTCGCTGACGAGTGGCGGACGGGTGAGTAATGTCTGGGAAACTGCCCGATGGAGGGGGA
TAACTACTGGAAACGGTAGCTAATACCGCATAACGTCGCAAGACCAAAGAGGGGGAC---
-------CTTA----GGGCCTCTTGCCATCGGATGTGCCCAGATGGGATTAGCTTGTTGG
TGAGGTAACGGCTCACCAAGGCGACGATCCCTAGCTGGTCTGAGAGGATGACCAGCCACA
CTGGAACTGAGACACGGTCCAGACTCCTACGGGAGGCAGCAGTGGGGAATATTGCACAAT
GGGCGCAAGCCTGATGCAGCCATGCCGCGTGTATGAAGAAGGCCTTCGGGTTGTAAAGTA
CTTTCAGCGGGGAGGAAGGGAGTAAAGTTAATACCTTTGCTCATTGACGTTACCCGCAGA
AGAAGCACCGGCTAACTCCGTGCCAGCAGCCGCGGTAATACGGAGGGTGCAAGCGTTAAT
CGGAATTACTGGGCGTAAAGCGCACGCAGGCGGTTGATTAAGTCAGATGTGAAATCCCCG
GGCTCAACCTGGGAACTGCATCTGATACTGGTCAGCTTGAGTCTCGTAGAGGGGGGTAGA
ATTCCAGGTGTAGCGGTGAAATGCGTAGAGATCTGGAGGAATACCGGTGGCGAAGGCGGC
CCCCTGGACGAAGACTGACGCTCAGGTGCGAAAGCGTGGGGAGCAAACAGGATTAGATAC
CCTGGTAGTCCACGCCGTAAACGATGTCGACTTGGAGGTTGTGCCCTTGAGGCGTGGCTT
CCGGAGCTAACGCGTTAAGTCGACCGCCTGGGGAGTACGGCCGCAAGGTTAAAACTCAAA
TGAATTGACGGGGGCCCGCACAAGCGGTGGAGCATGTGGTTTAATTCGATGCAACGCGAA
GAACCTTACCTGGTCTTGACATCCACGGAAGTTTTCAGAGATGAGAATGTGCCTTCGGGA
ACCGTGAGACAGGTGCTGCATGGCTGTCGTCAGCTCGTGTTGTGAAATGTTGGGTTAAGT
CCCGCAACGAGCGCAACCCTTATCCTTTGTTGCCAGCG-GTCCGGCCGGGAACTCAAAGG
AGACTGCCAGTGATAAACTGGAGGAAGGTGGGGATGACGTCAAGTCATCATGGCCCTTAC
GACCAGGGCTACACACGTGCTACAATGGCGCATACAAAGAGAAGCGACCTCGCGAGAGCA
AGCGGACCTCATAAAGTGCGTCGTAGTCCGGATTGGAGTCTGCAACTCGACTCCATGAAG
TCGGAATCGCTAGTAATCGTGGATCAGAATGCCACGGTGAATACGTTCCCGGGCCTTGTA
CACACCGCCCGTCACACCATGGGAGTGGGTTGCAAAAGAAGTAGGTAGCTTAACCTTC--
--GGGAGGGCGCTTACCACTTTGTGATTCATGACTGGGGTGAAGTCGTAACAAGGTAACC
GTAGGGGAACCTGCGGTTGGATCACCTCCTT

#Yersinia_pestis_KIM
AACGCTGGCGGCAGGCCTAACACATGCAAGTCGAGCGGCAGCGGGAAGT-AGTTTACTA-
CTTTGCCGGCGAGCGGCGGACGGGTGAGTAATGTCTGGGGATCTGCCTGATGGAGGGGGA
TAACTACTGGAAACGGTAGCTAATACCGCATGACCTCGCAAGAGCAAAGTGGGGGAC---
-------CTTA----GGGCCTCACGCCATCGGATGAACCCAGATGGGATTAGCTAGTAGG
TGGGGTAATGGCTCACCTAGGCGACGATCCCTAGCTGGTCTGAGAGGATGACCAGCCACA
CTGGAACTGAGACACGGTCCAGACTCCTACGGGAGGCAGCAGTGGGGAATATTGCACAAT
GGGCGCAAGCCTGATGCAGCCATGCCGCGTGTGTGAAGAAGGCCTTCGGGTTGTAAAGCA
CTTTCAGCGAGGAGGAAGGGGTTGAGTTTAATACGCTCAATCATTGACGTTACTCGCAGA
AGAAGCACCGGCTAACTCCGTGCCAGCAGCCGCGGTAATACGGAGGGTGCAAGCGTTAAT
CGGAATTACTGGGCGTAAAGCGCACGCAGGCGGTTTGTTAAGTCAGATGTGAAATCCCCG
CGCTTAACGTGGGAACTGCATTTGAAACTGGCAAGCTAGAGTCTTGTAGAGGGGGGTAGA
ATTCCAGGTGTAGCGGTGAAATGCGTAGAGATCTGGAGGAATACCGGTGGCGAAGGCGGC
CCCCTGGACAAAGACTGACGCTCAGGTGCGAAAGCGTGGGGAGCAAACAGGATTAGATAC
CCTGGTAGTCCACGCTGTAAACGATGTCGACTTGGAGGTTGTGCCCTTGAGGCGTGGCTT
CCGGAGCTAACGCGTTAAGTCGACCGCCTGGGGAGTACGGCCGCAAGGTTAAAACTCAAA
TGAATTGACGGGGGCCCGCACAAGCGGTGGAGCATGTGGTTTAATTCGATGCAACGCGAA
GAACCTTACCTACTCTTGACATCCACAGAATTTGGCAGAGATGCTAAAGTGCCTTCGGGA
ACTGTGAGACAGGTGCTGCATGGCTGTCGTCAGCTCGTGTTGTGAAATGTTGGGTTAAGT
CCCGCAACGAGCGCAACCCTTATCCTTTGTTGCCAGCACGTAATGGTGGGAACTCAAGGG
AGACTGCCGGTGACAAACCGGAGGAAGGTGGGGATGACGTCAAGTCATCATGGCCCTTAC
GAGTAGGGCTACACACGTGCTACAATGGCAGATACAAAGTGAAGCGAACTCGCGAGAGTC
AGCGGACCACATAAAGTCTGTCGTAGTCCGGATTGGAGTCTGCAACTCGACTCCATGAAG
TCGGAATCGCTAGTAATCGTAGATCAGAATGCTACGGTGAATACGTTCCCGGGCCTTGTA
CACACCGCCCGTCACACCATGGGAGTGGGTTGCAAAAGAAGTAGGTAGCTTAACCTTC--
--GGGAGGGCGCTTACCACTTTGTGATTCATGACTGGGGTGAAGTCGTAACAAGGTAACC
GTAGGGGAACCTGCGGTTGGATCACCTCCTT

#Buchnera_aphidicola
AACGCTGGCGGCAAGCCTAACACATGCAAGTCGAGCGGCAGCGAGAAGAGAGCTTGCTCT
CTTTGTCGGCAAGCGGCAAACGGGTGAGTAATATCTGGGGATCTACCCAAAAGAGGGGGA
TAACTACTAGAAATGGTAGCTAATACCGCATAATGTTGAAAAACCAAAGTGGGGGAC---
-------CTTT----TGGCCTCATGCTTTTGGATGAACCCAGACGAGATTAGCTTGTTGG
TAGAGTAATAGCCTACCAAGGCAACGATCTCTAGCTGGTCTGAGAGGATAACCAGCCACA
CTGGAACTGAGACACGGTCCAGACTCCTACGGGAGGCAGCAGTGGGGAATATTGCACAAT
GGGCGAAAGCCTGATGCAGCTATGCCGCGTGTATGAAGAAGGCCTTAGGGTTGTAAAGTA
CTTTCAGCGGGGAGGAAAAAAATAAAACTAATAATTTTATTTCGTGACGTTACCCGCAGA
AGAAGCACCGGCTAACTCCGTGCCAGCAGCCGCGGTAATACGGAGGGTGCAAGCGTTAAT
CAGAATTACTGGGCGTAAAGAGCGCGTAGGTGGTTTTTTAAGTCAGGTGTGAAATCCCTA
GGCTCAACCTAGGAACTGCATTTGAAACTGGAAAACTAGAGTTTCGTAGAGGGAGGTAGA
ATTCTAGGTGTAGCGGTGAAATGCGTAGATATCTGGAGGAATACCCGTGGCGAAAGCGGC
CTCCTAAACGAAAACTGACACTGAGGCGCGAAAGCGTGGGGAGCAAACAGGATTAGATAC
CCTGGTAGTCCATGCCGTAAACGATGTCGACTTGGAGGTTGTTTCCAAGAGAAGTGACTT
CCGAAGCTAACGCATTAAGTCGACCGCCTGGGGAGTACGGCCGCAAGGCTAAAACTCAAA
TGAATTGACGGGGGCCCGCACAAGCGGTGGAGCATGTGGTTTAATTCGATGCAACGCGAA
AAACCTTACCTGGTCTTGACATCCACAGAATTCTTTAGAAATAAAGAAGTGCCTTCGGGA
GCTGTGAGACAGGTGCTGCATGGCTGTCGTCAGCTCGTGTTGTGAAATGTTGGGTTAAGT
CCCGCAACGAGCGCAACCCTTATCCCCTGTTGCCAGCG-GTTCGGCCGGGAACTCAGAGG
AGACTGCCGGTTATAAACCGGAGGAAGGTGGGGACGACGTCAAGTCATCATGGCCCTTAC
GACCAGGGCTACACACGTGCTACAATGGTTTATACAAAGAGAAGCAAATCTGCAAAGACA
AGCAAACCTCATAAAGTAAATCGTAGTCCGGACTGGAGTCTGCAACTCGACTCCACGAAG
TCGGAATCGCTAGTAATCGTGGATCAGAATGCCACGGTGAATACGTTCCCGGGCCTTGTA
CACACCGCCCGTCACACCATGGGAGTGGGTTGCAAAAGAAGCAGGTATCCTAACCCTTTA
AAAGGAAGGCGCTTACCACTTTGTGATTCATGACTGGGGTGAAGTCGTAACAAGGTAACC
GTAGGGGAACCTGCGGTTGGATCACCTCCTT

#Erwinia_carotovora
AACGCTGGCGGCAGGCCTAACACATGCAAGTCGAGCGGTAGCACAGAAG-AGCTTGCTC-
TTTGGGTGACGAGCGGCGGACGGGTGAGTAATGTCTGGGAAACTGCCTGATGGAGGGGGA
TAACTACTGGAAACGGTAGCTAATACCGCATAACGTCTTCGGACCAAAGAGGGGGAC---
-------CTTC----GGGCCTCTTGCCATCAGATGTGCCCAGATGGGATTAGCTAGTAGG
CGGGGTAATGGCCCACCTAGGCGACGATCCCTAGCTGGTCTGAGAGGATGACCAGCCACA
CTGGAACTGAGACACGGTCCAGACTCCTACGGGAGGCAGCAGTGGGGAATATTGCACAAT
GGGCGCAAGCCTGATGCAGCCATGCCGCGTGTGTGAAGAAGGCCTTCGGGTTGTAAAGCA
CTTTCAGCGGGGAGGAAGGCAGTAAGGTTAATAACCTTGCTGATTGACGTTACCCGCAGA
AGAAGCACCGGCTAACTCCGTGCCAGCAGCCGCGGTAATACGGAGGGTGCAAGCGTTAAT
CGGAATGACTGGGCGTAAAGCGCACGCAGGCGGTCTGTTAAGTTGGATGTGAAATCCCCG
GGCTTAACCTGGGAACTGCATTCAAAACTGACAGGCTAGAGTCTTGTAGAGGGGGGTAGA
ATTCCAGGTGTAGCGGTGAAATGCGTAGAGATCTGGAGGAATACCGGTGGCGAAGGCGGC
CCCCTGGACAAAGACTGACGCTCAGGTGCGAAAGCGTGGGGAGCAAACAGGATTAGATAC
CCTGGTAGTCCACGCTGTAAACGATGTCGACTTGGAGGTTGTGCCCTTGAGGCGTGGCTT
CCGGAGCTAACGCGTTAAGTCGACCGCCTGGGGAGTACGGCCGCAAGGTTAAAACTCAAA
TGAATTGACGGGGGCCCGCACAAGCGGTGGAGCATGTGGTTTAATTCGATGCAACGCGAA
GAACCTTACCTACTCTTGACATCCAGAGAATTTGGCAGAGATGCCTTAGTGCCTTCGGGA
ACTCTGAGACAGGTGCTGCATGGCTGTCGTCAGCTCGTGTTGTGAAATGTTGGGTTAAGT
CCCGCAACGAGCGCAACCCTTATCCTTTGTTGCCAGCGCGTAATGGCGGGAACTCAAAGG
AGACTGCCGGTGATAAACCGGAGGAAGGTGGGGATGACGTCAAGTCATCATGGCCCTTAC
GAGTAGGGCTACACACGTGCTACAATGGCGTATACAAAGAGAAGCGAACTCGCGAGAGCC
AGCGGACCTCATAAAGTACGTCGTAGTCCGGATTGGAGTCTGCAACTCGACTCCATGAAG
TCGGAATCGCTAGTAATCGTAGATCAGAATGCTACGGTGAATACGTTCCCGGGCCTTGTA
CACACCGCCCGTCACACCATGGGAGTGGGTTGCAAAAGAAGTAGGTAGCTTAACCTTC--
--GGGAGGGCGCTTACCACTTTGTGATTCATGACTGGGGTGAAGTCGTAACAAGGTAACC
GTAGGGGAACCTGCGGTTGGATCACCTCCTT

#Shigella_flexneri_2a_2457T
AACGCTGGCGGCAGGCCTAACACATGCAAGTCGAACGGTAACAGGAAGC--GCTTGCTG-
CTTCGCTGACGAGTGGCGGACGGGTGAGTAATGTCTGGGAAACTGCCTGATGGAGGGGGA
TAACTACTGGAAACGGTAGCTAATACCGCATAACGTCGCAAGACCAAAGAGGGGGAC---
-------CTTC----GGGCCTCTTGCCATCGGATGTGCCCAGATGGGATTAGCTTGTTGG
TGGGGTAACGGCTCACCAAGGCGACGATCCCTAGCTGGTCTGAGAGGATGACCAGCCACA
CTGGAACTGAGACACGGTCCAGACTCCTACGGGAGGCAGCAGTGGGGAATATTGCACAAT
GGGCGCAAGCCTGATGCAGCCATGCCGCGTGTATGAAGAAGGCCTTCGGGTTGTAAAGTA
CTTTCAGCGGGGAGGAAGGGAGTAAAGTTAATACCTTTGCTCATTGACGTTACCCGCAGA
AGAAGCACCGGCTAACTCCGTGCCAGCAGCCGCGGTAATACGGAGGGTGCAAGCGTTAAT
CGGAATTACTGGGCGTAAAGCGCACGCAGGCGGTTTGTTAAGTCAGATGTGAAATCCCCG
GGCTCAACCTGGGAACTGCATCTGATACTGGCAAGCTTGAGTCTCGTAGAGGGGGGTAGA
ATTCCAGGTGTAGCGGTGAAATGCGTAGAGATCTGGAGGAATACCGGTGGCGAAGGCGGC
CCCCTGGACGAAGACTGACGCTCAGGTGCGAAAGCGTGGGGAGCAAACAGGATTAGATAC
CCTGGTAGTCCACGCCGTAAACGATGTCGACTTGGAGGTTGTGCCCTTGAGGTGTGGCTT
CCGGAGCTAACGCGTTAAGTCGACCGCCTGGGGAGTACGGCCGCAAGGTTAAAACTCAAA
TGAATTGACGGGGGCCCGCACAAGCGGTGGAGCATGTGGTTTAATTCGATGCAACGCGAA
GAACCTTACCTGGTCTTGACATCCACGGAAGTTTTCAGAGATGAGAATGTGCCTTCGGGA
ACCGTGAGACAGGTGCTGCATGGCTGTCGTCAGCTCGTGTTGTGAAATGTTGGGTTAAGT
CCCGCAACGAGCGCAACCCTTATCCTTTGTTGCCAGCG-GTCCGGCCGGGAACTCAAAGG
AGACTGCCAGTGATAAACTGGAGGAAGGTGGGGATGACGTCAAGTCATCATGGCCCTTAC
GACCAGGGCTACACACGTGCTACAATGGCGCATACAAAGAGAAGCGACCTCGCGAGAGCA
AGCGGACCTCATAAAGTGCGTCGTAGTCCGGATTGGAGTCTGCAACTCGACTCCATGAAG
TCGGAATCGCTAGTAATCGTGGATCAGAATGCCACGGTGAATACGTTCCCGGGCCTTGTA
CACACCGCCCGTCACACCATGGGAGTGGGTTGCAAAAGAAGTAGGTAGCTTAACCTTC--
--GGGAGGGCGCTTACCACTTTGTGATTCATGACTGGGGTGAAGTCGTAACAAGGTAACC
GTAGGGGAACCTGCGGTTGGATCACCTCCTT

#Photorhabdus_luminescens
AACGCTGGCGGCAGGCCTAACACATGCAAGTCGGGCGGTAACAGGAAAG-CGCTTGCGC-
TTTTGCTGACGAGCGGCGGACGGGTGAGTAATGTCTGGGGATCTGCCCGAGGGCGGGGGA
TAACCACTGGAAACGGTGGCTAATACCGCATAATGTCGCGAGACCAAAGTGGGGGAC---
-------CTGAAA--GGGCCTCACGCCGTCGGATGAACCCAGATGGGATTAGCTGGTAGG
TAGGGTAATGGCCTACCTAGGCGACGATCTCTAGCTGGTCTGAGAGGATGACCAGCCACA
CTGGGACTGAGACACGGCCCAGACTCCTACGGGAGGCAGCAGTGGGGAATATTGCACAAT
GGGCGCAAGCCTGATGCAGCCATGCCGCGTGTATGAAGAAGGCCTTCGGGTTGTAAAGTA
CTTTCAGCGGGGAGGAAGGGTTTAGCCTGAAGAGGGTTAGATTTTGACGTTACCCGCAGA
AGAAGCACCGGCTAACTCCGTGCCAGCAGCCGCGGTAATACGGAGGGTGCAAGCGTTAAT
CGGAATGACTGGGCGTAAAGCGCACGCAGGCGGTCAATTAAGTTAGATGTGAAATCCCCG
GGCTCAACCTGGGAATGGCATCTAAGACTGGTTGACTGGAGTCTCGTAGAGGGGGGTAGA
ATTCCATGTGTAGCGGTGAAATGCGTAGAGATGTGGAGGAATACCGGTGGCGAAGGCGGC
CCCCTGGACGAAGACTGACGCTCAGGTGCGAAAGCGTGGGGAGCAAACAGGATTAGATAC
CCTGGTAGTCCACGCTGTAAACGATGTCGATTTGGAGGTTGCGGTCTTGAACGGTGGCTT
CCGAAGCTAACGCGTTAAATCGACCGCCTGGGGAGTACGGCCGCAAGGTTAAAACTCAAA
TGAATTGACGGGGGCCCGCACAAGCGGTGGAGCATGTGGTTTAATTCGATGCAACGCGAA
GAACCTTACCTACTCTTGACATCCTCAGAATTTGCTGGAGACAGCGAAGTGCCTTAGGGA
ACTGAGAGACAGGTGCTGCATGGCTGTCGTCAGCTCGTGTTGTGAAATGTTGGGTTAAGT
CCCGCAACGAGCGCAACCCTTATCCTTTGTTGCCAGCACGTGAAGGTGGGAACTCAAAGG
AGACTGCCGGTGATAAACCGGAGGAAGGTGGGGATGACGTCAAGTCATCATGGCCCTTAC
GAGTAGGGCTACACACGTGCTACAATGGCGGATACAAAGTGAAGCGACCTCGCGAGAGCA
AGCGGAACACACAAAGTCTGTCGTAGTCCGGATTGGAGTCTGCAACTCGACTCCATGAAG
TCGGAATCGCTAGTAATCGTAGATCAGCATGCTACGGTGAATACGTTCCCGGGCCTTGTA
CACACCGCCCGTCACACCATGGGAGTGGGTTGCAAAAGAAGTCGGTAGCTTAACCGAA--
--AGGGGGGCGCTGACCACTTTGTGGCTCATGACTGGGGTGAAGTCGTAACAAGGTAACC
GTAGGGGAACCTGCGGTTGGATCACCTCCTT

#Salmonella_typhimurium_LT2
AACGCTGGCGGCAGGCCTAACACATGCAAGTCGAACGGTAACAGGAAGC-AGCTTGCTG-
CTTCGCTGACGAGTGGCGGACGGGTGAGTAATGTCTGGGAAACTGCCTGATGGAGGGGGA
TAACTACTGGAAACGGTGGCTAATACCGCATAACGTCGCAAGACCAAAGAGGGGGAC---
-------CTTC----GGGCCTCTTGCCATCAGATGTGCCCAGATGGGATTAGCTAGTTGG
TGAGGTAACGGCTCACCAAGGCGACGATCCCTAGCTGGTCTGAGAGGATGACCAGCCACA
CTGGAACTGAGACACGGTCCAGACTCCTACGGGAGGCAGCAGTGGGGAATATTGCACAAT
GGGCGCAAGCCTGATGCAGCCATGCCGCGTGTATGAAGAAGGCCTTCGGGTTGTAAAGTA
CTTTCAGCGGGGAGGAAGGTGTTGTGGTTAATAACCGCAGCAATTGACGTTACCCGCAGA
AGAAGCACCGGCTAACTCCGTGCCAGCAGCCGCGGTAATACGGAGGGTGCAAGCGTTAAT
CGGAATTACTGGGCGTAAAGCGCACGCAGGCGGTCTGTCAAGTCGGATGTGAAATCCCCG
GGCTCAACCTGGGAACTGCATTCGAAACTGGCAGGCTTGAGTCTTGTAGAGGGGGGTAGA
ATTCCAGGTGTAGCGGTGAAATGCGTAGAGATCTGGAGGAATACCGGTGGCGAAGGCGGC
CCCCTGGACAAAGACTGACGCTCAGGTGCGAAAGCGTGGGGAGCAAACAGGATTAGATAC
CCTGGTAGTCCACGCCGTAAACGATGTCTACTTGGAGGTTGTGCCCTTGAGGCGTGGCTT
CCGGAGCTAACGCGTTAAGTAGACCGCCTGGGGAGTACGGCCGCAAGGTTAAAACTCAAA
TGAATTGACGGGGGCCCGCACAAGCGGTGGAGCATGTGGTTTAATTCGATGCAACGCGAA
GAACCTTACCTGGTCTTGACATCCACAGAACTTTCCAGAGATGGATTGGTGCCTTCGGGA
ACTGTGAGACAGGTGCTGCATGGCTGTCGTCAGCTCGTGTTGTGAAATGTTGGGTTAAGT
CCCGCAACGAGCGCAACCCTTATCCTTTGTTGCCAGCG-GTTAGGCCGGGAACTCAAAGG
AGACTGCCAGTGATAAACTGGAGGAAGGTGGGGATGACGTCAAGTCATCATGGCCCTTAC
GACCAGGGCTACACACGTGCTACAATGGCGCATACAAAGAGAAGCGACCTCGCGAGAGCA
AGCGGACCTCATAAAGTGCGTCGTAGTCCGGATTGGAGTCTGCAACTCGACTCCATGAAG
TCGGAATCGCTAGTAATCGTGGATCAGAATGCCACGGTGAATACGTTCCCGGGCCTTGTA
CACACCGCCCGTCACACCATGGGAGTGGGTTGCAAAAGAAGTAGGTAGCTTAACCTTC--
--GGGAGGGCGCTTACCACTTTGTGATTCATGACTGGGGTGAAGTCGTAACAAGGTAACC
GTAGGGGAACCTGCGGTTGGATCACCTCCTT

#Sodalis_glossinidius_morsitans
AACGCTGGCGGCAGGCCTAACACATGCAAGTCGAGCGGCAGCGGAAAGA-AGCTTGCTT-
CTTTGCCGGCGAGCGGCGGACGGGTGAGTAATGTCTGGGGATCTGCCCGATGGAGGGGGA
TAACTACTGGAAACGGTAGCTAATACCGCATAACGTCGCAAGACTAAAGTGGGGGAC---
-------CTTC----GGGCCTCACACCATCGGATGAACCCAGATGGGATTAGCTAGTAGG
TGGGGTAATGGCTCACCTAGGCGACGATCCCTAGCTGGTCTGAGAGGATGACCAGCCACA
CTGGAACTGAGACACGGTCCAGACTCCTACGGGAGGCAGCAGTGGGGAATATTGCACAAT
GGGGGAAACCCTGATGCAGCCATGCCGCGTGTGTGAAGAAGGCCTTCGGGTTGTAAAGCA
CTTTCAGCGGGGAAGAAGGCGTTAGCGTTAACAGCGCTATCGATTGACGTTACCTGCAGA
AGAAGCACCGGCTAACTCCGTGCCAGCAGCCGCGGTAATACGGAGGGTGCAAGCGTTAAT
CGGAATTACTGGGCGTAAAGCGTACGCAGGCGGTCTGTTAAGTCAGATGTGAAATCCCCG
GGCTTAACCTGGGAACTGCATTTGAAACTGGCAGGCTAGAGTCTCGTAGAGGGGGGTAGA
ATTCCAGGTGTAGCGGTGAAATGCGTAGAGATCTGGAGGAATACCGGTGGCGAAGGCGGC
CCCCTGGACGAAGACTGACGCTCAGGTACGAAAGCGTGGGGAGCAAACAGGATTAGATAC
CCTGGTAGTCCACGCTGTAAACGATGTCGATTTGAAGGTTGTGGCCTTGAGCTGTGGCTT
TCGGAGCTAACGCGTTAAATCGACCGCCTGGGGAGTACGGCCGCAAGGTTAAAACTCAAA
TGAATTGACGGGGGCCCGCACAAGCGGTGGAGCATGTGGTTTAATTCGATGCAACGCGAA
GAACCTTACCTACTCTTGACATCCAGAGAACTTGGCAGAGATGCCTTGGTGCCTTCGGGA
GCTCTGAGACAGGTGCTGCATGGCTGTCGTCAGCTCGTGTTGTGAAATGTTGGGTTAAGT
CCCGCAACGAGCGCAACCCTTATCCTTTGTTGCCAGCG-ATTTGGTCGGGAACTCAAAGG
AGACTGCCGGTGATAAACCGGAGGAAGGTGGGGATGACGTCAAGTCATCATGGCCCTTAC
GAGTAGGGCTACACACGTGCTACAATGGCGCATACAAAGAGAAGCGATCTCGCGAGAGTC
AGCGGACCTCACAAAGTGCGTCGTAGTCCGGATTGGAGTCTGCAACTCGACTCCATGAAG
TCGGAATCGCTAGTAATCGTGGATCAGAATGCCACGGTGAATACGTTCCTGGGCCTTGTA
CACACCGCCCGTCACACCATGGGAGTGGGTTGCAAAAGAAGTAGGTAGCTTAACCTTC--
--GGGAGGGCGCTTACCACTTTGTGATTCATGACTGGGGTGAAGTCGTAACAAGGTAACC
GTAGGGGAACCTGCGGTTGGATCACCTCCTT

#Citrobacter_koseri
AACGCTGGCGGCAGGCCTAACACATGCAAGTCGAACGGTAACAGGAAGC-AGCTTGCTG-
CTTTGCTGACGAGTGGCGGACGGGTGAGTAATGTCTGGGAAACTGCCTGATGGAGGGGGA
TAACTACTGGAAACGGTAGCTAATACCGCATAACGTCGCAAGACCAAAGAGGGGGAC---
-------CTTC----GGGCCTCTTGCCATCAGATGTGCCCAGATGGGATTAGCTAGTTGG
TGGGGTAACGGCTCACCAAGGCGACGATCCCTAGCTGGTCTGAGAGGATGACCAGCCACA
CTGGAACTGAGACACGGTCCAGACTCCTACGGGAGGCAGCAGTGGGGAATATTGCACAAT
GGGCGCAAGCCTGATGCAGCCATGCCGCGTGTATGAAGAAGGCCTTCGGGTTGTAAAGTA
CTTTCAGCGGGGAGGAAGGTGTTGTGGTTAATAACCGCAGCAATTGACGTTACCCGCAGA
AGAAGCACCGGCTAACTCCGTGCCAGCAGCCGCGGTAATACGGAGGGTGCAAGCGTTAAT
CGGAATTACTGGGCGTAAAGCGCACGCAGGCGGTCTGTTAAGTCAGATGTGAAATCCCCG
GGCTCAACCTGGGAACTGCATCTGATACTGGCAGGCTTGAGTCTCGTAGAGGGGGGTAGA
ATTCCAGGTGTAGCGGTGAAATGCGTAGAGATCTGGAGGAATACCGGTGGCGAAGGCGGC
CCCCTGGACGAAGACTGACGCTCAGGTGCGAAAGCGTGGGGAGCAAACAGGATTAGATAC
CCTGGTAGTCCACGCCGTAAACGATGTCGACTTGGAGGTTGTGCCCTTGAGGCGTGGCTT
CCGGAGCTAACGCGTTAAGTCGACCGCCTGGGGAGTACGGCCGCAAGGTTAAAACTCAAA
TGAATTGACGGGGGCCCGCACAAGCGGTGGAGCATGTGGTTTAATTCGATGCAACGCGAA
GAACCTTACCTGGTCTTGACATCCACGGAAGTTTTCAGAGATGAGAATGTGCCTTCGGGA
GCCGTGAGACAGGTGCTGCATGGCTGTCGTCAGCTCGTGTTGTGAAATGTTGGGTTAAGT
CCCGCAACGAGCGCAACCCTTATCCTTTGTTGCCAGCG-GTTAGGCCGGGAACTCAAAGG
AGACTGCCAGTGATAAACTGGAGGAAGGTGGGGATGACGTCAAGTCATCATGGCCCTTAC
GACCAGGGCTACACACGTGCTACAATGGCATATACAAAGAGAAGCGACCTCGCGAGAGCA
AGCGGACCTCATAAAGTATGTCGTAGTCCGGATTGGAGTCTGCAACTCGACTCCATGAAG
TCGGAATCGCTAGTAATCGTGGATCAGAATGCCACGGTGAATACGTTCCCGGGCCTTGTA
CACACCGCCCGTCACACCATGGGAGTGGGTTGCAAAAGAAGTAGGTAGCTTAACCTTC--
--GGGAGGGCGCTTACCACTTTGTGATTCATGACTGGGGTGAAGTCGTAACAAGGTAACC
GTAGGGGAACCTGCGGTTGGATCACCTCCTT

#Klebsiella_pneumoniae
AACGCTGGCGGCAGGCCTAACACATGCAAGTCGAGCGGTAGCACAGAG--AGCTTGCT--
CTCGGGTGACGAGCGGCGGACGGGTGAGTAATGTCTGGGAAACTGCCTGATGGAGGGGGA
TAACTACTGGAAACGGTAGCTAATACCGCATAATGTCGCAAGACCAAAGTGGGGGAC---
-------CTTC----GGGCCTCATGCCATCAGATGTGCCCAGATGGGATTAGCTAGTAGG
TGGGGTAACGGCTCACCTAGGCGACGATCCCTAGCTGGTCTGAGAGGATGACCAGCCACA
CTGGAACTGAGACACGGTCCAGACTCCTACGGGAGGCAGCAGTGGGGAATATTGCACAAT
GGGCGCAAGCCTGATGCAGCCATGCCGCGTGTGTGAAGAAGGCCTTCGGGTTGTAAAGCA
CTTTCAGCGGGGAGGAAGGCGTTAAGGTTAATAACCTTGGCGATTGACGTTACCCGCAGA
AGAAGCACCGGCTAACTCCGTGCCAGCAGCCGCGGTAATACGGAGGGTGCAAGCGTTAAT
CGGAATTACTGGGCGTAAAGCGCACGCAGGCGGTCTGTCAAGTCGGATGTGAAATCCCCG
GGCTCAACCTGGGAACTGCATTCGAAACTGGCAGGCTAGAGTCTTGTAGAGGGGGGTAGA
ATTCCAGGTGTAGCGGTGAAATGCGTAGAGATCTGGAGGAATACCGGTGGCGAAGGCGGC
CCCCTGGACAAAGACTGACGCTCAGGTGCGAAAGCGTGGGGAGCAAACAGGATTAGATAC
CCTGGTAGTCCACGCCGTAAACGATGTCGATTTGGAGGTTGTGCCCTTGAGGCGTGGCTT
CCGGAGCTAACGCGTTAAATCGACCGCCTGGGGAGTACGGCCGCAAGGTTAAAACTCAAA
TGAATTGACGGGGGCCCGCACAAGCGGTGGAGCATGTGGTTTAATTCGATGCAACGCGAA
GAACCTTACCTGGTCTTGACATCCACAGAACTTAGCAGAGATGCTTTGGTGCCTTCGGGA
ACTGTGAGACAGGTGCTGCATGGCTGTCGTCAGCTCGTGTTGTGAAATGTTGGGTTAAGT
CCCGCAACGAGCGCAACCCTTATCCTTTGTTGCCAGCG-GTTCGGCCGGGAACTCAAAGG
AGACTGCCAGTGATAAACTGGAGGAAGGTGGGGATGACGTCAAGTCATCATGGCCCTTAC
GACCAGGGCTACACACGTGCTACAATGGCATATACAAAGAGAAGCGACCTCGCGAGAGCA
AGCGGACCTCATAAAGTATGTCGTAGTCCGGATTGGAGTCTGCAACTCGACTCCATGAAG
TCGGAATCGCTAGTAATCGTAGATCAGAATGCTACGGTGAATACGTTCCCGGGCCTTGTA
CACACCGCCCGTCACACCATGGGAGTGGGTTGCAAAAGAAGTAGGTAGCTTAACCTTC--
--GGGAGGGCGCTTACCACTTTGTGATTCATGACTGGGGTGAAGTCGTAACAAGGTAACC
GTAGGGGAACCTGCGGTTGGATCACCTCCTT

#Serratia_proteamaculans_568
AACGCTGGCGGCAGGCCTAACACATGCAAGTCGAGCGGTAGCACAAGAG-AGCTTGCTC-
TCTGGGTGACGAGCGGCGGACGGGTGAGTAATGTCTGGGAAACTGCCTGATGGAGGGGGA
TAACTACTGGAAACGGTAGCTAATACCGCATAACGTCTTCGGACCAAAGTGGGGGAC---
-------CTTC----GGGCCTCACGCCATCAGATGTGCCCAGATGGGATTAGCTAGTAGG
TGGGGTAATGGCTCACCTAGGCGACGATCCCTAGCTGGTCTGAGAGGATGACCAGCCACA
CTGGAACTGAGACACGGTCCAGACTCCTACGGGAGGCAGCAGTGGGGAATATTGCACAAT
GGGCGCAAGCCTGATGCAGCCATGCCGCGTGTGTGAAGAAGGCCTTCGGGTTGTAAAGCA
CTTTCAGCGAGGAGGAAGGGTAGTGTGTTAATAGCACATTGCATTGACGTTACTCGCAGA
AGAAGCACCGGCTAACTCCGTGCCAGCAGCCGCGGTAATACGGAGGGTGCAAGCGTTAAT
CGGAATTACTGGGCGTAAAGCGCACGCAGGCGGTTTGTTAAGTCAGATGTGAAATCCCCG
CGCTTAACGTGGGAACTGCATTTGAAACTGGCAAGCTAGAGTCTTGTAGAGGGGGGTAGA
ATTCCAGGTGTAGCGGTGAAATGCGTAGAGATCTGGAGGAATACCGGTGGCGAAGGCGGC
CCCCTGGACAAAGACTGACGCTCAGGTGCGAAAGCGTGGGGAGCAAACAGGATTAGATAC
CCTGGTAGTCCACGCTGTAAACGATGTCGACTTGGAGGTTGTGCCCTTGAGGCGTGGCTT
CCGGAGCTAACGCGTTAAGTCGACCGCCTGGGGAGTACGGCCGCAAGGTTAAAACTCAAA
TGAATTGACGGGGGCCCGCACAAGCGGTGGAGCATGTGGTTTAATTCGATGCAACGCGAA
GAACCTTACCTACTCTTGACATCCAGAGAATTCGCTAGAGATAGCTTAGTGCCTTCGGGA
ACTCTGAGACAGGTGCTGCATGGCTGTCGTCAGCTCGTGTTGTGAAATGTTGGGTTAAGT
CCCGCAACGAGCGCAACCCTTATCCTTTGTTGCCAGCACGTAATGGTGGGAACTCAAAGG
AGACTGCCGGTGATAAACCGGAGGAAGGTGGGGATGACGTCAAGTCATCATGGCCCTTAC
GAGTAGGGCTACACACGTGCTACAATGGCGTATACAAAGAGAAGCGAACTCGCGAGAGCC
AGCGGACCTCATAAAGTACGTCGTAGTCCGGATCGGAGTCTGCAACTCGACTCCGTGAAG
TCGGAATCGCTAGTAATCGTAGATCAGAATGCTACGGTGAATACGTTCCCGGGCCTTGTA
CACACCGCCCGTCACACCATGGGAGTGGGTTGCAAAAGAAGTAGGTAGCTTAACCTTC--
--GGGAGGGCGCTTACCACTTTGTGATTCATGACTGGGGTGAAGTCGTAACAAGGTAACC
GTAGGGGAACCTGCGGTTGGATCACCTCCTT

#Wigglesworthia_glossinidia
AACGCTAGCGGCAAGCCTAACACATGCAAGTCGTGCGGCATCGTAGAGA----TTTTTC-
-TTTGACGGCAAGCGGCGAACGGGTGAGTAATGTCTGGGGATCTGCCTAAAAAAGGGGGA
CAACTACTGGAAACGGTAGCTAATACCGCATAATATCGAAAGATCAAAGCAGGGGACTAA
TATAATACTTTATATCAGCCTTGCGTTTTTAGATGAACCCAGATGAGATTAGCTAGTAGG
TGAGGTAAATGCTCACCTAGGCTACGATCTCTAGCTGGTCTGAGAGGATAACCAGCCACA
CTGGAACTGAGATACGGTCCAGACTCCTACGGGAGGCAGCAGTGGGGAATATTGCACAAT
GGGGGAAACCCTGATGCAGCTATGCCGCGTGTGTGAAGAAGGTCTTCGGATTGTAAAGCA
CTTTCAGCAGGGAAGAAAGTAAATGTGATAATACCATATTTATGTGACGTTACTTGCAGA
AGAAGCACCGGCTAACTCCGTGCCAGCAGCCGCGGTAATACGGAGGGTGCAAGCGTTAAT
CGGAATTACTGGGCGTAAAGCGTACGCAGGCGGTTTATTAAGTCAGATGTGAAATCCCTA
GGCTCAACCTAGGAACTGCATTTGAAACTAATAAACTAGAGTATCGTAGAGGGAGGTAGA
ATTCCAGGTGTAGCGGTGAAATGCGTAGATATCTGGAGGAATACCAGCGGCGAAGGCGGC
CTCCTGGGCGAAAACTGACGCTCATGTACGAAAGCGTGGGGAGCAAACAGGATTAGATAC
CCTGGTAGTCCATGCCGTAAACGATGTCGATTTGAAGGTTGCGAGTTT-ACTCGGGGTTT
TCGAAGCTAACGCGTTAAATCGACCGCCTGGGGAGTACAATCGCAAGGTTAAAACTCAAA
TGAATTGACGGGGGCCCGCACAAGCGGTGGAGCATGTGGTTTAATTCGATGCAACGCGAA
AAACCTTACCTACTCTTGACATTTAAAGAATTTAGCAGAGATGCTTTAGTGCCTTCGGGA
GCTTTAAAACAGGTGCTGCATGGCTGTCGTCAGCTCGTGTTGTGAAATGTTGGGTTAAGT
CCCGCAACGAGCGCAACCCCTATCCTTTTTTGCCAGCG-AAAAAGTCGGGAACTCAAAGG
AGACTGCCGGTGATAAACCGGAGGAAGGTGGGGATGACGTCAAGTCATCATGGCCCTTAC
GAGTAGGGCTACACACGTGCTACAATGGCGTATACAAAGGGCAGCAAACTTGCGAAAGTA
AGCTAATCTCATAAAGTACGTCTTAGTCCGGATTGGAGTCTGCAACTCGACTCCATGAAG
TCGGAATCGCTAGTAATCGCGGATCAGCATGCCGCGGTGAATACGTTCCCGGGCCTTGTA
CACACCGCCCGTCACACCATGGAAGTGAGCTGCAAAAGAAGCAGGTAGCTTAACCTTT--
--CGGAGGGCGCTTACCACTTTGTGGTTCATAACTGGGGTGAAGTCGTAACAAGGTAACC
GTAGGGGAACCTGTGGTTGGATCACCTCCTT
