# Supplementary material for: Fate of the H-NS–Repressed bgl Operon in Evolution of Escherichia coli
Source: PLoS Genet. 2009 Mar 6;5(3):e1000405. doi: 10.1371/journal.pgen.1000405 (PMC2646131; doi:10.1371/journal.pgen.1000405)
Supplement: Dataset S1 — Sequences used for phylogenetic analyses. (0.11 MB ZIP) [file pgen.1000405.s010.zip › BglG-v1.meg]

#mega
!Title BglG;
!Format DataType=Protein indel=-;

#Escherichia_coli
MNMQITKILNNNVVVVIDDQQREKVVMGRGIGFQKRAGERINSSGIEKEYALSSHELNGR
LSELLSHIPLEVMATCDRIISLAQERL-GKLQDSIYISLTDHCQFAIKRFQQNVLLPNPL
LWDIQRLYPKEFQLGEEALTIIDKRLGVQLPKDEVGFIAMHLVSAQMSGN-MEDVAGVTQ
LMREMLQLIKFQFSLNYQEESLSYQRLVTHLKFLSWR--ILEHASINDSDESLQQAVKQN
YPQAWQCAERIAIFIGLQYQRKISPAEIMFLAINIERVRKEH----------

#Klebsiella_pneumoniae
--MQIAKVLNNNVVVVLDEHRREQVVMGRGLAFQKRPGDVLDDSKIEKVFALQSDELVGR
LGELLSQIPLEVMTTCDRIIDLARGRL-GKLQESLYITLTDHCHFAIERQKKGIALRNVL
LWEIKRLYPKEFALGQEARAIIAKRLGVKLAEDEAGFIALHLVTAQLN-SEMPEVMHVTR
VMQEILQLVKYQLQLNYDEESLSYQRFVTHLKFFAQR--MLTRTVVEDDDVSLHSAVKDN
YAKAWKCAETVATHLQKQYQRSLTTEEIMFLAIHIERVRKEGR---------

#Enterobacter_sp.638
--MKIAKILNNNVVVVLDEHGREQVVMGRGLAFQKRVGEDLDADKIEKVFALQSDELVGR
LGELLGQIPLEVMTTCDRIIGLATQRL-GKLQDSLYITLTDHCNFAIERQKKGVAIKNVL
LWEIRRLYPKEFALGQEARAIIAKRLGVELAEDEAGFIALHLVTAQLN-SEMPEVMHVTR
VMQEILQLVKYQLQLEYDEESLSYQRFVTHLKFFAQR--MLTRTVVQDDDVSLHTAVKDN
YAKAWKCAEKIGQHLQNSYQRELTTEEIMFLAIHIERVRKEGR---------

#Erwinia_carotovora
--MKIAKILNNNVVTVIDENNNESVVMGRGLGFKKHSGDLLDETLIERVFVMKSEELTSR
LQELLSEIPMDVITTADKIILLAKARLPGKLQNSVYISLTDHCHFAIERHKQGVDIRNVL
LWEIKRLYPKEFAVGLEALDIIEQRLSVRLPEDEAGFIALHLVNAQLD-SEMPEVLQITK
IMQEILNIVKYQLSLDYNEQALSYHRFVTHLKFFAQR--LIGKSTVFSDDESLHDVVKER
YPLSYRCAEKIQAHIVQKYSYTLTKEELMFLTIHIERVRTEGQEKIEPGDGE

#Photorhabdus_luminescens
-MLTIVKLINNNVVLAIDENNNEVILMDKGIGFNRKKGDRLNVQDVAKVFTVEKN---DR
INQIIATIPVSVIELTEKIIALGKDLLGKSLNDSLLITLSEHLNFAFERVSKGYQIGNVL
QWEIPHLYPLEYEVGKQALIYINGQIEKPLPPIEASLIALHFVNAQYEGQTMGDTLKLTN
LINKTVKLIHYYFHVNLDTTSVNYSRFITHLRYFLIRQNKNEHSSAIEMDFSLQELIEEK
YFKSYNCAVKLIKYLREKYQWKVPDDELIYLVIHIERVVNDSYKSREL----

#Bacillus_subtilis
--MKIAKVINNNVISVVNEQGKELVVMGRGLAFQKKSGDDVDEARIEKVFTLDNKDVSEK
FKTLLYDIPIECMEVSEEIISYAKLQLGKKLNDSIYVSLTDHINFAIQRNQKGLDIKNAL
LWETKRLYKDEFAIGKEALVMVKNKTGVSLPEDEAGFIALHIVNAELN-EEMPNIINITK
VMQEILSIVKYHFKIEFNEESLHYYRFVTHLKFFAQR--LFNGTHMESQDDFLLDTVKEK
YHRAYECTKKIQTYIEREYEHKLTSDELLYLTIHIERVVKQA----------

#Clostridium_acetobutylicum
--MKIEKVINNNLVQSFDNNNKEVLVMGCGLGFKKKPGEIIDKDKVEKIYSLEDKNYSNK
LIELLSDIPLEVIQTTNEIVSYARYSLGKKLNDNIYILLTDHISFAMERVNKGLQFKNAL
LWEIKRFYNHEFLIGKEALQIIEKRLHVDLPEDEAANIALHIVNAQLNSSNIDDTMSMTN
MIQNILNIVKFHYKLELDEYSLHYERFITHLKFFSQR--IFRGNEIEDEDTSLSKIMREK
YKEAYKCAEKIKKYVKSEFNSELTDEEMMYLAVHINRVTKQTE---------
