# Supplementary material for: Fate of the H-NS–Repressed bgl Operon in Evolution of Escherichia coli
Source: PLoS Genet. 2009 Mar 6;5(3):e1000405. doi: 10.1371/journal.pgen.1000405 (PMC2646131; doi:10.1371/journal.pgen.1000405)
Supplement: Dataset S1 — Sequences used for phylogenetic analyses. (0.11 MB ZIP) [file pgen.1000405.s010.zip › BglB-V1.fas]

>Escherichia coli
----MKAFPETFLWGGATAANQVEGAWQEDGKGISTSDLQPHGVMGKMEPRILGKENIKDVAIDFYHRYPEDIALFAEMGFTCLRISIAWARIFPQGDEVEPNEAGLAFYDRLFDEMAQAGIKPLVTLSHYEMPYGLVKNYGGWANRAVIDHFEHYARTVFTRYQHKVALWLTFNEINMSLHAPFTGVGLAEESGEA---EVYQAIHHQLVASARAVKACHSLLPEAKIGNMLLGGLVYPLTCQPQDMLQAMEENRRWMFFGDVQARGQYPGYMQRFFRDHNITIEMTESDAEDLK-HTVDFISFSYYMTGCVSHDESINKNAQGNILNMIPNPHLKSSEWGWQIDPVGLRVLLNTLWDRYQKPLFIVENGLGAKDSVEAD----GSIQDDYRIAYLNDHLVQVNEAIADGVDIMGYTSWGPIDLVSASHSQMSKRYGFIYVDRDDNGEGSLTRTRKKSFGWYAEVIKTRGLSLKKITIKAP---
>Klebsiella pneumoniae
----MKTFPTDFLWGGATAANQVEGAYLEDGKGLSTSDVQPHGVFGEVVERVPGDSGIKDVAIDFYHRYPEDIALFAEMGFNCLRVSIAWTRIYPNGDDAEPNEAGLAFYDKLFDEMAKHSITPLVTLSHYEMPWALVKNYGGWGSREVIGFFERYARTVFSRYKNKVKLWLTFNEINMSLHAPMTGVGLPAGSSKG---EVYQAIHHQLVASALAVKACHELVPEGKIGNMLLGGLMYPLSCKPEDVFETLQENRSWQFFGDVQARGAYPGYMQRYFRDNGITLTITDADREALK-TTVDFISFSYYMTGCVTADEALNQQARGNILSMVPNPHLASSEWGWQIDPLGLRTLLNVLWDRYQKPLFIVENGLGAKDKVEAD----GSINDDYRISYLNDHLVQAREAIDDGVELMGFTSWGPIDLVSASKAELSKRYGFIYVDRHDDGTGTLARSKKKSFGWYKEVIASRGASLKA---------
>Erwinia carotovora
---MSHQFPKEFLWGGAIAANQVEGAYLTDGKGLSTSDLQPQGIFGEIVMRTPGDSGTKDTAIDFYHRYPEDIALFAEMGFKCLRTSIAWTRIFPQGDETQPNEAGLAFYDRLFDEMAKYGIQPLVTLSHYEMPYGLVKNYGGWRSRETITFFERYARTVFQRYKDKVKYWLTFNEINCALHAPFTGIGLPTESNKQ---DIYQAIHHQLVASAKAVKACHEIIPDAKIGNMMLGSMFYPLTCKPADVMETMQQNRDWLFFGDVQTRGYYPAYMKRFFAQHGITLSVTEDDRQSLK-ETIDFISFSYYMTGCVTTDEEVNLKARGNILNMVPNPHLESSEWGWQIDPEGLRYLLNYLYDRYQKPLFIVENGLGAKDKLESD----GSINDDYRIKYLNDHLYQVGEALEDGVEVMGYTCWGPIDLVSASKAEMSKRYGFIYVDRDDEGNGTLARRRKKSFYWYKEVIASDGEALK----------
>Photorhabdus luminescens
---MKKQFPNNFLWGGALAANQVEGAHQIDGKGLSTSDMQPHGVIGHSIERNLGDFHIKDIGIDFYHRYPEDIALFAEMGFKCLRTSIAWTRIFPEGDEEIPNENGLAFYDRLFDEMIKYNIQPLITLSHFEMPYGLVKKYGGWGNRKTIAFFDHYARTVFERYQHKVKYWLTFNEINMSLFSCFTGAGLPENSKIQ---DIYQALHYQLVASANAVKACHEIIPDAKIGNMVAAAPYYPLTCHPDDILESLKKNREWLFFFDVQARGYYPSYMPRLFKEKNITLDITDEDKIALK-ETVDFLSFSYYMSSCATTNLEI-IKTSGNIINPVKNPYLSSSEWGWQIDPKGIRYLLNMLYDRYQKPLFIVENGLGARDVIQND----GSIIDDYRIKYLNDHLFQIREAIEDGVQLLGYTSWGPIDLVSASTAEMSKRYGFIYVDRDDQGNGTLERRRKKSFNWYKAVISSHGNTLQAPEVENENNQ
>Vibrio harveyi
----MITFPEHFLWGGAIAANQVEGSYNLGGKGLSTSDMLPNGILSPHQTREERTPGIKDVAIDFYNRYPEDIALFKEMGFNCLRLSLAWSRIFPNGDELEPNEEGLAFYDKIFDELAKHDIQPFVTLSHYEMPYALVENYGGWGDRRVIEFFERYARTVLERYKDKVKLWLTFNEINMSLHAPFTGVGLQEDASEQ---EIYQAIHHQLVANAKAVKLCQQIVPNGKIGNMLLGAINYPYTCNPDDVLAAMHENNKWLFFGDVQTRGQYPGYMKRYFHENGIEIEMEAGDLEEIASASVDFISFSYYASGCASADPKQ--KEVGNIVDSVPNPYLEKSQWGWLIDPKGLRVLLNFLHDRYQKPLFVVENGLGARDEIDEN----GEIQDDYRIAYLNDHLVQAHEAILDGVELMGFTSWGPIDLVANSTAEMSKRYGYIYVDRHNNGQGTLERKRKKSFFWYQDVIRTAGGSLKS---------
>Bacillus subtilis
MSSNEKRFPEGFLWGGAVAANQVEGAYNEGGKGLSTADVSPNGIMSPFDESMTS-LNLYHNGIDFYHRYKEDIALFAEMGFKAFRTSIAWTRIFPNGDEEEPNEEGLRFYDDLFDELLKHHIEPVVTISHYEMPLGLVKNYGGWKNRKVIEFYERYAKTVFKRYQHKVKYWMTFNEINVVLHAPFTGGGLVFEEGENKLNAMYQAAHHQFVASALAVKAGHDIIPDSKIGCMIAATTTYPMTSKPEDVFAAMENERKTLFFSDVQARGAYPGYMKRYLAENNIEIEMAEGDEELLKEHTVDYIGFSYYMSMAASTDPEELAKSGGNLLGGVKNPYLKSSEWGWQIDPKGLRITLNTLYDRYQKPLFIVENGLGAVDKVEED----GTIQDDYRINYLRDHLIEAREAIADGVELIGYTSWGPIDLVSASTAEMKKRYGFIYVDRDNEGNGTFNRIKKKSFNWYQQVIATNGESL-----------
>Clostridium acetobutylicum
---MGVKFPEGFLWGGATAANQFEGAYNQDGKGLSIQDIMPKGIRGPITD-KPTEDNMKLIGIDFYNRYKEDIKLFAEMGFKTFRLSIAWSRIFPNGDDKQPNEKGLQFYDNVFDELAKYNIEPLVTISHYETPLALAKNYDGWTNRKLIGFFENYVRTIFNRYKNKVKYWLTFNEINSALHAPYMSAGIWTPKEKLSKQDLYQAMHHELLASALAVKIGHEINPEFKIGCMILGVPNYPLTSKPSDVLKAMNQDRENLFFADVHARGRYPKYMNRLFKENNVHIKMEPGDEEILK-NTVDFISFSYYMSSCATSDTKKSKGGAGNIISGVPNPYLKASEWGWQIDPEGLRYILNLLYDRYQKPLFIVENGLGAVDELITDERGNKTVNDDYRINYLNDHLVQVGEAIEDGVELMGYTTWGCIDLVSASTAELKKRYGFIYVDRHDDGSGTLERYKKKSFYWYKEVIATNGASLKK---------
>Corynebacterium glutamicum
----MTTFPQGFLWGGATAANQIEGAYNEGGKGLSIQDVMPGGAIKPSTE-GPTEDNLKLKAIDFYNNYVEDIALFAEMGFKTFRISIAWSRIFPNGDEQEPNEEGLAFYDRVFDELEKHGIEPLVTLSHYETPLGLARKYGGWRSRELIEFFAHYARTVFNRYKGRVHYWLTFNEINAVLAMPFTAGGIEVPRSELSESELYQAIHHELVASALVTKIAHEIDPNNQVGCMIIAVPRYGITPDPRDQLTAQQKSHEDFAFGDIHVRGEYPGYLLREFREKGITIDITDEDREILK-NTVDFVSFSYYMSVCEAHDPENYASGGGNIIGGVTNPTLEASEWGWQVDPIGLRIVLNNYWERWQKPLFIVENGLGAKDVLIDGPSGP-TVDDDYRIKYLNDHLVQVGEAIEDGVNLLGYTTWGPIDLVSASTAQMSKRYGFIYVDRNDDGSGTLKRYKKKSFDWYRDVIATNGGSLQA---------
>Listeria monocytogenes
-MHTNTGFPANFLWGGAAAANQFEGAYNVDGKGLSVQDVTPKGGFGHITD-GPTPDNLKLEGIDFYHRYKDDVKLFAEMGFKVFRTSIAWSRIFPNGDETEPNEAGLQFYDDLFDELLAHNIEPLITLSHYETPLHLSKTYDGWVNRKMIDFYENYVRTVFNRYKGKVKYWLTFNEINSILHAPFMSGGISTSPDKLSQKDLYQAVHHELVASALATKIGHEIMPEAQIGCMVLAMPTYPLTSNPDDIIAVMEAERKNYFFSDVHVRGTYPGYMKRYFRENNIELDVTEEDLEILK-NTVDFISFSYYMSTTETADESKRKAGAGNILGGVQNPYLEASEWGWQIDPQGLRVVLNEFWDRYQKPLFIVENGLGAIDQLEKDENGNYTVNDDYRINYLSAHLSQVKEAIKDGVDLMGYTSWGCIDLVSASTAEMKKRYGFIYVDRNNDGTGTLNRYKKKSFGWYKNVIATNGEDL-----------
>Enterobacter sp.
----MKTFPETFLWGGAVAANQVEGAYLEEGKGLSTSDVQPQGVFGKVVERVEGDSGIKDVAIDFYHRYPDDIKLFAEMGFSCLRVSIAWTRIFPNGDEQQPNEAGLAFYDKLFDELAAHNITPLVTLSHYEMPWGLVKQYGGWGSRQTIGFFERYARTVFARYKEKVKLWLTFNEINMSLHAPMTGVGLPETSSKA---DVYQAIHHQLVASALAVKACHEIIPDAKIGNMLLGGLVYPLTCKPEDVLEALQENRAWQFFGDVQCRGAYPGYMLRFFRDNGITLEITDADREALK-ATVDFISFSYYMTGCVTTDEELNQQARGNILSMVPNPHLASSEWGWQIDPLGLRTLLNVLWDRYQKPLFIVENGLGAKDKPDAD----GVVQDDYRIRYLNDHLVQVREAIDDGVDVMGYTSWGPIDLVSASKAELSKRYGFIYVDRDDSGNGTLARSRKKSFYWYQEVIATNGASLKAQ--------
