# Supplementary material for: Fate of the H-NS–Repressed bgl Operon in Evolution of Escherichia coli
Source: PLoS Genet. 2009 Mar 6;5(3):e1000405. doi: 10.1371/journal.pgen.1000405 (PMC2646131; doi:10.1371/journal.pgen.1000405)
Supplement: Dataset S1 — Sequences used for phylogenetic analyses. (0.11 MB ZIP) [file pgen.1000405.s010.zip › BglB-V1.meg]

#mega
!Title BglB;
!Format DataType=Protein indel=-;

#Escherichia_coli
----MKAFPETFLWGGATAANQVEGAWQEDGKGISTSDLQPHGVMGKMEPRILGKENIKD
VAIDFYHRYPEDIALFAEMGFTCLRISIAWARIFPQGDEVEPNEAGLAFYDRLFDEMAQA
GIKPLVTLSHYEMPYGLVKNYGGWANRAVIDHFEHYARTVFTRYQHKVALWLTFNEINMS
LHAPFTGVGLAEESGEA---EVYQAIHHQLVASARAVKACHSLLPEAKIGNMLLGGLVYP
LTCQPQDMLQAMEENRRWMFFGDVQARGQYPGYMQRFFRDHNITIEMTESDAEDLK-HTV
DFISFSYYMTGCVSHDESINKNAQGNILNMIPNPHLKSSEWGWQIDPVGLRVLLNTLWDR
YQKPLFIVENGLGAKDSVEAD----GSIQDDYRIAYLNDHLVQVNEAIADGVDIMGYTSW
GPIDLVSASHSQMSKRYGFIYVDRDDNGEGSLTRTRKKSFGWYAEVIKTRGLSLKKITIK
AP---

#Klebsiella_pneumoniae
----MKTFPTDFLWGGATAANQVEGAYLEDGKGLSTSDVQPHGVFGEVVERVPGDSGIKD
VAIDFYHRYPEDIALFAEMGFNCLRVSIAWTRIYPNGDDAEPNEAGLAFYDKLFDEMAKH
SITPLVTLSHYEMPWALVKNYGGWGSREVIGFFERYARTVFSRYKNKVKLWLTFNEINMS
LHAPMTGVGLPAGSSKG---EVYQAIHHQLVASALAVKACHELVPEGKIGNMLLGGLMYP
LSCKPEDVFETLQENRSWQFFGDVQARGAYPGYMQRYFRDNGITLTITDADREALK-TTV
DFISFSYYMTGCVTADEALNQQARGNILSMVPNPHLASSEWGWQIDPLGLRTLLNVLWDR
YQKPLFIVENGLGAKDKVEAD----GSINDDYRISYLNDHLVQAREAIDDGVELMGFTSW
GPIDLVSASKAELSKRYGFIYVDRHDDGTGTLARSKKKSFGWYKEVIASRGASLKA----
-----

#Erwinia_carotovora
---MSHQFPKEFLWGGAIAANQVEGAYLTDGKGLSTSDLQPQGIFGEIVMRTPGDSGTKD
TAIDFYHRYPEDIALFAEMGFKCLRTSIAWTRIFPQGDETQPNEAGLAFYDRLFDEMAKY
GIQPLVTLSHYEMPYGLVKNYGGWRSRETITFFERYARTVFQRYKDKVKYWLTFNEINCA
LHAPFTGIGLPTESNKQ---DIYQAIHHQLVASAKAVKACHEIIPDAKIGNMMLGSMFYP
LTCKPADVMETMQQNRDWLFFGDVQTRGYYPAYMKRFFAQHGITLSVTEDDRQSLK-ETI
DFISFSYYMTGCVTTDEEVNLKARGNILNMVPNPHLESSEWGWQIDPEGLRYLLNYLYDR
YQKPLFIVENGLGAKDKLESD----GSINDDYRIKYLNDHLYQVGEALEDGVEVMGYTCW
GPIDLVSASKAEMSKRYGFIYVDRDDEGNGTLARRRKKSFYWYKEVIASDGEALK-----
-----

#Photorhabdus_luminescens
---MKKQFPNNFLWGGALAANQVEGAHQIDGKGLSTSDMQPHGVIGHSIERNLGDFHIKD
IGIDFYHRYPEDIALFAEMGFKCLRTSIAWTRIFPEGDEEIPNENGLAFYDRLFDEMIKY
NIQPLITLSHFEMPYGLVKKYGGWGNRKTIAFFDHYARTVFERYQHKVKYWLTFNEINMS
LFSCFTGAGLPENSKIQ---DIYQALHYQLVASANAVKACHEIIPDAKIGNMVAAAPYYP
LTCHPDDILESLKKNREWLFFFDVQARGYYPSYMPRLFKEKNITLDITDEDKIALK-ETV
DFLSFSYYMSSCATTNLEI-IKTSGNIINPVKNPYLSSSEWGWQIDPKGIRYLLNMLYDR
YQKPLFIVENGLGARDVIQND----GSIIDDYRIKYLNDHLFQIREAIEDGVQLLGYTSW
GPIDLVSASTAEMSKRYGFIYVDRDDQGNGTLERRRKKSFNWYKAVISSHGNTLQAPEVE
NENNQ

#Vibrio_harveyi
----MITFPEHFLWGGAIAANQVEGSYNLGGKGLSTSDMLPNGILSPHQTREERTPGIKD
VAIDFYNRYPEDIALFKEMGFNCLRLSLAWSRIFPNGDELEPNEEGLAFYDKIFDELAKH
DIQPFVTLSHYEMPYALVENYGGWGDRRVIEFFERYARTVLERYKDKVKLWLTFNEINMS
LHAPFTGVGLQEDASEQ---EIYQAIHHQLVANAKAVKLCQQIVPNGKIGNMLLGAINYP
YTCNPDDVLAAMHENNKWLFFGDVQTRGQYPGYMKRYFHENGIEIEMEAGDLEEIASASV
DFISFSYYASGCASADPKQ--KEVGNIVDSVPNPYLEKSQWGWLIDPKGLRVLLNFLHDR
YQKPLFVVENGLGARDEIDEN----GEIQDDYRIAYLNDHLVQAHEAILDGVELMGFTSW
GPIDLVANSTAEMSKRYGYIYVDRHNNGQGTLERKRKKSFFWYQDVIRTAGGSLKS----
-----

#Bacillus_subtilis
MSSNEKRFPEGFLWGGAVAANQVEGAYNEGGKGLSTADVSPNGIMSPFDESMTS-LNLYH
NGIDFYHRYKEDIALFAEMGFKAFRTSIAWTRIFPNGDEEEPNEEGLRFYDDLFDELLKH
HIEPVVTISHYEMPLGLVKNYGGWKNRKVIEFYERYAKTVFKRYQHKVKYWMTFNEINVV
LHAPFTGGGLVFEEGENKLNAMYQAAHHQFVASALAVKAGHDIIPDSKIGCMIAATTTYP
MTSKPEDVFAAMENERKTLFFSDVQARGAYPGYMKRYLAENNIEIEMAEGDEELLKEHTV
DYIGFSYYMSMAASTDPEELAKSGGNLLGGVKNPYLKSSEWGWQIDPKGLRITLNTLYDR
YQKPLFIVENGLGAVDKVEED----GTIQDDYRINYLRDHLIEAREAIADGVELIGYTSW
GPIDLVSASTAEMKKRYGFIYVDRDNEGNGTFNRIKKKSFNWYQQVIATNGESL------
-----

#Clostridium_acetobutylicum
---MGVKFPEGFLWGGATAANQFEGAYNQDGKGLSIQDIMPKGIRGPITD-KPTEDNMKL
IGIDFYNRYKEDIKLFAEMGFKTFRLSIAWSRIFPNGDDKQPNEKGLQFYDNVFDELAKY
NIEPLVTISHYETPLALAKNYDGWTNRKLIGFFENYVRTIFNRYKNKVKYWLTFNEINSA
LHAPYMSAGIWTPKEKLSKQDLYQAMHHELLASALAVKIGHEINPEFKIGCMILGVPNYP
LTSKPSDVLKAMNQDRENLFFADVHARGRYPKYMNRLFKENNVHIKMEPGDEEILK-NTV
DFISFSYYMSSCATSDTKKSKGGAGNIISGVPNPYLKASEWGWQIDPEGLRYILNLLYDR
YQKPLFIVENGLGAVDELITDERGNKTVNDDYRINYLNDHLVQVGEAIEDGVELMGYTTW
GCIDLVSASTAELKKRYGFIYVDRHDDGSGTLERYKKKSFYWYKEVIATNGASLKK----
-----

#Corynebacterium_glutamicum
----MTTFPQGFLWGGATAANQIEGAYNEGGKGLSIQDVMPGGAIKPSTE-GPTEDNLKL
KAIDFYNNYVEDIALFAEMGFKTFRISIAWSRIFPNGDEQEPNEEGLAFYDRVFDELEKH
GIEPLVTLSHYETPLGLARKYGGWRSRELIEFFAHYARTVFNRYKGRVHYWLTFNEINAV
LAMPFTAGGIEVPRSELSESELYQAIHHELVASALVTKIAHEIDPNNQVGCMIIAVPRYG
ITPDPRDQLTAQQKSHEDFAFGDIHVRGEYPGYLLREFREKGITIDITDEDREILK-NTV
DFVSFSYYMSVCEAHDPENYASGGGNIIGGVTNPTLEASEWGWQVDPIGLRIVLNNYWER
WQKPLFIVENGLGAKDVLIDGPSGP-TVDDDYRIKYLNDHLVQVGEAIEDGVNLLGYTTW
GPIDLVSASTAQMSKRYGFIYVDRNDDGSGTLKRYKKKSFDWYRDVIATNGGSLQA----
-----

#Listeria_monocytogenes
-MHTNTGFPANFLWGGAAAANQFEGAYNVDGKGLSVQDVTPKGGFGHITD-GPTPDNLKL
EGIDFYHRYKDDVKLFAEMGFKVFRTSIAWSRIFPNGDETEPNEAGLQFYDDLFDELLAH
NIEPLITLSHYETPLHLSKTYDGWVNRKMIDFYENYVRTVFNRYKGKVKYWLTFNEINSI
LHAPFMSGGISTSPDKLSQKDLYQAVHHELVASALATKIGHEIMPEAQIGCMVLAMPTYP
LTSNPDDIIAVMEAERKNYFFSDVHVRGTYPGYMKRYFRENNIELDVTEEDLEILK-NTV
DFISFSYYMSTTETADESKRKAGAGNILGGVQNPYLEASEWGWQIDPQGLRVVLNEFWDR
YQKPLFIVENGLGAIDQLEKDENGNYTVNDDYRINYLSAHLSQVKEAIKDGVDLMGYTSW
GCIDLVSASTAEMKKRYGFIYVDRNNDGTGTLNRYKKKSFGWYKNVIATNGEDL------
-----

#Enterobacter_sp.
----MKTFPETFLWGGAVAANQVEGAYLEEGKGLSTSDVQPQGVFGKVVERVEGDSGIKD
VAIDFYHRYPDDIKLFAEMGFSCLRVSIAWTRIFPNGDEQQPNEAGLAFYDKLFDELAAH
NITPLVTLSHYEMPWGLVKQYGGWGSRQTIGFFERYARTVFARYKEKVKLWLTFNEINMS
LHAPMTGVGLPETSSKA---DVYQAIHHQLVASALAVKACHEIIPDAKIGNMLLGGLVYP
LTCKPEDVLEALQENRAWQFFGDVQCRGAYPGYMLRFFRDNGITLEITDADREALK-ATV
DFISFSYYMTGCVTTDEELNQQARGNILSMVPNPHLASSEWGWQIDPLGLRTLLNVLWDR
YQKPLFIVENGLGAKDKPDAD----GVVQDDYRIRYLNDHLVQVREAIDDGVDVMGYTSW
GPIDLVSASKAELSKRYGFIYVDRDDSGNGTLARSRKKSFYWYQEVIATNGASLKAQ---
-----
