# Supplementary material for: Fate of the H-NS–Repressed bgl Operon in Evolution of Escherichia coli
Source: PLoS Genet. 2009 Mar 6;5(3):e1000405. doi: 10.1371/journal.pgen.1000405 (PMC2646131; doi:10.1371/journal.pgen.1000405)
Supplement: Dataset S1 — Sequences used for phylogenetic analyses. (0.11 MB ZIP) [file pgen.1000405.s010.zip › BglF-V1.fas]

>Escherichia coli
--MTELARKIVAGVGGADNIVSLMHCATRLRFKLKDESKAQAEVLKKTPGIIMVVESGGQFQVVIGNHVADVFLAVNSVAGL-DEKAQQAP---------ENDD--KGNLLNRFVYVISGIFTPLIGLMAATGILKGMLALALTFQWTTEQSGTYLILFSASDALFWFFPIILGYTAGKRFGGNPFTAMVIGGALVHP---------LILTAFENGQKADALGLDFLGIPVTLLNYSSSVIPIIFSAWLCSILERRLNAWLPSAIKNFFTPLLCLMVITPVTFLLVGPLSTWISELIAAGYLWLYQAVPAFAGAVMGGFWQIFVMFGLHWGLVPLCINNFTVLGYDTMIPLLMPAIMAQVGAALGVFLCERDAQKKVVAGSAALTSLFGITEPAVYGVNLPRKYPFVIACISGALGATIIGYAQTKVYSFGLPSIFTFMQTIP-STGIDFTVWASVIGGVIAIGCAFVGTVMLHFITAKRQPAQGAPQEKTPEVITPPEQGGICSPMTGEIVPLIHVADTTFASGLLGKGIAILPSVGEVRSPVAGRIASLFATLHAIGIESDDGVEILIHVGIDTVKLDGKFFSAHVNVGDKVNTGDRLISFDIPAIREAGFDLTTPVLISNSDDFTDVLPHGTAQISAGEPLLSIIR
>Klebsiella pneumoniae
MEYKALAQDILNRVGGKENIVSLVHCATRLRFKLKDNGKADAEGLKANPGVIMVVESGGQFQVVIGNHVHDVWLAVRQEAGLSDDSEPVAE---------EKAA--KGSVLSQLIDIISGIFTPFIGVMAATGLLKGLLALAVTCGWLTPEQGTYKIWFAASDALFFFFPLFLGYTAGKKFGGNPFISMVIGGALTHP---------LMIQAFEASQAPGAAVEHFLGIPVTFINYSSSVIPIILASWVSCWLERKSNALLPSSMKNFFSPAICLAVVVPLTFLVIGPVATWLSHLLANGYQFIYAFAPWLAGAVLGAMWQVCVIFGLHWGLVPLMINNMTVLGHDSMLPIILPAVIAQVGAVLGILLATRDARQRMLAGSAFSAGLFGITEPAIYGLTLPLRRPFIFGCIAGAIGGAITAFSNSHAYSFGVPNIFFPAQMIP-PGGIDASVWGGLIG----TGVAFVLACVLTFFAGLPRASAAPGAVTVAPASANDILAPMSGSVIALEQVPDSTFASGLLGKGVAIIPAVGQVIAPFPGEVASLFQTKHAIGLQSDSGIELLIHVGIDTVKLDGVPFTAHVKEGDRVQAGDLLIEFDRQAILDAGYDLVTPIIISNSDDYREIDTVASSTVEAGQPLLSVSH
>Erwinia carotovora
MEYKALASEILDGVGGRGNIISVMHCATRLRFKLKDSKKADAAALKNNSGVIMVVESGGQFQVVVGNHVSDVYRSLLDVSGLTDQSDSANH---------EEGDEKKGNVFSRFIDIISGIFTPLIGVMAASGILKGFLALSLACGWMVETSGTYKVLFAASDALFFFFPIVLGYTAGKKFGGNPFVTMVIGATLVHP---------SMIAEFGAMQNTGYQQLYFLGIPITFINYASSVIPIIFSAWLASRLEKPLNAILHINIRNFFTPLLCLCITVPVTFLLIGPAATWLGHMLASGYQLIYGLNSTIAGALMGALWQVFVIFGLHWGLTPLMINNLSVLGHDTMMPLLVPAVLGQAGAVLGVLLRTRDMKLKGISGSAFSAAIFGITEPAVYGVTLPLKRPFIFGCVGGAMGAAILGYFHTTIYSFGFPSIFTFTQVIP-PTGVDNTVWAAIIGTAIAFTFAAVATWAFGIPAQENTAAINAPTAAPQATQNPNDATRKQAITSPIEGTVLTLDQVGDETFASGLMGKGIAIKPLAGRVVSPVNGTVASLFKTNHAIGLESEEGAEVLIHVGIDTVKLDGQYFTAHIKTGDIVKQGDLLVEFDYQAIEKAGYDTTTPVIITNSENYVDVLPTAGNTVQEQGALLTLIR
>Photorhabdus luminescens
MRYESLAKKIVSAIGGKENISSLVHCATRLRFKLKDSSLANSELLKQTKGIITVVESGGQYQVVIGSHVGDVYDDINRYLQDNTEKTEVKQSVTSPQGIKQDNAKGLKRILDVTIDIISSIFTPLLGVLVAAGLIKGILALSDVFNWMSIDSGTYKILYATGDAMLYFMPILLGYTAGKRFGGNPFITMVIGAALTYP---------TMTEAFKLSQTTPAVHLNFLGIPISFINYSSTVIPIILSAWFSCLLEKKFNSWFHSSVKLFATPFLCLLITVPLTFLVIGPVATELSNGLAAGYLFFYQLNPVIAGLLMGALWQVCVIFGLHWGLIPIMINNMMTQKKDMLSPLLQPAIFGQAGATLGVFLRTRDKNMKTLSGTALISSLFGITEPAIYGVTLPLKRPFIIGCIGGALGGAIVGFYSGTAYNVGGMGIFAFTSFIS-PTGIDSAFWSVILGSLGSFIFSCIATYLFGLPSEVKVSPITSGTKN
>Listeria monocytogenes
MKYEQLAKDILKNVGGKENINSVFHCITRLRFKLKDENIANTKEIEKLDGVISVIKSGGQYQVVIGNHVPDVFKAVLEVGGISAEGDEGSS---------APAT---GNIFNRFIDMISGVFTPVLGVLAATGMIKGFTAMFVAFGWITVTSGTYQLLYAIGDCLFYFFPIFLGYTAMKKFGGNIFIGMAIGGALVYPTLAGITAGDPLYTLFAGTIFESPIHVTFLGIPVILMSYASSVIPIIVATYFGSKVEKGFKKIIPDVIKTFVVPFCTLLIVVPITFIVIGPIATWAGQLLGAGTIWVYNLSPIIAGLILGGFWQVFVIFGLHWGLVPVAINNLTVLGHDPILAMTFGASFAQIGAVLAVFFKSRNKKIKSLSIPAFISGIFGVTEPAIYGVTLPLKKPFIMSCIAGGIGGGIIGFAGSQTYIMGGLGIFGLPNFFKPGSGISGEFWWVVIAIVISFILGFILTYVVGFKDPADVVVEQSNTVEGETLIERETIPAPVVGEIVTLADVKDEAFSSGALGKGVAIIPTVGRVVAPAAGTVTTIFPTGHAIGITTKDGAEVLIHIGMDTVQLEGKFFTAHVKQGDVIEKGQLLTEFDIEGIKAAGYDVTTPVVVTNSNQYLDVMITDAKEAKLEERLITLVI
>Clostridium acetobutylicum
MKYEKLAKDIIENVGGKENVNSLTHCITRLRFKLKDESKANTDVLKNMDGVVTVIKSGGQYQVVIGNHVPDVYADVVAIGGFSSSSEEGTK---------EKT-----NLFNAFIDTISGVFTPTLGVLAATGMIKGFNAMFIAFGWLTKTSGTYNILNAVGDCLFYFFPIFLGYSAAKKFKGNHFIGMAIGASLVYPTLSTLMTGKPLYTLFQGTIFASPVYVTFLGIPVILMSYSSTVIPIILASYVGVKVEKAFAKIIPDVVKTFLVPFCTLLVMVPLSLIVIGPISTWAGKLLGAGTLAIYNLSPILAGLFIGAFWQVFVIFGLHWGLVPIAMNNLSVLHYDPILAGTLGASFAQTGVVLAILIKTKNVKLKGIALPAFISGIFGVTEPAIYGVTLPRKKPFIISCIGAAIGGGITGFMGTKLWMMGGLGIFAIPSYIG-AKGMDRGFYGAVMSVVISFVVGFLIMFFAGFKDEEVKQETTKKKNELVKQETLVSPLKGKIKTLSEVKDEAFSTGSLGKGIAIEPEEGKLVSPVDGVLATLFPTGHAVGIISDKGTEILIHVGMDTVQLEGKYFKTILKQGDHVKAGDTILEFDIPKIKKAGYTLTTPVVVTNSESYLDVIETDKIKVERKDQLLTVML
>Bacillus cereus
MKYEQLAKDILKNVGGTENINSVVHCITRLRFQLKDEGKANTEVLKNMDDVVTVMKSGGQYQVVIGNHVADVYKAVVTVGGFQTKEDENID---------DQK-------KSSFIDIVSSIFTPVLSVLAATGMIKGFNALILALGWLSQESGTYQILNAVGDSLFYFFPIFLGYTASKKFHGAPFIGMAIGGALVYPALAGLTAGKPLYTLFAGTMFESPIHITFLGIPVILMNYASSVIPIILATYFAAKVEKELKKVIPDVVKTFLVPFFTLLIIVPITFLVIGPIATWAGQFLGQATLWAYHLSPLVAGIFLGAFWQLFVIFGLHWGIVPIGFNNLAVHGEDPILALIFAASFAQIGAVLGVWIKTNEKKLKELSMPAFISGIFGITEPAIYGITLPQKKPFVISCIAGGIGGGILGVFGTKAYMAGGLGIFQIPTFVSSKTGITAGLWGSIIAMIVAFVLGFVLTYLFGVKKKGQSVQVNPDQTKPSQHEEVHATMNSEVIVSPFYGEVKPLKDIEDAAFASGVLGKGVAIEPSEGKLFSPVSGTVSALFPTNHALGITTETGAELLIHIGMDTVKLDGEFFSSHIAQGDHVEKGQLLIEFNIAEIQDAGYIVTTPVVVTNHDQYNVMIKEKGQVTPEESVIELEVK
