# Supplementary material for: Fate of the H-NS–Repressed bgl Operon in Evolution of Escherichia coli
Source: PLoS Genet. 2009 Mar 6;5(3):e1000405. doi: 10.1371/journal.pgen.1000405 (PMC2646131; doi:10.1371/journal.pgen.1000405)
Supplement: Dataset S1 — Sequences used for phylogenetic analyses. (0.11 MB ZIP) [file pgen.1000405.s010.zip › BglG-V1.fas]

>Enterobacter sp.
MEYQALAKDILAHVGGKENIVSLVHCATRLRFKLKENQKADAQGLKQNPGVIMVVESGGQFQVVIGNHVHDVWQAVR---------AEAGLTDDTPVASDEQGD--KGNLLGRLIDIVSGIFTPFLGVLAASGILKGLLALAVVCGWLSTDSGTYKIWFAASDALFFFFPLVLGYTAGKKFGGNPFITMVIGGALTHP---------MMIQAFEASQQVGAVSEAFMGIPVTWFNYSSSVIPIILAAWVSCWLEKQSSRLLPPSMKNFFAPLICLVVTVPLTFLIIGPVATWLSQLLANGYQWIYVLAPWLAGAAMGALWQVCVIFGLHWGLVPLMINNLAVLGHDSMLPMLLPAVMGQVGAALGIFLRTKDARQKMLAGSSVTAGIFGITEPAVYGVNLPLRRPFIFGCVAGAVGGAIVGFSDTHVYSFGFANIFTVAQMIP-PGGVNATLWGGIIGTLVALVLSCVMTLVAGIP--DGAAQD--EQVITAGKDE---------VLAPMSGTVLALDQVPDTTFASGLLGQGVAIIPSDNRVIAPFAGEVASLFQTKHAIGLLSESGIEVLIHVGIDTVKLDGKPFTAHVTVGDKVQPGDLLLEFDRQAIIDAGYDLATPIIISNSDDYRDVVTVAATSVSAGTPLLNVSHQ
>Klebsiella pneumoniae
MEYKALAQDILNRVGGKENIVSLVHCATRLRFKLKDNGKADAEGLKANPGVIMVVESGGQFQVVIGNHVHDVWLAVR---------QEAGLSDDSEPVAEEKAA--KGSVLSQLIDIISGIFTPFIGVMAATGLLKGLLALAVTCGWLTPEQGTYKIWFAASDALFFFFPLFLGYTAGKKFGGNPFISMVIGGALTHP---------LMIQAFEASQAPGAAVEHFLGIPVTFINYSSSVIPIILASWVSCWLERKSNALLPSSMKNFFSPAICLAVVVPLTFLVIGPVATWLSHLLANGYQFIYAFAPWLAGAVLGAMWQVCVIFGLHWGLVPLMINNMTVLGHDSMLPIILPAVIAQVGAVLGILLATRDARQRMLAGSAFSAGLFGITEPAIYGLTLPLRRPFIFGCIAGAIGGAITAFSNSHAYSFGVPNIFFPAQMIP-PGGIDASVWGGLIGTGVAFVLACVLTFFAGLP--RASAAPGAVTVAPASAND---------ILAPMSGSVIALEQVPDSTFASGLLGKGVAIIPAVGQVIAPFPGEVASLFQTKHAIGLQSDSGIELLIHVGIDTVKLDGVPFTAHVKEGDRVQAGDLLIEFDRQAILDAGYDLVTPIIISNSDDYREIDTVASSTVEAGQPLLSVSH
>Erwinia carotovora
MEYKALASEILDGVGGRGNIISVMHCATRLRFKLKDSKKADAAALKNNSGVIMVVESGGQFQVVVGNHVSDVYRSLL---------DVSGLTDQSDSANHEEGDEKKGNVFSRFIDIISGIFTPLIGVMAASGILKGFLALSLACGWMVETSGTYKVLFAASDALFFFFPIVLGYTAGKKFGGNPFVTMVIGATLVHP---------SMIAEFGAMQNTGYQQLYFLGIPITFINYASSVIPIIFSAWLASRLEKPLNAILHINIRNFFTPLLCLCITVPVTFLLIGPAATWLGHMLASGYQLIYGLNSTIAGALMGALWQVFVIFGLHWGLTPLMINNLSVLGHDTMMPLLVPAVLGQAGAVLGVLLRTRDMKLKGISGSAFSAAIFGITEPAVYGVTLPLKRPFIFGCVGGAMGAAILGYFHTTIYSFGFPSIFTFTQVIP-PTGVDNTVWAAIIGTAIAFTFAAVATWAFGIPAQENTAAINAPTAAPQATQNPNDATRKQAITSPIEGTVLTLDQVGDETFASGLMGKGIAIKPLAGRVVSPVNGTVASLFKTNHAIGLESEEGAEVLIHVGIDTVKLDGQYFTAHIKTGDIVKQGDLLVEFDYQAIEKAGYDTTTPVIITNSENYVDVLPTAGNTVQEQGALLTLIR
>Escherichia coli
--MTELARKIVAGVGGADNIVSLMHCATRLRFKLKDESKAQAEVLKKTPGIIMVVESGGQFQVVIGNHVADVFLAVN---------SVAGL-DEKAQQAPENDD--KGNLLNRFVYVISGIFTPLIGLMAATGILKGMLALALTFQWTTEQSGTYLILFSASDALFWFFPIILGYTAGKRFGGNPFTAMVIGGALVHP---------LILTAFENGQKADALGLDFLGIPVTLLNYSSSVIPIIFSAWLCSILERRLNAWLPSAIKNFFTPLLCLMVITPVTFLLVGPLSTWISELIAAGYLWLYQAVPAFAGAVMGGFWQIFVMFGLHWGLVPLCINNFTVLGYDTMIPLLMPAIMAQVGAALGVFLCERDAQKKVVAGSAALTSLFGITEPAVYGVNLPRKYPFVIACISGALGATIIGYAQTKVYSFGLPSIFTFMQTIP-STGIDFTVWASVIGGVIAIGCAFVGTVMLHFITAKRQPAQGAPQEKTPEVITPPE---QGGICSPMTGEIVPLIHVADTTFASGLLGKGIAILPSVGEVRSPVAGRIASLFATLHAIGIESDDGVEILIHVGIDTVKLDGKFFSAHVNVGDKVNTGDRLISFDIPAIREAGFDLTTPVLISNSDDFTDVLPHGTAQISAGEPLLSIIR
>Photorhabdus luminescens
MRYESLAKKIVSAIGGKENISSLVHCATRLRFKLKDSSLANSELLKQTKGIITVVESGGQYQVVIGSHVGDVYDDINRYLQDNTEKTEVKQSVTSPQGIKQDNAKGLKRILDVTIDIISSIFTPLLGVLVAAGLIKGILALSDVFNWMSIDSGTYKILYATGDAMLYFMPILLGYTAGKRFGGNPFITMVIGAALTYP---------TMTEAFKLSQTTPAVHLNFLGIPISFINYSSTVIPIILSAWFSCLLEKKFNSWFHSSVKLFATPFLCLLITVPLTFLVIGPVATELSNGLAAGYLFFYQLNPVIAGLLMGALWQVCVIFGLHWGLIPIMINNMMTQKKDMLSPLLQPAIFGQAGATLGVFLRTRDKNMKTLSGTALISSLFGITEPAIYGVTLPLKRPFIIGCIGGALGGAIVGFYSGTAYNVGGMGIFAFTSFIS-PTGIDSAFWSVILGSLGSFIFSCIATYLFGLP---------------------------------------SEVKVSPITSGTKN
>Listeria monocytogenes
MKYEQLAKDILKNVGGKENINSVFHCITRLRFKLKDENIANTKEIEKLDGVISVIKSGGQYQVVIGNHVPDVFKAVL---------EVGGISAEGDEGSSAPAT---GNIFNRFIDMISGVFTPVLGVLAATGMIKGFTAMFVAFGWITVTSGTYQLLYAIGDCLFYFFPIFLGYTAMKKFGGNIFIGMAIGGALVYPTLAGITAGDPLYTLFAGTIFESPIHVTFLGIPVILMSYASSVIPIIVATYFGSKVEKGFKKIIPDVIKTFVVPFCTLLIVVPITFIVIGPIATWAGQLLGAGTIWVYNLSPIIAGLILGGFWQVFVIFGLHWGLVPVAINNLTVLGHDPILAMTFGASFAQIGAVLAVFFKSRNKKIKSLSIPAFISGIFGVTEPAIYGVTLPLKKPFIMSCIAGGIGGGIIGFAGSQTYIMGGLGIFGLPNFFKPGSGISGEFWWVVIAIVISFILGFILTYVVGFKDPAD-VVVEQSNTV-----EGETLIERETIPAPVVGEIVTLADVKDEAFSSGALGKGVAIIPTVGRVVAPAAGTVTTIFPTGHAIGITTKDGAEVLIHIGMDTVQLEGKFFTAHVKQGDVIEKGQLLTEFDIEGIKAAGYDVTTPVVVTNSNQYLDVMITDAKEAKLEERLITLVI
>Clostridium acetobutylicum
MKYEKLAKDIIENVGGKENVNSLTHCITRLRFKLKDESKANTDVLKNMDGVVTVIKSGGQYQVVIGNHVPDVYADVV---------AIGGFSSSSEEGTKEKT-----NLFNAFIDTISGVFTPTLGVLAATGMIKGFNAMFIAFGWLTKTSGTYNILNAVGDCLFYFFPIFLGYSAAKKFKGNHFIGMAIGASLVYPTLSTLMTGKPLYTLFQGTIFASPVYVTFLGIPVILMSYSSTVIPIILASYVGVKVEKAFAKIIPDVVKTFLVPFCTLLVMVPLSLIVIGPISTWAGKLLGAGTLAIYNLSPILAGLFIGAFWQVFVIFGLHWGLVPIAMNNLSVLHYDPILAGTLGASFAQTGVVLAILIKTKNVKLKGIALPAFISGIFGVTEPAIYGVTLPRKKPFIISCIGAAIGGGITGFMGTKLWMMGGLGIFAIPSYIG-AKGMDRGFYGAVMSVVISFVVGFLIMFFAGFKDEE----VKQETTK-----KKNELVKQETLVSPLKGKIKTLSEVKDEAFSTGSLGKGIAIEPEEGKLVSPVDGVLATLFPTGHAVGIISDKGTEILIHVGMDTVQLEGKYFKTILKQGDHVKAGDTILEFDIPKIKKAGYTLTTPVVVTNSESYLDVIETDKIKVERKDQLLTVML
>Bacillus cereus
MKYEQLAKDILKNVGGTENINSVVHCITRLRFQLKDEGKANTEVLKNMDDVVTVMKSGGQYQVVIGNHVADVYKAVV---------TVGGFQTKEDENIDDQK-------KSSFIDIVSSIFTPVLSVLAATGMIKGFNALILALGWLSQESGTYQILNAVGDSLFYFFPIFLGYTASKKFHGAPFIGMAIGGALVYPALAGLTAGKPLYTLFAGTMFESPIHITFLGIPVILMNYASSVIPIILATYFAAKVEKELKKVIPDVVKTFLVPFFTLLIIVPITFLVIGPIATWAGQFLGQATLWAYHLSPLVAGIFLGAFWQLFVIFGLHWGIVPIGFNNLAVHGEDPILALIFAASFAQIGAVLGVWIKTNEKKLKELSMPAFISGIFGITEPAIYGITLPQKKPFVISCIAGGIGGGILGVFGTKAYMAGGLGIFQIPTFVSSKTGITAGLWGSIIAMIVAFVLGFVLTYLFGVKKKGQSVQVNPDQTKPSQHEEVHATMNSEVIVSPFYGEVKPLKDIEDAAFASGVLGKGVAIEPSEGKLFSPVSGTVSALFPTNHALGITTETGAELLIHIGMDTVKLDGEFFSSHIAQGDHVEKGQLLIEFNIAEIQDAGYIVTTPVVVTNHDQYN-VMIKEKGQVTPEESVIELEVK
