# Supplementary material for: Fate of the H-NS–Repressed bgl Operon in Evolution of Escherichia coli
Source: PLoS Genet. 2009 Mar 6;5(3):e1000405. doi: 10.1371/journal.pgen.1000405 (PMC2646131; doi:10.1371/journal.pgen.1000405)
Supplement: Dataset S1 — Sequences used for phylogenetic analyses. (0.11 MB ZIP) [file pgen.1000405.s010.zip › BglF-V1.meg]

#mega
!Title BglF;
!Format DataType=Protein indel=-;

#Enterobacter_sp.
MEYQALAKDILAHVGGKENIVSLVHCATRLRFKLKENQKADAQGLKQNPGVIMVVESGGQ
FQVVIGNHVHDVWQAVR---------AEAGLTDDTPVASDEQGD--KGNLLGRLIDIVSG
IFTPFLGVLAASGILKGLLALAVVCGWLSTDSGTYKIWFAASDALFFFFPLVLGYTAGKK
FGGNPFITMVIGGALTHP---------MMIQAFEASQQVGAVSEAFMGIPVTWFNYSSSV
IPIILAAWVSCWLEKQSSRLLPPSMKNFFAPLICLVVTVPLTFLIIGPVATWLSQLLANG
YQWIYVLAPWLAGAAMGALWQVCVIFGLHWGLVPLMINNLAVLGHDSMLPMLLPAVMGQV
GAALGIFLRTKDARQKMLAGSSVTAGIFGITEPAVYGVNLPLRRPFIFGCVAGAVGGAIV
GFSDTHVYSFGFANIFTVAQMIP-PGGVNATLWGGIIGTLVALVLSCVMTLVAGIP--DG
AAQD--EQVITAGKDE---------VLAPMSGTVLALDQVPDTTFASGLLGQGVAIIPSD
NRVIAPFAGEVASLFQTKHAIGLLSESGIEVLIHVGIDTVKLDGKPFTAHVTVGDKVQPG
DLLLEFDRQAIIDAGYDLATPIIISNSDDYRDVVTVAATSVSAGTPLLNVSHQ

#Klebsiella_pneumoniae
MEYKALAQDILNRVGGKENIVSLVHCATRLRFKLKDNGKADAEGLKANPGVIMVVESGGQ
FQVVIGNHVHDVWLAVR---------QEAGLSDDSEPVAEEKAA--KGSVLSQLIDIISG
IFTPFIGVMAATGLLKGLLALAVTCGWLTPEQGTYKIWFAASDALFFFFPLFLGYTAGKK
FGGNPFISMVIGGALTHP---------LMIQAFEASQAPGAAVEHFLGIPVTFINYSSSV
IPIILASWVSCWLERKSNALLPSSMKNFFSPAICLAVVVPLTFLVIGPVATWLSHLLANG
YQFIYAFAPWLAGAVLGAMWQVCVIFGLHWGLVPLMINNMTVLGHDSMLPIILPAVIAQV
GAVLGILLATRDARQRMLAGSAFSAGLFGITEPAIYGLTLPLRRPFIFGCIAGAIGGAIT
AFSNSHAYSFGVPNIFFPAQMIP-PGGIDASVWGGLIGTGVAFVLACVLTFFAGLP--RA
SAAPGAVTVAPASAND---------ILAPMSGSVIALEQVPDSTFASGLLGKGVAIIPAV
GQVIAPFPGEVASLFQTKHAIGLQSDSGIELLIHVGIDTVKLDGVPFTAHVKEGDRVQAG
DLLIEFDRQAILDAGYDLVTPIIISNSDDYREIDTVASSTVEAGQPLLSVSH
-
#Erwinia_carotovora
MEYKALASEILDGVGGRGNIISVMHCATRLRFKLKDSKKADAAALKNNSGVIMVVESGGQ
FQVVVGNHVSDVYRSLL---------DVSGLTDQSDSANHEEGDEKKGNVFSRFIDIISG
IFTPLIGVMAASGILKGFLALSLACGWMVETSGTYKVLFAASDALFFFFPIVLGYTAGKK
FGGNPFVTMVIGATLVHP---------SMIAEFGAMQNTGYQQLYFLGIPITFINYASSV
IPIIFSAWLASRLEKPLNAILHINIRNFFTPLLCLCITVPVTFLLIGPAATWLGHMLASG
YQLIYGLNSTIAGALMGALWQVFVIFGLHWGLTPLMINNLSVLGHDTMMPLLVPAVLGQA
GAVLGVLLRTRDMKLKGISGSAFSAAIFGITEPAVYGVTLPLKRPFIFGCVGGAMGAAIL
GYFHTTIYSFGFPSIFTFTQVIP-PTGVDNTVWAAIIGTAIAFTFAAVATWAFGIPAQEN
TAAINAPTAAPQATQNPNDATRKQAITSPIEGTVLTLDQVGDETFASGLMGKGIAIKPLA
GRVVSPVNGTVASLFKTNHAIGLESEEGAEVLIHVGIDTVKLDGQYFTAHIKTGDIVKQG
DLLVEFDYQAIEKAGYDTTTPVIITNSENYVDVLPTAGNTVQEQGALLTLIR
-
#Escherichia_coli
--MTELARKIVAGVGGADNIVSLMHCATRLRFKLKDESKAQAEVLKKTPGIIMVVESGGQ
FQVVIGNHVADVFLAVN---------SVAGL-DEKAQQAPENDD--KGNLLNRFVYVISG
IFTPLIGLMAATGILKGMLALALTFQWTTEQSGTYLILFSASDALFWFFPIILGYTAGKR
FGGNPFTAMVIGGALVHP---------LILTAFENGQKADALGLDFLGIPVTLLNYSSSV
IPIIFSAWLCSILERRLNAWLPSAIKNFFTPLLCLMVITPVTFLLVGPLSTWISELIAAG
YLWLYQAVPAFAGAVMGGFWQIFVMFGLHWGLVPLCINNFTVLGYDTMIPLLMPAIMAQV
GAALGVFLCERDAQKKVVAGSAALTSLFGITEPAVYGVNLPRKYPFVIACISGALGATII
GYAQTKVYSFGLPSIFTFMQTIP-STGIDFTVWASVIGGVIAIGCAFVGTVMLHFITAKR
QPAQGAPQEKTPEVITPPE---QGGICSPMTGEIVPLIHVADTTFASGLLGKGIAILPSV
GEVRSPVAGRIASLFATLHAIGIESDDGVEILIHVGIDTVKLDGKFFSAHVNVGDKVNTG
DRLISFDIPAIREAGFDLTTPVLISNSDDFTDVLPHGTAQISAGEPLLSIIR
-
#Photorhabdus_luminescens
MRYESLAKKIVSAIGGKENISSLVHCATRLRFKLKDSSLANSELLKQTKGIITVVESGGQ
YQVVIGSHVGDVYDDINRYLQDNTEKTEVKQSVTSPQGIKQDNAKGLKRILDVTIDIISS
IFTPLLGVLVAAGLIKGILALSDVFNWMSIDSGTYKILYATGDAMLYFMPILLGYTAGKR
FGGNPFITMVIGAALTYP---------TMTEAFKLSQTTPAVHLNFLGIPISFINYSSTV
IPIILSAWFSCLLEKKFNSWFHSSVKLFATPFLCLLITVPLTFLVIGPVATELSNGLAAG
YLFFYQLNPVIAGLLMGALWQVCVIFGLHWGLIPIMINNMMTQKKDMLSPLLQPAIFGQA
GATLGVFLRTRDKNMKTLSGTALISSLFGITEPAIYGVTLPLKRPFIIGCIGGALGGAIV
GFYSGTAYNVGGMGIFAFTSFIS-PTGIDSAFWSVILGSLGSFIFSCIATYLFGLP----
-----------------------------------SEVKVSPITSGTKN
----------------------------------------------------------------------------------------------------------------------------
#Listeria_monocytogenes
MKYEQLAKDILKNVGGKENINSVFHCITRLRFKLKDENIANTKEIEKLDGVISVIKSGGQ
YQVVIGNHVPDVFKAVL---------EVGGISAEGDEGSSAPAT---GNIFNRFIDMISG
VFTPVLGVLAATGMIKGFTAMFVAFGWITVTSGTYQLLYAIGDCLFYFFPIFLGYTAMKK
FGGNIFIGMAIGGALVYPTLAGITAGDPLYTLFAGTIFESPIHVTFLGIPVILMSYASSV
IPIIVATYFGSKVEKGFKKIIPDVIKTFVVPFCTLLIVVPITFIVIGPIATWAGQLLGAG
TIWVYNLSPIIAGLILGGFWQVFVIFGLHWGLVPVAINNLTVLGHDPILAMTFGASFAQI
GAVLAVFFKSRNKKIKSLSIPAFISGIFGVTEPAIYGVTLPLKKPFIMSCIAGGIGGGII
GFAGSQTYIMGGLGIFGLPNFFKPGSGISGEFWWVVIAIVISFILGFILTYVVGFKDPAD
-VVVEQSNTV-----EGETLIERETIPAPVVGEIVTLADVKDEAFSSGALGKGVAIIPTV
GRVVAPAAGTVTTIFPTGHAIGITTKDGAEVLIHIGMDTVQLEGKFFTAHVKQGDVIEKG
QLLTEFDIEGIKAAGYDVTTPVVVTNSNQYLDVMITDAKEAKLEERLITLVI
-
#Clostridium_acetobutylicum
MKYEKLAKDIIENVGGKENVNSLTHCITRLRFKLKDESKANTDVLKNMDGVVTVIKSGGQ
YQVVIGNHVPDVYADVV---------AIGGFSSSSEEGTKEKT-----NLFNAFIDTISG
VFTPTLGVLAATGMIKGFNAMFIAFGWLTKTSGTYNILNAVGDCLFYFFPIFLGYSAAKK
FKGNHFIGMAIGASLVYPTLSTLMTGKPLYTLFQGTIFASPVYVTFLGIPVILMSYSSTV
IPIILASYVGVKVEKAFAKIIPDVVKTFLVPFCTLLVMVPLSLIVIGPISTWAGKLLGAG
TLAIYNLSPILAGLFIGAFWQVFVIFGLHWGLVPIAMNNLSVLHYDPILAGTLGASFAQT
GVVLAILIKTKNVKLKGIALPAFISGIFGVTEPAIYGVTLPRKKPFIISCIGAAIGGGIT
GFMGTKLWMMGGLGIFAIPSYIG-AKGMDRGFYGAVMSVVISFVVGFLIMFFAGFKDEE-
---VKQETTK-----KKNELVKQETLVSPLKGKIKTLSEVKDEAFSTGSLGKGIAIEPEE
GKLVSPVDGVLATLFPTGHAVGIISDKGTEILIHVGMDTVQLEGKYFKTILKQGDHVKAG
DTILEFDIPKIKKAGYTLTTPVVVTNSESYLDVIETDKIKVERKDQLLTVML
-
#Bacillus_cereus
MKYEQLAKDILKNVGGTENINSVVHCITRLRFQLKDEGKANTEVLKNMDDVVTVMKSGGQ
YQVVIGNHVADVYKAVV---------TVGGFQTKEDENIDDQK-------KSSFIDIVSS
IFTPVLSVLAATGMIKGFNALILALGWLSQESGTYQILNAVGDSLFYFFPIFLGYTASKK
FHGAPFIGMAIGGALVYPALAGLTAGKPLYTLFAGTMFESPIHITFLGIPVILMNYASSV
IPIILATYFAAKVEKELKKVIPDVVKTFLVPFFTLLIIVPITFLVIGPIATWAGQFLGQA
TLWAYHLSPLVAGIFLGAFWQLFVIFGLHWGIVPIGFNNLAVHGEDPILALIFAASFAQI
GAVLGVWIKTNEKKLKELSMPAFISGIFGITEPAIYGITLPQKKPFVISCIAGGIGGGIL
GVFGTKAYMAGGLGIFQIPTFVSSKTGITAGLWGSIIAMIVAFVLGFVLTYLFGVKKKGQ
SVQVNPDQTKPSQHEEVHATMNSEVIVSPFYGEVKPLKDIEDAAFASGVLGKGVAIEPSE
GKLFSPVSGTVSALFPTNHALGITTETGAELLIHIGMDTVKLDGEFFSSHIAQGDHVEKG
QLLIEFNIAEIQDAGYIVTTPVVVTNHDQYN-VMIKEKGQVTPEESVIELEVK
